# Supplementary material for: Single‐cell transcriptomics reveals pathogenic dysregulation of previously unrecognised chondral stem/progenitor cells in children with microtia
Source: Clin Transl Med. 2022 Feb 20;12(2):e702. doi: 10.1002/ctm2.702 (PMC8858629; doi:10.1002/ctm2.702)
Supplement: Supplementary file 2 — Supporting Information [file CTM2-12-e702-s006.xlsx]

## Sheet: sheet 1
Table S1. The information of samples used for scRNA seq
Sample number	Sex	Age (years old)	Symptoms
Normal Control 1(C1)	Female	42	tympanitis of left ear
Normal Control 2(C2)	Male	24	tympanitis of right ear
Normal Control 3(C3)	Female	35	tympanitis of right & left ear
Normal Control 4(C4)	Female	8	tympanitis of right ear
Normal Control 5(C5)	Female	60	tympanitis of left ear
Normal Control 6(C6)	Female	7	tympanitis of right ear
Microtia 1(M1)	Male	10	Third degree microtia of right ear with external auditory canal atresia
Microtia 2(M2)	Male	8	Third degree microtia of right ear with external auditory canal atresia
Microtia 3(M3)	Male	10	Third degree microtia of right ear with external auditory canal atresia
