# Supplementary material for: Single‐cell transcriptomics reveals pathogenic dysregulation of previously unrecognised chondral stem/progenitor cells in children with microtia
Source: Clin Transl Med. 2022 Feb 20;12(2):e702. doi: 10.1002/ctm2.702 (PMC8858629; doi:10.1002/ctm2.702)
Supplement: Supplementary file 3 — Supporting Information [file CTM2-12-e702-s001.xlsx]

## Sheet: CSPC
Table S2. Marker genes for seven cell types.
	p_val	avg_logFC	pct.1	pct.2	p_val_adj	cell type
FOS	0	2.37937	0.947	0.407	0	CSPC
GADD45B	0	2.13824	0.961	0.598	0	CSPC
DNAJB1	0	1.8483	0.884	0.387	0	CSPC
COL2A1	0	1.79679	0.841	0.486	0	CSPC
JUN	0	1.74482	0.955	0.706	0	CSPC
HSPA1A	0	1.73836	0.943	0.653	0	CSPC
KLF10	0	1.73685	0.875	0.508	0	CSPC
CYTL1	0	1.73485	0.962	0.686	0	CSPC
FOSB	0	1.70493	0.886	0.376	0	CSPC
SPARC	0	1.63271	0.923	0.642	0	CSPC
EGR1	0	1.62678	0.814	0.362	0	CSPC
HSPA1B	0	1.60904	0.893	0.411	0	CSPC
NR4A1	0	1.60789	0.909	0.302	0	CSPC
JUNB	0	1.57593	0.97	0.787	0	CSPC
HES1	0	1.54832	0.762	0.243	0	CSPC
ZFP36	0	1.52484	0.907	0.621	0	CSPC
TSC22D3	0	1.50941	0.834	0.27	0	CSPC
CCNL1	0	1.49739	0.941	0.807	0	CSPC
NR4A2	0	1.44316	0.828	0.305	0	CSPC
MGP	0	1.40594	0.997	0.926	0	CSPC
ATF3	0	1.40436	0.843	0.384	0	CSPC
HSPE1	0	1.37919	0.969	0.949	0	CSPC
DDIT3	0	1.36162	0.771	0.413	0	CSPC
ELN	0	1.36131	0.711	0.289	0	CSPC
KLF2	0	1.35171	0.821	0.405	0	CSPC
HSPB1	0	1.33631	0.912	0.475	0	CSPC
CLK1	0	1.31513	0.849	0.433	0	CSPC
ID3	0	1.31292	0.876	0.388	0	CSPC
IER2	0	1.29883	0.85	0.718	0	CSPC
CTH	0	1.28904	0.792	0.368	0	CSPC
IRF1	0	1.25165	0.785	0.6	0	CSPC
CLEC3A	0	1.24413	0.579	0.299	0	CSPC
ID1	0	1.22776	0.834	0.405	0	CSPC
C2orf40	0	1.20946	0.959	0.832	0	CSPC
S100B	0	1.20714	0.882	0.565	0	CSPC
HSPH1	0	1.19403	0.842	0.633	0	CSPC
HSPA6	0	1.18028	0.605	0.118	0	CSPC
CKS2	0	1.17682	0.661	0.308	0	CSPC
CRISPLD1	0	1.17515	0.61	0.101	0	CSPC
C1orf63	0	1.14425	0.82	0.436	0	CSPC
RSRC2	0	1.13969	0.934	0.8	0	CSPC
BHLHE40	0	1.12948	0.74	0.215	0	CSPC
KCNQ1OT1	0	1.12464	0.817	0.461	0	CSPC
DNAJA1	0	1.12278	0.963	0.947	0	CSPC
RRAD	0	1.11663	0.659	0.259	0	CSPC
TRA2B	0	1.10814	0.918	0.751	0	CSPC
DNAJB4	0	1.09856	0.661	0.192	0	CSPC
SKIL	0	1.08063	0.804	0.441	0	CSPC
KLF4	0	1.04507	0.759	0.516	0	CSPC
TOB1	0	1.03941	0.82	0.42	0	CSPC
MT1X	0	1.02898	0.967	0.794	0	CSPC
GEM	0	1.02687	0.797	0.52	0	CSPC
TRA2A	0	1.01852	0.821	0.56	0	CSPC
COL11A1	0	1.01613	0.711	0.326	0	CSPC
SETD5-AS1	0	1.01506	0.844	0.599	0	CSPC
TSC22D1	0	0.997356	0.917	0.648	0	CSPC
RHOB	0	0.977088	0.834	0.422	0	CSPC
MRPL18	0	0.976406	0.814	0.681	0	CSPC
IDI1	0	0.973828	0.814	0.522	0	CSPC
WBP5	0	0.973325	0.852	0.566	0	CSPC
IFRD1	0	0.97236	0.871	0.731	0	CSPC
SNHG12	0	0.954135	0.812	0.51	0	CSPC
CST3	0	0.952802	0.995	0.97	0	CSPC
DUSP2	0	0.94869	0.513	0.215	0	CSPC
HSP90AA1	0	0.943862	0.992	0.995	0	CSPC
GPRC5C	0	0.938127	0.726	0.204	0	CSPC
COL9A3	0	0.934199	0.893	0.68	0	CSPC
BAG3	0	0.932779	0.807	0.482	0	CSPC
SRSF7	0	0.928463	0.948	0.869	0	CSPC
RASD1	0	0.927844	0.687	0.394	0	CSPC
CDKN1C	0	0.924852	0.58	0.178	0	CSPC
ZFAND5	0	0.917635	0.918	0.808	0	CSPC
DNAJA4	0	0.903464	0.544	0.201	0	CSPC
WWP2	0	0.899592	0.691	0.169	0	CSPC
ZFAND2A	0	0.896467	0.657	0.423	0	CSPC
CTA-29F11.1	0	0.888397	0.712	0.288	0	CSPC
WIF1	0	0.885752	0.93	0.752	0	CSPC
CHAD	0	0.885118	0.873	0.613	0	CSPC
PPP1R15A	0	0.884687	0.921	0.862	0	CSPC
PPP1R10	0	0.88345	0.819	0.583	0	CSPC
CHMP1B	0	0.880934	0.803	0.635	0	CSPC
JUND	0	0.872372	0.932	0.872	0	CSPC
WSB1	0	0.864635	0.906	0.796	0	CSPC
CLU	0	0.85975	0.996	0.952	0	CSPC
COL11A2	0	0.85407	0.878	0.672	0	CSPC
SERTAD3	0	0.853059	0.581	0.194	0	CSPC
CD83	0	0.837232	0.652	0.377	0	CSPC
SRSF5	0	0.836471	0.966	0.899	0	CSPC
HSPA8	0	0.828531	0.944	0.887	0	CSPC
TSPAN6	0	0.817671	0.693	0.289	0	CSPC
ANKRD37	0	0.808694	0.593	0.246	0	CSPC
MCL1	0	0.793582	0.871	0.779	0	CSPC
DLX5	0	0.793472	0.544	0.175	0	CSPC
ARID4B	0	0.787084	0.818	0.673	0	CSPC
NGFRAP1	0	0.786226	0.824	0.466	0	CSPC
PNRC1	0	0.785341	0.974	0.905	0	CSPC
UBB	0	0.785025	0.99	0.977	0	CSPC
YME1L1	0	0.764781	0.841	0.76	0	CSPC
SCRG1	0	0.76326	0.893	0.677	0	CSPC
GABARAPL1	0	0.760006	0.811	0.627	0	CSPC
KIAA0040	0	0.758601	0.514	0.215	0	CSPC
COL9A2	0	0.749695	0.915	0.731	0	CSPC
MAGED2	0	0.747666	0.809	0.471	0	CSPC
HNRNPA2B1	0	0.747137	0.996	0.994	0	CSPC
ARF4	0	0.746412	0.957	0.94	0	CSPC
CTGF	0	0.745058	0.829	0.508	0	CSPC
SOD3	0	0.744287	0.984	0.925	0	CSPC
BGN	0	0.743411	0.95	0.873	0	CSPC
SRSF3	0	0.733544	0.964	0.96	0	CSPC
DNAJB6	0	0.729015	0.898	0.913	0	CSPC
FMOD	0	0.727361	0.838	0.597	0	CSPC
REL	0	0.72682	0.698	0.469	0	CSPC
DDX5	0	0.725547	0.996	0.996	0	CSPC
ACAN	0	0.724099	0.863	0.687	0	CSPC
VIT	0	0.722154	0.571	0.2	0	CSPC
HSP90AB1	0	0.718946	1	0.999	0	CSPC
SFRP2	0	0.717144	0.574	0.243	0	CSPC
C2orf82	0	0.714736	0.914	0.791	0	CSPC
IL11RA	0	0.70892	0.633	0.206	0	CSPC
YTHDC1	0	0.698598	0.827	0.597	0	CSPC
PER1	0	0.693845	0.572	0.137	0	CSPC
C12orf57	0	0.693177	0.957	0.872	0	CSPC
IL17B	0	0.692328	0.617	0.363	0	CSPC
SEPW1	0	0.691158	0.845	0.639	0	CSPC
ITM2C	0	0.689708	0.751	0.521	0	CSPC
ITM2A	0	0.686039	0.726	0.451	0	CSPC
BDH2	0	0.68222	0.752	0.322	0	CSPC
MIA	0	0.679404	0.945	0.828	0	CSPC
SNAI2	0	0.672356	0.572	0.204	0	CSPC
IER5L	0	0.669355	0.508	0.126	0	CSPC
IVNS1ABP	0	0.657834	0.711	0.377	0	CSPC
COL27A1	0	0.655667	0.661	0.364	0	CSPC
ENPP1	0	0.651399	0.605	0.272	0	CSPC
EIF4A2	0	0.65053	0.959	0.908	0	CSPC
PDE4DIP	0	0.648452	0.786	0.465	0	CSPC
SPINT2	0	0.648303	0.643	0.323	0	CSPC
ENHO	0	0.643241	0.533	0.165	0	CSPC
LECT1	0	0.643086	0.602	0.328	0	CSPC
ITM2B	0	0.642403	0.972	0.948	0	CSPC
CACYBP	0	0.641597	0.659	0.411	0	CSPC
SEPP1	0	0.641098	0.838	0.588	0	CSPC
RHOBTB3	0	0.639085	0.81	0.614	0	CSPC
ING1	0	0.635407	0.565	0.226	0	CSPC
STMN1	0	0.634965	0.533	0.209	0	CSPC
GADD45G	0	0.630315	0.382	0.095	0	CSPC
MORF4L2	0	0.629733	0.92	0.858	0	CSPC
H1FX	0	0.621175	0.705	0.471	0	CSPC
PCF11	0	0.618506	0.646	0.366	0	CSPC
MDFI	0	0.61733	0.513	0.171	0	CSPC
JMJD6	0	0.615812	0.562	0.255	0	CSPC
SNHG9	0	0.610805	0.682	0.403	0	CSPC
CENPC	0	0.606953	0.596	0.25	0	CSPC
HCG18	0	0.599328	0.555	0.285	0	CSPC
TCEAL2	0	0.597133	0.772	0.473	0	CSPC
ST13	0	0.595408	0.93	0.83	0	CSPC
VKORC1	0	0.591592	0.743	0.53	0	CSPC
TMEM14C	0	0.589872	0.746	0.504	0	CSPC
HMGN3	0	0.589457	0.625	0.211	0	CSPC
ZFP36L2	0	0.584416	0.726	0.462	0	CSPC
NDRG2	0	0.582732	0.596	0.137	0	CSPC
BMP5	0	0.582198	0.739	0.421	0	CSPC
SERTAD4-AS1	0	0.576868	0.542	0.142	0	CSPC
CRIP2	0	0.575797	0.608	0.189	0	CSPC
CD99	0	0.573573	0.86	0.678	0	CSPC
SERPINH1	0	0.573079	0.648	0.338	0	CSPC
LMCD1	0	0.561318	0.586	0.182	0	CSPC
COMMD6	0	0.556356	0.898	0.818	0	CSPC
TSPAN4	0	0.545306	0.643	0.318	0	CSPC
SON	0	0.543799	0.977	0.958	0	CSPC
TSC22D2	0	0.541752	0.59	0.329	0	CSPC
SNHG8	0	0.540194	0.971	0.919	0	CSPC
INTS6	0	0.539712	0.541	0.224	0	CSPC
HEXIM1	0	0.539518	0.557	0.256	0	CSPC
PPP1R1B	0	0.539325	0.484	0.136	0	CSPC
SOX8	0	0.538991	0.427	0.064	0	CSPC
THAP9-AS1	0	0.535328	0.596	0.322	0	CSPC
SELENBP1	0	0.534906	0.513	0.106	0	CSPC
PNKD	0	0.534585	0.573	0.164	0	CSPC
RGS2	0	0.533525	0.375	0.113	0	CSPC
EID1	0	0.531519	0.891	0.801	0	CSPC
SERF2	0	0.529246	0.988	0.989	0	CSPC
TSPO	0	0.527024	0.865	0.693	0	CSPC
BHLHE41	0	0.525338	0.439	0.16	0	CSPC
NME3	0	0.524737	0.551	0.152	0	CSPC
SCARA3	0	0.523921	0.575	0.281	0	CSPC
ATPIF1	0	0.522384	0.791	0.582	0	CSPC
CUTA	0	0.521224	0.733	0.485	0	CSPC
CALM1	0	0.518962	0.971	0.939	0	CSPC
EGR3	0	0.516527	0.393	0.089	0	CSPC
FXYD1	0	0.5133	0.771	0.547	0	CSPC
MSX2	0	0.506114	0.437	0.172	0	CSPC
COL9A1	0	0.506046	0.395	0.138	0	CSPC
TTC3	0	0.496615	0.649	0.407	0	CSPC
NR4A3	0	0.493828	0.515	0.191	0	CSPC
CIRBP	0	0.492633	0.964	0.918	0	CSPC
CCNB1IP1	0	0.48721	0.633	0.374	0	CSPC
FBLN7	0	0.485294	0.484	0.206	0	CSPC
LSMD1	0	0.484052	0.666	0.438	0	CSPC
NFIX	0	0.481932	0.576	0.306	0	CSPC
CBX4	0	0.473833	0.4	0.076	0	CSPC
NFIA	0	0.468078	0.535	0.245	0	CSPC
RPL34	0	0.463322	0.994	0.999	0	CSPC
ACPL2	0	0.460654	0.473	0.16	0	CSPC
DLX2	0	0.460213	0.41	0.104	0	CSPC
COPZ2	0	0.447812	0.532	0.26	0	CSPC
EIF3J-AS1	0	0.44161	0.545	0.27	0	CSPC
DDAH2	0	0.438977	0.654	0.39	0	CSPC
EGR2	0	0.436949	0.264	0.027	0	CSPC
MAFB	0	0.431876	0.483	0.177	0	CSPC
GLT8D2	0	0.431562	0.52	0.169	0	CSPC
BOC	0	0.43143	0.426	0.1	0	CSPC
PPM1K	0	0.428634	0.511	0.219	0	CSPC
TMEM59	0	0.428617	0.894	0.838	0	CSPC
MYLIP	0	0.41809	0.483	0.195	0	CSPC
TCEAL6	0	0.415086	0.451	0.178	0	CSPC
FOXA3	0	0.409527	0.353	0.094	0	CSPC
KB-1732A1.1	0	0.407608	0.302	0.066	0	CSPC
CTSF	6.68489e-307	0.522356	0.666	0.436	2.1885e-302	CSPC
CCNH	1.92907e-306	0.62067	0.712	0.509	6.31539e-302	CSPC
SDC2	4.21286e-306	0.42414	0.678	0.422	1.37921e-301	CSPC
ACSF2	9.53633e-305	0.492948	0.367	0.131	3.122e-300	CSPC
ISLR	5.40233e-301	0.440636	0.432	0.181	1.76861e-296	CSPC
CTSK	4.97458e-300	0.414197	0.58	0.324	1.62858e-295	CSPC
SRSF2	1.60752e-299	0.725163	0.896	0.859	5.26271e-295	CSPC
RAMP1	4.2971e-298	0.502889	0.586	0.314	1.40679e-293	CSPC
PPDPF	2.44248e-297	0.50583	0.832	0.686	7.99619e-293	CSPC
SERPINA5	1.85026e-295	0.559504	0.413	0.171	6.0574e-291	CSPC
PRDX2	2.17018e-295	0.434427	0.742	0.529	7.10473e-291	CSPC
ZBTB2	2.3356e-294	0.417055	0.335	0.117	7.64628e-290	CSPC
TSPYL2	3.09194e-294	0.716919	0.77	0.599	1.01224e-289	CSPC
IKZF4	3.6643e-294	0.418099	0.295	0.093	1.19962e-289	CSPC
HNRNPH3	2.29206e-293	0.611322	0.924	0.932	7.50374e-289	CSPC
DDIT4	6.87131e-291	0.802963	0.679	0.416	2.24953e-286	CSPC
SOD1	9.24113e-289	0.413216	0.976	0.953	3.02536e-284	CSPC
AHI1	7.44692e-284	0.482769	0.71	0.513	2.43797e-279	CSPC
RP11-396F22.1	4.47823e-281	0.500071	0.298	0.097	1.46608e-276	CSPC
IER5	2.29344e-279	0.942631	0.801	0.694	7.50825e-275	CSPC
TOMM7	5.10104e-279	0.417715	0.958	0.95	1.66998e-274	CSPC
PPIC	9.60661e-279	0.503367	0.632	0.414	3.14501e-274	CSPC
CRTAP	2.35019e-278	0.443164	0.694	0.494	7.69405e-274	CSPC
CKS1B	1.29732e-277	0.541683	0.649	0.437	4.24717e-273	CSPC
CSRNP1	9.2568e-277	0.821665	0.641	0.448	3.03049e-272	CSPC
BCL3	4.33305e-276	0.552635	0.464	0.22	1.41855e-271	CSPC
ARL6IP5	6.24394e-275	0.408111	0.669	0.425	2.04414e-270	CSPC
ARG2	1.75214e-274	0.534323	0.528	0.284	5.73617e-270	CSPC
DYNLL1	6.6115e-274	0.55879	0.956	0.935	2.16447e-269	CSPC
COL8A1	1.70162e-273	0.549367	0.639	0.385	5.57077e-269	CSPC
MT1M	6.2054e-272	0.821384	0.658	0.389	2.03152e-267	CSPC
SERTAD1	7.0927e-271	0.706182	0.744	0.61	2.32201e-266	CSPC
MYOC	2.47613e-270	0.41346	0.403	0.168	8.10636e-266	CSPC
HSPA2	1.24251e-268	0.526031	0.649	0.424	4.06774e-264	CSPC
PNN	1.20461e-267	0.474595	0.872	0.803	3.94364e-263	CSPC
FGFBP2	1.94272e-267	0.544211	0.785	0.514	6.36009e-263	CSPC
ARL6IP1	2.00125e-267	0.547006	0.781	0.686	6.5517e-263	CSPC
HAPLN1	4.65708e-264	0.518888	0.909	0.761	1.52463e-259	CSPC
JOSD1	5.76947e-263	0.506649	0.584	0.36	1.88881e-258	CSPC
RBM7	7.19773e-263	0.561932	0.707	0.565	2.35639e-258	CSPC
ZNF331	8.10739e-262	0.899711	0.429	0.19	2.6542e-257	CSPC
RGS16	1.45329e-260	1.14756	0.506	0.262	4.75778e-256	CSPC
PLAC9	1.56857e-259	0.502037	0.84	0.653	5.13519e-255	CSPC
SNAI1	2.44178e-259	0.436559	0.397	0.172	7.99389e-255	CSPC
EIF4A3	5.75067e-259	0.66471	0.771	0.697	1.88266e-254	CSPC
CHORDC1	3.61748e-252	0.643892	0.679	0.499	1.18429e-247	CSPC
EFNA1	8.82919e-252	0.483782	0.379	0.161	2.8905e-247	CSPC
CHD2	3.01977e-249	0.52975	0.834	0.724	9.88611e-245	CSPC
AHSA2	2.59257e-248	0.418032	0.427	0.203	8.48756e-244	CSPC
AHSA1	2.01696e-246	0.781354	0.78	0.702	6.60312e-242	CSPC
TUBA1A	9.26142e-246	0.74699	0.676	0.482	3.032e-241	CSPC
IRS2	1.30337e-244	0.428285	0.571	0.338	4.26698e-240	CSPC
CSRP2	8.59324e-242	0.435559	0.579	0.339	2.81325e-237	CSPC
TIPARP	1.01474e-240	0.662101	0.712	0.487	3.32206e-236	CSPC
MFGE8	2.05639e-234	0.515341	0.9	0.79	6.7322e-230	CSPC
COL1A2	5.38603e-234	0.728319	0.595	0.37	1.76328e-229	CSPC
LUC7L3	3.12619e-233	0.412701	0.851	0.767	1.02345e-228	CSPC
SELK	5.53685e-230	0.449466	0.936	0.899	1.81265e-225	CSPC
PNISR	7.62457e-229	0.41822	0.906	0.873	2.49613e-224	CSPC
DUSP1	7.77152e-228	0.876661	0.814	0.645	2.54424e-223	CSPC
PIM1	3.20549e-226	0.692884	0.542	0.328	1.04941e-221	CSPC
BRD2	1.07406e-223	0.542502	0.822	0.758	3.51626e-219	CSPC
NTRK2	5.24079e-217	0.426282	0.65	0.459	1.71573e-212	CSPC
FRZB	6.89838e-217	0.474811	0.819	0.552	2.25839e-212	CSPC
EPC1	2.48056e-216	0.456973	0.751	0.64	8.12086e-212	CSPC
MIR22HG	5.08456e-215	0.597543	0.769	0.693	1.66458e-210	CSPC
NXT1	1.55027e-213	0.69621	0.768	0.712	5.07526e-209	CSPC
MMP2	4.02897e-210	0.515667	0.832	0.684	1.319e-205	CSPC
S100A1	1.53911e-209	0.568636	0.801	0.611	5.03874e-205	CSPC
GADD45A	2.7686e-209	0.655428	0.759	0.56	9.06385e-205	CSPC
CCDC80	2.46598e-208	0.478654	0.711	0.542	8.07313e-204	CSPC
JMJD1C	3.09403e-208	0.639741	0.783	0.715	1.01292e-203	CSPC
FOXC1	4.84834e-208	0.484615	0.636	0.439	1.58725e-203	CSPC
HSPD1	3.61017e-207	0.747013	0.959	0.962	1.1819e-202	CSPC
DSTN	9.61542e-205	0.417994	0.96	0.946	3.14789e-200	CSPC
CFL2	5.45904e-204	0.452231	0.546	0.339	1.78718e-199	CSPC
BTG2	2.31043e-203	0.601085	0.643	0.445	7.5639e-199	CSPC
ID2	1.09966e-202	0.536043	0.669	0.462	3.60007e-198	CSPC
C9orf3	1.11358e-199	0.405614	0.749	0.599	3.64565e-195	CSPC
TMEM41B	5.49855e-197	0.445831	0.492	0.294	1.80011e-192	CSPC
NOP58	3.23255e-195	0.560147	0.789	0.713	1.05827e-190	CSPC
FBXO2	3.58501e-195	0.407464	0.772	0.607	1.17366e-190	CSPC
GOLIM4	1.99815e-192	0.415605	0.713	0.56	6.54154e-188	CSPC
TOP1	5.86524e-191	0.4447	0.859	0.869	1.92016e-186	CSPC
MAP3K8	1.40694e-190	0.563008	0.571	0.38	4.60603e-186	CSPC
PRELP	1.58034e-190	0.449143	0.681	0.457	5.17371e-186	CSPC
TIMP3	2.64129e-188	0.406571	0.858	0.754	8.64707e-184	CSPC
SMAD7	2.27168e-180	0.425585	0.41	0.222	7.43703e-176	CSPC
MAP1LC3B	6.75766e-175	0.423188	0.913	0.942	2.21232e-170	CSPC
H2AFX	6.26308e-171	0.45557	0.616	0.469	2.05041e-166	CSPC
ARL5B	1.139e-167	0.474271	0.466	0.285	3.72885e-163	CSPC
TXNIP	1.46953e-166	0.541558	0.551	0.362	4.81094e-162	CSPC
LMNA	1.27874e-162	0.553389	0.818	0.764	4.18634e-158	CSPC
H2AFZ	2.89811e-159	0.486362	0.925	0.955	9.48785e-155	CSPC
NUFIP2	3.37134e-159	0.429419	0.705	0.609	1.10371e-154	CSPC
BAZ1A	3.44718e-158	0.617412	0.713	0.651	1.12854e-153	CSPC
STAT3	4.05514e-158	0.412971	0.793	0.748	1.32757e-153	CSPC
NEU1	7.41532e-156	0.448363	0.478	0.312	2.42763e-151	CSPC
LRIF1	7.31942e-153	0.491758	0.408	0.236	2.39623e-148	CSPC
HBP1	4.17796e-145	0.409906	0.629	0.503	1.36778e-140	CSPC
ARRDC3	1.84059e-144	0.748221	0.696	0.577	6.02571e-140	CSPC
SFRP1	1.33108e-143	0.478489	0.45	0.265	4.3577e-139	CSPC
BCAS2	2.85646e-141	0.679409	0.745	0.698	9.35147e-137	CSPC
TCP1	1.9096e-140	0.534985	0.849	0.856	6.25166e-136	CSPC
UBC	1.01975e-138	0.589099	0.997	0.998	3.33847e-134	CSPC
TIFA	8.0681e-138	0.47519	0.593	0.478	2.64133e-133	CSPC
HNRNPC	5.6925e-132	0.492763	0.955	0.975	1.86361e-127	CSPC
GTF2B	1.64222e-130	0.437082	0.695	0.65	5.37628e-126	CSPC
NAF1	3.90038e-129	0.532681	0.474	0.326	1.27691e-124	CSPC
N4BP2L1	3.26024e-127	0.530731	0.333	0.183	1.06734e-122	CSPC
SOX9	4.14998e-127	0.438505	0.613	0.45	1.35862e-122	CSPC
A2M	1.00326e-123	0.44781	0.703	0.608	3.28447e-119	CSPC
MLF1	1.2035e-116	0.470927	0.502	0.378	3.94003e-112	CSPC
MYC	1.91141e-102	0.520563	0.647	0.542	6.25757e-98	CSPC
CD81	2.08727e-102	0.416691	0.934	0.949	6.83332e-98	CSPC
RND1	5.11383e-102	0.43431	0.342	0.2	1.67417e-97	CSPC
ZC3H12A	8.50404e-86	0.579912	0.543	0.463	2.78405e-81	CSPC
NR1D1	6.92763e-84	0.595897	0.492	0.369	2.26797e-79	CSPC
SOCS3	5.64233e-79	0.421501	0.615	0.522	1.84719e-74	CSPC
NNMT	1.82101e-58	0.503392	0.807	0.781	5.96164e-54	CSPC
RN7SL1	1.0663e-49	0.590109	0.612	0.56	3.49085e-45	CSPC
CRYAB	4.71592e-38	0.534863	0.437	0.333	1.5439e-33	CSPC
KDM6B	1.08657e-20	0.437629	0.643	0.674	3.55723e-16	CSPC

## Sheet: Chond
	p_val	avg_logFC	pct.1	pct.2	p_val_adj	cell type
SERPINA1	0	2.38377	0.884	0.471	0	Chond
SDHA	0	2.1202	0.849	0.43	0	Chond
FST	0	1.87586	0.62	0.282	0	Chond
TNFRSF11B	0	1.46141	0.751	0.346	0	Chond
HMGA1	0	1.34597	0.938	0.546	0	Chond
G0S2	0	1.28164	0.847	0.576	0	Chond
KCNMA1	0	1.27652	0.771	0.298	0	Chond
BMP2	0	1.19838	0.905	0.521	0	Chond
PDCD6	0	1.19571	0.941	0.688	0	Chond
LEPREL1	0	1.1822	0.871	0.196	0	Chond
FN1	0	1.15781	0.97	0.712	0	Chond
S100A10	0	1.14872	0.997	0.832	0	Chond
SERPINE2	0	1.1434	0.976	0.696	0	Chond
TNFRSF12A	0	1.12783	0.96	0.625	0	Chond
MSMP	0	1.09421	0.312	0.054	0	Chond
MT2A	0	1.09361	0.999	0.977	0	Chond
LOX	0	1.0225	0.58	0.169	0	Chond
LAMB3	0	1.00712	0.443	0.14	0	Chond
CHI3L2	0	1.00702	0.679	0.223	0	Chond
PDE4B	0	0.991963	0.877	0.301	0	Chond
IL1RL1	0	0.985298	0.481	0.177	0	Chond
GLIPR1	0	0.933383	0.728	0.225	0	Chond
CSF1	0	0.879736	0.547	0.258	0	Chond
CCL2	0	0.852901	0.555	0.375	0	Chond
PLA2G2A	0	0.829228	0.503	0.22	0	Chond
FRZB	0	0.823483	0.658	0.3	0	Chond
RBP4	0	0.817649	0.994	0.621	0	Chond
PCOLCE2	0	0.786239	0.846	0.442	0	Chond
SH3BGRL3	0	0.785256	0.988	0.737	0	Chond
RHOC	0	0.779062	0.939	0.625	0	Chond
FABP5	0	0.774244	0.715	0.285	0	Chond
CHI3L1	0	0.764104	0.572	0.228	0	Chond
SLC25A37	0	0.760459	0.904	0.485	0	Chond
PLAUR	0	0.752814	0.903	0.566	0	Chond
ERRFI1	0	0.74821	0.824	0.523	0	Chond
SDC4	0	0.735779	0.907	0.519	0	Chond
NDUFB8.1	0	0.72832	0.959	0.716	0	Chond
MT1E	0	0.717363	0.693	0.483	0	Chond
SLPI	0	0.696492	0.7	0.296	0	Chond
NDUFV2	0	0.686411	0.954	0.668	0	Chond
S100A1	0	0.681903	0.749	0.242	0	Chond
C2orf82	0	0.669568	0.963	0.306	0	Chond
BCL2A1	0	0.65214	0.303	0.089	0	Chond
GSTP1	0	0.645599	0.995	0.897	0	Chond
STK17A	0	0.641017	0.86	0.533	0	Chond
HAPLN1	0	0.634054	0.899	0.386	0	Chond
CAV1	0	0.631842	0.902	0.635	0	Chond
UPP1	0	0.621218	0.749	0.397	0	Chond
S100A13	0	0.611977	0.94	0.65	0	Chond
ISG20	0	0.611554	0.85	0.518	0	Chond
CLMP	0	0.61101	0.871	0.376	0	Chond
BZW1	0	0.609328	0.996	0.904	0	Chond
CYR61	0	0.601312	0.725	0.478	0	Chond
SCRG1	0	0.594497	0.808	0.34	0	Chond
WFDC3	0	0.592021	0.458	0.068	0	Chond
S100A6	0	0.590641	1	0.976	0	Chond
AGPAT9	0	0.590318	0.754	0.245	0	Chond
ADK	0	0.589065	0.861	0.43	0	Chond
FGFBP2	0	0.582296	0.626	0.246	0	Chond
S100A16	0	0.581125	0.616	0.393	0	Chond
COL9A2	0	0.578922	0.889	0.302	0	Chond
EIF4EBP1	0	0.568227	0.689	0.292	0	Chond
SEC61G	0	0.565646	0.989	0.856	0	Chond
PDLIM4	0	0.560239	0.841	0.515	0	Chond
ANXA2	0	0.554917	0.995	0.933	0	Chond
MYL12A	0	0.550089	0.984	0.788	0	Chond
EVA1A	0	0.541826	0.427	0.042	0	Chond
NUPR1	0	0.54131	0.962	0.729	0	Chond
PKM	0	0.533147	0.991	0.823	0	Chond
CLIC4	0	0.532597	0.972	0.737	0	Chond
B3GNT7	0	0.53243	0.519	0.13	0	Chond
SOD3	0	0.531161	0.992	0.741	0	Chond
SRPK1	0	0.531005	0.866	0.442	0	Chond
MTHFD2	0	0.525529	0.941	0.689	0	Chond
MIA	0	0.523687	0.982	0.396	0	Chond
ACTB	0	0.522489	0.993	0.911	0	Chond
EIF2S2	0	0.519033	0.986	0.839	0	Chond
ARPC2	0	0.516295	0.991	0.869	0	Chond
S100A11	0	0.515013	1	0.954	0	Chond
ENO1	0	0.512296	0.99	0.893	0	Chond
LRP10	0	0.511732	0.819	0.426	0	Chond
S100A2	0	0.505597	0.357	0.082	0	Chond
SAT1	0	0.504836	1	0.962	0	Chond
DUSP14	0	0.504705	0.529	0.256	0	Chond
ACSL3	0	0.502914	0.849	0.557	0	Chond
AZGP1	0	0.501019	0.523	0.138	0	Chond
ARPC1B	0	0.499731	0.9	0.552	0	Chond
PTPRE	0	0.498776	0.683	0.224	0	Chond
FHL2	0	0.497769	0.666	0.311	0	Chond
IFNGR2	0	0.483904	0.757	0.478	0	Chond
RPS27A	0	0.479654	1	0.999	0	Chond
PRDX1	0	0.475035	0.999	0.973	0	Chond
ANXA1	0	0.469383	0.971	0.812	0	Chond
DBI	0	0.468429	0.922	0.634	0	Chond
TALDO1	0	0.46842	0.818	0.547	0	Chond
SPRY2	0	0.466935	0.861	0.626	0	Chond
NDUFA4	0	0.466579	0.983	0.794	0	Chond
SYPL1	0	0.466378	0.949	0.724	0	Chond
LCN2	0	0.4623	0.226	0.027	0	Chond
EDF1	0	0.451371	0.973	0.843	0	Chond
GTF3C6	0	0.449736	0.853	0.505	0	Chond
PGAM1	0	0.449419	0.904	0.639	0	Chond
MCFD2	0	0.447034	0.82	0.488	0	Chond
CALM2	0	0.446183	0.996	0.958	0	Chond
SHFM1	0	0.444828	0.986	0.848	0	Chond
NME1	0	0.444496	0.811	0.498	0	Chond
CHCHD2	0	0.444014	1	0.978	0	Chond
SNRPD1	0	0.443975	0.964	0.754	0	Chond
FAM101B	0	0.439943	0.637	0.241	0	Chond
SNRPF	0	0.439705	0.954	0.706	0	Chond
COL9A3	0	0.438638	0.832	0.277	0	Chond
GLO1	0	0.438622	0.828	0.463	0	Chond
PSAT1	0	0.434111	0.447	0.082	0	Chond
SSBP1	0	0.428973	0.952	0.742	0	Chond
SEC61B	0	0.427911	0.997	0.941	0	Chond
ASS1	0	0.422201	0.61	0.228	0	Chond
ERCC1	0	0.421155	0.794	0.463	0	Chond
ARPC5L	0	0.417937	0.869	0.556	0	Chond
PTTG1IP	0	0.415849	0.812	0.471	0	Chond
SHMT2	0	0.414257	0.68	0.291	0	Chond
ATP5G3	0	0.410554	0.887	0.58	0	Chond
RPS19	0	0.409425	1	0.998	0	Chond
PDCD5	0	0.408514	0.975	0.825	0	Chond
NOS2	5.97635e-299	0.50963	0.146	0.022	1.95654e-294	Chond
CXCL1	1.37686e-248	1.27551	0.545	0.421	4.50757e-244	Chond
CTGF	2.44421e-183	0.479295	0.569	0.401	8.00187e-179	Chond
MMP3	1.09309e-105	0.488617	0.702	0.668	3.57854e-101	Chond

## Sheet: SSPC
	p_val	avg_logFC	pct.1	pct.2	p_val_adj	cell type
HSPA6	0	3.88926	0.899	0.135	0	SSPC
HSPA1B	0	3.50153	0.983	0.431	0	SSPC
HSPA1A	0	3.45303	0.983	0.665	0	SSPC
DNAJB1	0	2.80451	0.96	0.408	0	SSPC
CRYAB	0	2.62517	0.829	0.331	0	SSPC
HSPH1	0	2.42531	0.909	0.641	0	SSPC
HSPB1	0	2.36382	0.961	0.493	0	SSPC
COL1A1	0	2.34903	0.813	0.103	0	SSPC
HSP90AA1	0	2.20536	0.999	0.995	0	SSPC
DCN	0	2.12833	0.936	0.513	0	SSPC
COL1A2	0	2.06504	0.93	0.374	0	SSPC
IER5L	0	2.05196	0.664	0.141	0	SSPC
ID3	0	2.02752	0.894	0.41	0	SSPC
GADD45G	0	2.01337	0.653	0.104	0	SSPC
GADD45B	0	1.99874	0.971	0.614	0	SSPC
FOS	0	1.95602	0.914	0.432	0	SSPC
DNAJB4	0	1.93721	0.816	0.21	0	SSPC
IGFBP5	0	1.86382	0.585	0.067	0	SSPC
JUN	0	1.83367	0.984	0.717	0	SSPC
BAG3	0	1.83088	0.894	0.495	0	SSPC
NR4A1	0	1.82767	0.875	0.33	0	SSPC
MAFB	0	1.82084	0.798	0.185	0	SSPC
CLK1	0	1.78061	0.871	0.451	0	SSPC
NR4A2	0	1.63706	0.825	0.328	0	SSPC
FBLN1	0	1.5777	0.705	0.142	0	SSPC
SPARCL1	0	1.49522	0.612	0.112	0	SSPC
FGL2	0	1.4051	0.627	0.104	0	SSPC
SERPINF1	0	1.38683	0.792	0.214	0	SSPC
ASPN	0	1.28082	0.508	0.038	0	SSPC
RGS2	0	1.25866	0.556	0.122	0	SSPC
OGN	0	1.24577	0.486	0.053	0	SSPC
DPT	0	1.11842	0.401	0.063	0	SSPC
PI16	0	1.0868	0.349	0.023	0	SSPC
CRABP2	0	0.907281	0.437	0.034	0	SSPC
COL14A1	0	0.902987	0.483	0.078	0	SSPC
FILIP1L	0	0.878154	0.394	0.047	0	SSPC
FBLN2	0	0.873889	0.479	0.063	0	SSPC
TMEM100	0	0.85807	0.379	0.056	0	SSPC
HSPA4L	0	0.853941	0.456	0.084	0	SSPC
CLIC2	0	0.851841	0.379	0.041	0	SSPC
SFRP4	0	0.843964	0.309	0.032	0	SSPC
GPNMB	0	0.757318	0.42	0.056	0	SSPC
CXCL12	0	0.738005	0.368	0.045	0	SSPC
MAP1A	0	0.721704	0.368	0.02	0	SSPC
FAM46A	4.26243e-303	1.47773	0.738	0.268	1.39543e-298	SSPC
S100A4	2.08585e-300	1.97444	0.747	0.272	6.82865e-296	SSPC
HSP90AB1	1.88677e-299	1.46265	0.999	0.999	6.17691e-295	SSPC
FAM180B	2.55552e-296	0.428882	0.214	0.019	8.36626e-292	SSPC
MYLIP	4.82612e-295	1.06886	0.664	0.205	1.57997e-290	SSPC
HES1	6.70886e-295	1.74222	0.752	0.266	2.19635e-290	SSPC
MFAP5	4.46813e-293	0.567047	0.193	0.016	1.46278e-288	SSPC
LUM	5.85817e-289	1.64075	0.719	0.238	1.91785e-284	SSPC
UBB	1.38599e-287	1.68384	0.993	0.977	4.53746e-283	SSPC
MFAP4	2.07311e-287	0.698979	0.369	0.058	6.78694e-283	SSPC
DNAJA1	1.65197e-279	1.76054	0.965	0.948	5.40823e-275	SSPC
GSN	1.68826e-274	2.2409	0.932	0.706	5.52701e-270	SSPC
COL3A1	1.88204e-271	1.60146	0.646	0.201	6.16142e-267	SSPC
CACYBP	3.08026e-271	1.6938	0.799	0.42	1.00842e-266	SSPC
NOV	4.41786e-271	0.449747	0.179	0.014	1.44632e-266	SSPC
CBX4	5.74062e-268	0.721908	0.445	0.09	1.87936e-263	SSPC
DNAJA4	8.27354e-267	1.49757	0.641	0.215	2.70859e-262	SSPC
HEXIM1	2.09622e-266	1.31653	0.701	0.267	6.86262e-262	SSPC
RSRC2	3.61519e-261	1.37064	0.935	0.806	1.18354e-256	SSPC
PER1	1.00073e-257	0.826704	0.564	0.157	3.2762e-253	SSPC
ANGPTL7	1.64027e-254	0.741415	0.101	0.004	5.3699e-250	SSPC
FOSB	8.78846e-252	1.50944	0.824	0.4	2.87717e-247	SSPC
MALAT1	2.05037e-248	0.83042	1	0.999	6.71251e-244	SSPC
LGALS1	2.11134e-248	1.2258	0.971	0.917	6.91212e-244	SSPC
ZFAND2A	3.75834e-245	1.68381	0.789	0.431	1.23041e-240	SSPC
ATF3	5.91151e-245	1.46238	0.819	0.405	1.93531e-240	SSPC
HSPA8	7.77283e-245	1.68802	0.962	0.89	2.54467e-240	SSPC
PPP1R15A	2.4725e-243	1.38482	0.96	0.864	8.09447e-239	SSPC
BHLHE40	2.96189e-238	1.13134	0.67	0.24	9.69663e-234	SSPC
DEDD2	9.86911e-237	0.836251	0.5	0.136	3.23095e-232	SSPC
CCNL1	2.15722e-228	1.40619	0.926	0.813	7.06231e-224	SSPC
IGFBP6	1.4903e-223	2.2011	0.706	0.299	4.87894e-219	SSPC
DDAH2	1.02781e-216	0.950477	0.768	0.4	3.36483e-212	SSPC
ID2	3.53386e-215	1.78912	0.825	0.468	1.15692e-210	SSPC
AHSA1	4.38141e-215	1.35085	0.866	0.704	1.43439e-210	SSPC
IFRD1	4.67339e-215	1.29328	0.894	0.737	1.52997e-210	SSPC
TCEAL7	2.57419e-214	0.854014	0.213	0.026	8.42738e-210	SSPC
CXCL14	1.49239e-212	0.952606	0.504	0.13	4.88579e-208	SSPC
PLTP	3.13559e-212	0.555924	0.359	0.072	1.02653e-207	SSPC
HSPE1	1.2894e-211	1.65104	0.958	0.95	4.22125e-207	SSPC
FGF18	2.22953e-210	0.4205	0.252	0.036	7.29905e-206	SSPC
OSR2	8.82077e-209	0.538486	0.312	0.056	2.88775e-204	SSPC
COL5A2	1.75988e-208	0.443807	0.324	0.058	5.7615e-204	SSPC
MXRA8	1.00284e-207	0.615118	0.478	0.131	3.28309e-203	SSPC
GAS1	6.50891e-207	0.52539	0.222	0.029	2.13089e-202	SSPC
ZFP36L2	7.10687e-207	1.08901	0.837	0.472	2.32665e-202	SSPC
C1orf63	5.13057e-205	1.17332	0.79	0.454	1.67965e-200	SSPC
SRSF7	8.23128e-204	1.14683	0.946	0.873	2.69476e-199	SSPC
MSX1	5.96312e-203	1.14466	0.745	0.383	1.95221e-198	SSPC
JUNB	1.97721e-202	1.47327	0.948	0.795	6.473e-198	SSPC
ABI3BP	3.01376e-199	0.792877	0.514	0.146	9.86644e-195	SSPC
TUBA1A	1.34052e-197	1.61318	0.805	0.489	4.38858e-193	SSPC
CDKN1C	2.5245e-196	1.04441	0.584	0.196	8.26471e-192	SSPC
JUND	5.10437e-195	1.14163	0.978	0.874	1.67107e-190	SSPC
OMD	3.02422e-194	0.556002	0.338	0.07	9.90069e-190	SSPC
CRIP1	2.07953e-189	0.552079	0.268	0.045	6.80796e-185	SSPC
IGFBP7	6.59244e-189	1.61166	0.736	0.345	2.15823e-184	SSPC
KLF10	6.81188e-189	1.38689	0.8	0.526	2.23007e-184	SSPC
HSPD1	2.15456e-188	1.58685	0.946	0.962	7.05359e-184	SSPC
MRPL18	7.59671e-188	1.58711	0.841	0.686	2.48701e-183	SSPC
SERPINH1	9.47226e-188	1.41595	0.691	0.351	3.10103e-183	SSPC
ANGPTL4	3.02865e-187	0.488904	0.256	0.041	9.91518e-183	SSPC
CREB3L1	4.18901e-187	0.465071	0.273	0.047	1.3714e-182	SSPC
THBS2	2.77868e-186	0.416525	0.298	0.054	9.09684e-182	SSPC
TSPYL2	3.14082e-186	1.30929	0.819	0.606	1.02824e-181	SSPC
EIF4A2	1.60804e-185	1.0115	0.96	0.91	5.26442e-181	SSPC
CSRNP1	2.83573e-184	1.13389	0.755	0.455	9.2836e-180	SSPC
UBC	8.11938e-184	1.45589	0.999	0.998	2.65812e-179	SSPC
HAS1	3.70153e-182	0.884338	0.226	0.033	1.21181e-177	SSPC
TNXB	1.49364e-179	0.543114	0.243	0.039	4.88989e-175	SSPC
GEM	1.00811e-174	1.39914	0.824	0.532	3.30035e-170	SSPC
SFRP2	2.76099e-173	2.31115	0.607	0.257	9.03894e-169	SSPC
TCP1	1.60598e-172	1.17174	0.879	0.855	5.25764e-168	SSPC
ING1	4.47564e-171	0.841564	0.587	0.241	1.46523e-166	SSPC
EGR1	2.59957e-169	1.21575	0.749	0.383	8.51046e-165	SSPC
PTN	3.23996e-168	0.854415	0.428	0.125	1.0607e-163	SSPC
BRD2	9.14822e-167	1.16977	0.868	0.76	2.99494e-162	SSPC
SRSF3	2.95107e-165	1.19739	0.945	0.961	9.6612e-161	SSPC
KLF4	3.92743e-164	1.15577	0.803	0.526	1.28576e-159	SSPC
RRAD	4.38486e-164	1.6743	0.624	0.277	1.43552e-159	SSPC
CALM1	1.56305e-163	0.92386	0.962	0.941	5.1171e-159	SSPC
IER2	2.43381e-162	1.36292	0.894	0.723	7.96779e-158	SSPC
TRA2B	2.74167e-162	1.05687	0.858	0.76	8.97567e-158	SSPC
RGS16	7.91672e-162	1.81432	0.62	0.271	2.59178e-157	SSPC
WSB1	3.16614e-161	0.911164	0.893	0.801	1.03653e-156	SSPC
JMJD6	2.8905e-160	0.801984	0.595	0.268	9.46292e-156	SSPC
LEPR	3.13138e-160	0.58791	0.286	0.058	1.02515e-155	SSPC
SKIL	4.63216e-160	0.954454	0.743	0.458	1.51648e-155	SSPC
ZBTB2	2.01143e-158	0.639205	0.418	0.126	6.58502e-154	SSPC
SNX3	9.96739e-155	0.907833	0.856	0.764	3.26313e-150	SSPC
GPBP1	1.3108e-154	1.01067	0.836	0.739	4.2913e-150	SSPC
ARID4B	2.18957e-152	0.908224	0.822	0.679	7.16821e-148	SSPC
DKK3	6.02868e-152	0.774578	0.424	0.132	1.97367e-147	SSPC
DYNLL1	2.02692e-151	0.876695	0.962	0.936	6.63572e-147	SSPC
MAP1B	4.97143e-151	0.682757	0.597	0.222	1.62755e-146	SSPC
TMSB4X	6.6629e-151	1.36047	0.842	0.688	2.1813e-146	SSPC
IER5	1.22569e-150	1.81985	0.836	0.699	4.01267e-146	SSPC
ANK2	3.08985e-148	0.445352	0.326	0.08	1.01156e-143	SSPC
SSPN	5.42265e-146	0.604516	0.465	0.163	1.77527e-141	SSPC
HBP1	3.41058e-145	0.927932	0.739	0.507	1.11656e-140	SSPC
WBP5	1.07377e-144	1.40429	0.768	0.58	3.51529e-140	SSPC
JMJD1C	1.89694e-144	1.07227	0.832	0.717	6.21019e-140	SSPC
ID1	2.95195e-144	1.30846	0.764	0.426	9.66409e-140	SSPC
INTS6	6.10838e-143	0.638476	0.55	0.238	1.99976e-138	SSPC
TSC22D2	1.80827e-142	0.735992	0.646	0.34	5.9199e-138	SSPC
SLC38A2	2.07346e-142	1.02533	0.819	0.672	6.7881e-138	SSPC
CELF2	4.36946e-142	0.465629	0.326	0.081	1.43047e-137	SSPC
SLC2A3	6.96864e-142	0.889677	0.407	0.124	2.28139e-137	SSPC
C1R	2.59672e-141	0.784102	0.607	0.278	8.50114e-137	SSPC
KLF2	1.48061e-139	1.07533	0.76	0.425	4.84722e-135	SSPC
CHORDC1	4.75704e-139	1.36095	0.711	0.507	1.55736e-134	SSPC
RHOB	2.69753e-135	0.779699	0.777	0.442	8.83116e-131	SSPC
ID4	1.35188e-134	0.853031	0.715	0.391	4.42579e-130	SSPC
LMNA	4.09658e-132	0.838174	0.896	0.765	1.34114e-127	SSPC
PIK3R1	5.38762e-132	0.635419	0.597	0.28	1.7638e-127	SSPC
ZFP36	1.59092e-131	1.42587	0.825	0.635	5.20835e-127	SSPC
CCDC80	2.48696e-129	1.06137	0.768	0.548	8.14182e-125	SSPC
ZNF503	4.46337e-129	0.828329	0.612	0.31	1.46122e-124	SSPC
TOB1	1.66648e-127	0.886247	0.717	0.44	5.45574e-123	SSPC
DDIT3	4.00094e-127	1.00643	0.701	0.43	1.30983e-122	SSPC
CKS2	9.53342e-126	0.952454	0.614	0.324	3.12105e-121	SSPC
PPM1D	1.63345e-125	0.467735	0.347	0.103	5.3476e-121	SSPC
VCAN	3.07721e-124	0.800281	0.526	0.215	1.00742e-119	SSPC
PGM2L1	3.22256e-124	0.587114	0.337	0.095	1.055e-119	SSPC
PCF11	6.66408e-124	0.819998	0.641	0.379	2.18169e-119	SSPC
BTG2	1.65419e-122	1.0912	0.708	0.453	5.41549e-118	SSPC
ARC	3.10634e-122	0.714623	0.33	0.09	1.01696e-117	SSPC
TSC22D3	2.29799e-120	0.791373	0.631	0.299	7.52316e-116	SSPC
MORF4L2	6.15104e-120	0.816447	0.866	0.861	2.01373e-115	SSPC
NEAT1	1.3213e-118	0.883064	0.977	0.933	4.32568e-114	SSPC
SERTAD1	1.62946e-118	1.04618	0.766	0.616	5.33454e-114	SSPC
DLX5	2.84934e-118	0.803094	0.473	0.193	9.32816e-114	SSPC
TWIST1	7.94849e-117	0.698342	0.484	0.187	2.60218e-112	SSPC
PNRC1	2.53511e-116	1.01113	0.923	0.908	8.29944e-112	SSPC
RMRP	3.31084e-116	0.45631	0.188	0.034	1.0839e-111	SSPC
PDGFRB	3.92331e-116	0.413354	0.339	0.101	1.28441e-111	SSPC
DNAJB6	8.6339e-116	0.991665	0.88	0.913	2.82657e-111	SSPC
DYRK3	8.91224e-116	0.50374	0.373	0.124	2.91769e-111	SSPC
ZMYM5	9.34436e-116	0.528038	0.431	0.167	3.05916e-111	SSPC
NR4A3	8.24126e-115	0.659002	0.507	0.206	2.69802e-110	SSPC
DUSP1	1.32469e-114	1.24739	0.845	0.652	4.33677e-110	SSPC
USPL1	5.82493e-114	0.482568	0.354	0.116	1.90697e-109	SSPC
SOX4	2.08343e-111	1.07251	0.685	0.427	6.82072e-107	SSPC
DIO2	2.45405e-111	0.596278	0.235	0.053	8.03407e-107	SSPC
ZFP36L1	4.12816e-111	1.02893	0.916	0.816	1.35148e-106	SSPC
TCF4	7.11947e-109	0.489247	0.598	0.299	2.33077e-104	SSPC
PCDH9	1.52618e-108	0.414009	0.24	0.056	4.99642e-104	SSPC
SEPW1	9.06362e-107	0.698696	0.789	0.649	2.96725e-102	SSPC
RND3	5.25319e-105	0.85485	0.868	0.728	1.71979e-100	SSPC
TIMP2	4.42819e-104	0.845172	0.719	0.538	1.4497e-99	SSPC
ARL6IP5	4.46349e-104	0.700595	0.675	0.436	1.46126e-99	SSPC
SGK1	1.15327e-101	0.884127	0.488	0.221	3.77559e-97	SSPC
TSC22D1	1.30084e-101	0.961117	0.828	0.662	4.2587e-97	SSPC
MUM1	1.41628e-101	0.439152	0.29	0.085	4.63663e-97	SSPC
GRASP	1.04574e-99	0.574465	0.354	0.12	3.42355e-95	SSPC
H3F3B	8.63118e-99	0.651464	0.999	0.999	2.82568e-94	SSPC
ZNF331	3.29749e-98	0.964185	0.461	0.2	1.07953e-93	SSPC
KLF9	5.46306e-98	0.710959	0.691	0.459	1.7885e-93	SSPC
SOCS3	5.72602e-98	1.36098	0.722	0.524	1.87458e-93	SSPC
PTGES3	2.69773e-97	0.993837	0.909	0.936	8.83183e-93	SSPC
EGR3	2.11883e-96	0.468506	0.324	0.104	6.93663e-92	SSPC
WEE1	4.35301e-96	0.410532	0.333	0.112	1.42509e-91	SSPC
ANP32E	4.84483e-96	0.61334	0.537	0.295	1.5861e-91	SSPC
TRA2A	5.49612e-96	0.731336	0.718	0.573	1.79932e-91	SSPC
CREBRF	1.05329e-95	0.676085	0.603	0.352	3.44825e-91	SSPC
COCH	1.18589e-95	2.2917	0.308	0.096	3.88237e-91	SSPC
SNHG12	4.38296e-95	0.948622	0.732	0.525	1.43489e-90	SSPC
ZNF106	1.44207e-94	0.702071	0.584	0.363	4.72105e-90	SSPC
MCL1	4.70498e-93	0.706556	0.846	0.784	1.54032e-88	SSPC
PDK4	1.0341e-92	0.627681	0.529	0.258	3.38544e-88	SSPC
SRSF2	2.74326e-92	0.84163	0.86	0.861	8.9809e-88	SSPC
ST13	6.44694e-91	0.671835	0.829	0.836	2.1106e-86	SSPC
SEPP1	1.69106e-89	0.710737	0.757	0.6	5.53618e-85	SSPC
HNRNPU-AS1	1.13987e-88	0.494823	0.351	0.132	3.7317e-84	SSPC
PDGFRL	1.49018e-88	0.647057	0.448	0.214	4.87854e-84	SSPC
IRF1	3.49077e-88	0.99204	0.753	0.609	1.14281e-83	SSPC
CFD	3.08855e-87	1.61115	0.501	0.238	1.01113e-82	SSPC
SCXA	5.41482e-87	0.551207	0.217	0.056	1.7727e-82	SSPC
FGF7	1.58273e-86	0.462451	0.488	0.201	5.18154e-82	SSPC
PPP1R10	7.88488e-86	0.6953	0.727	0.596	2.58135e-81	SSPC
DDX5	1.15335e-85	0.528163	0.98	0.996	3.77582e-81	SSPC
DIXDC1	1.35432e-85	0.408527	0.326	0.116	4.43376e-81	SSPC
CLEC2B	1.53037e-85	0.705935	0.304	0.097	5.01012e-81	SSPC
MTCH1	6.07886e-85	0.759346	0.813	0.785	1.9901e-80	SSPC
HNRNPH3	1.73041e-84	0.618295	0.889	0.933	5.66501e-80	SSPC
NFIL3	3.81104e-84	0.775245	0.671	0.456	1.24766e-79	SSPC
YY1	6.47602e-84	0.736238	0.768	0.733	2.12012e-79	SSPC
DSEL	1.37317e-83	0.629314	0.415	0.187	4.4955e-79	SSPC
IVNS1ABP	1.60283e-83	0.585601	0.598	0.394	5.24734e-79	SSPC
GPRC5A	2.06661e-81	0.743769	0.522	0.287	6.76566e-77	SSPC
RBM39	2.10699e-81	0.549877	0.937	0.97	6.89786e-77	SSPC
MYC	2.87772e-80	1.19403	0.698	0.546	9.42107e-76	SSPC
PRNP	5.55091e-79	0.72071	0.851	0.847	1.81726e-74	SSPC
PIM1	1.54083e-78	0.869664	0.555	0.337	5.04438e-74	SSPC
NXF1	2.25277e-78	0.524858	0.516	0.3	7.3751e-74	SSPC
ADM	2.58776e-78	0.812499	0.322	0.117	8.4718e-74	SSPC
PHYH	6.65136e-78	0.426353	0.399	0.18	2.17752e-73	SSPC
NR2F1	6.8765e-78	0.46696	0.324	0.123	2.25123e-73	SSPC
AEBP1	9.31523e-78	0.642106	0.637	0.441	3.04962e-73	SSPC
CHD1	1.8425e-77	0.801042	0.685	0.577	6.03198e-73	SSPC
ZFAND5	1.15461e-76	0.651875	0.847	0.814	3.77996e-72	SSPC
SNAI1	7.24315e-76	0.750586	0.396	0.182	2.37126e-71	SSPC
HTRA1	2.37583e-75	0.721363	0.501	0.283	7.77798e-71	SSPC
EIF4A3	3.76814e-75	0.800651	0.743	0.701	1.23361e-70	SSPC
SERTAD3	6.40812e-75	0.564974	0.433	0.214	2.09789e-70	SSPC
MEF2D	1.45782e-74	0.548468	0.49	0.281	4.7726e-70	SSPC
SLC20A1	3.1199e-74	0.567713	0.504	0.294	1.02139e-69	SSPC
CPED1	3.73854e-74	0.467886	0.386	0.171	1.22392e-69	SSPC
KMT2E	1.27656e-73	0.615035	0.778	0.719	4.17919e-69	SSPC
ZC3HAV1	9.33143e-72	0.674331	0.514	0.312	3.05492e-67	SSPC
IRS2	1.29267e-71	0.560435	0.554	0.349	4.23195e-67	SSPC
ZNF703	2.12207e-70	0.432085	0.274	0.096	6.94722e-66	SSPC
H2AFX	2.26527e-70	0.876462	0.623	0.475	7.41603e-66	SSPC
ARID4A	4.95132e-70	0.501137	0.415	0.207	1.62096e-65	SSPC
FAP	4.97011e-69	0.423781	0.329	0.132	1.62711e-64	SSPC
LTBP4	7.06966e-69	0.680973	0.644	0.494	2.31447e-64	SSPC
GADD45A	8.6524e-69	0.680735	0.77	0.569	2.83262e-64	SSPC
COL6A3	1.23717e-68	0.45299	0.439	0.212	4.05026e-64	SSPC
SELK	1.57625e-68	0.757945	0.872	0.902	5.16034e-64	SSPC
KIF1B	1.08045e-67	0.433249	0.43	0.224	3.53718e-63	SSPC
TMEM173	1.04636e-66	0.429254	0.272	0.097	3.42556e-62	SSPC
KLHL24	6.43452e-66	0.408096	0.347	0.154	2.10653e-61	SSPC
SASH1	9.57816e-66	0.694355	0.508	0.29	3.1357e-61	SSPC
SOD1	6.27491e-65	0.620271	0.933	0.955	2.05428e-60	SSPC
ZNF131	1.37355e-64	0.660153	0.568	0.414	4.49671e-60	SSPC
NOP58	5.41277e-64	0.638962	0.747	0.717	1.77203e-59	SSPC
ANKRD10	1.82528e-63	0.540805	0.54	0.351	5.97562e-59	SSPC
NKRF	3.07658e-63	0.465789	0.315	0.134	1.00721e-58	SSPC
FEM1C	4.58119e-63	0.454158	0.411	0.216	1.49979e-58	SSPC
FSCN1	2.05581e-62	0.547354	0.279	0.109	6.7303e-58	SSPC
BCAS2	1.06258e-61	0.892948	0.713	0.7	3.47868e-57	SSPC
TLE4	3.99122e-61	0.5411	0.593	0.429	1.30665e-56	SSPC
PKDCC	1.02401e-60	0.508714	0.281	0.112	3.35239e-56	SSPC
NDRG1	1.14174e-60	0.422412	0.62	0.429	3.73782e-56	SSPC
IDI1	3.26443e-60	0.556751	0.67	0.538	1.06871e-55	SSPC
ANKRD37	2.01324e-59	0.586973	0.457	0.263	6.59094e-55	SSPC
CD99	9.35931e-59	0.642302	0.762	0.688	3.06405e-54	SSPC
NFIA	1.35159e-58	0.434031	0.453	0.26	4.42485e-54	SSPC
ARMCX1	5.76974e-58	0.484551	0.437	0.248	1.8889e-53	SSPC
FAM43A	1.09983e-57	0.440656	0.217	0.072	3.60063e-53	SSPC
ABL2	7.36485e-57	0.957792	0.491	0.331	2.4111e-52	SSPC
RLF	1.33217e-56	0.486296	0.523	0.363	4.36124e-52	SSPC
NR2F2	2.06292e-56	0.543233	0.475	0.282	6.7536e-52	SSPC
YTHDC1	1.38942e-55	0.61902	0.676	0.61	4.54867e-51	SSPC
SIK1	5.49381e-55	0.463661	0.401	0.208	1.79856e-50	SSPC
ADAMTS1	8.10962e-55	0.493556	0.492	0.267	2.65493e-50	SSPC
NUFIP2	9.99092e-55	0.519725	0.692	0.614	3.27083e-50	SSPC
AKAP13	1.17343e-54	0.647293	0.59	0.438	3.84157e-50	SSPC
PCOLCE	1.88892e-54	0.747093	0.629	0.511	6.18395e-50	SSPC
PFKFB3	1.95243e-54	0.461485	0.337	0.16	6.39187e-50	SSPC
RORA	4.60139e-54	0.471903	0.351	0.172	1.5064e-49	SSPC
KDM2A	6.32415e-54	0.618806	0.513	0.364	2.0704e-49	SSPC
KLF6	2.6757e-53	0.785734	0.794	0.673	8.75972e-49	SSPC
SFRP1	1.19968e-52	0.746592	0.456	0.274	3.92752e-48	SSPC
REV3L	1.69272e-52	0.58187	0.418	0.24	5.54163e-48	SSPC
KDM6B	2.32653e-52	0.7156	0.718	0.671	7.61659e-48	SSPC
MEIS2	3.11364e-52	0.565684	0.559	0.413	1.01934e-47	SSPC
AZIN1	4.13878e-52	0.586004	0.646	0.589	1.35495e-47	SSPC
SERPING1	1.4218e-51	0.586756	0.755	0.751	4.65468e-47	SSPC
MIDN	1.61383e-51	0.661861	0.623	0.493	5.28337e-47	SSPC
CEBPB	2.23659e-51	0.908873	0.877	0.878	7.32216e-47	SSPC
SBDS	4.85603e-51	0.443585	0.872	0.9	1.58977e-46	SSPC
SESN3	1.11923e-50	0.4289	0.351	0.183	3.66412e-46	SSPC
H1FX	2.79213e-50	0.565374	0.629	0.483	9.14089e-46	SSPC
ARL6IP1	2.8983e-50	0.606609	0.714	0.691	9.48847e-46	SSPC
EPC1	3.58353e-50	0.478395	0.689	0.646	1.17318e-45	SSPC
NEU1	4.0308e-50	0.552615	0.475	0.32	1.3196e-45	SSPC
RHOU	5.26431e-50	0.420513	0.265	0.111	1.72343e-45	SSPC
MAP3K2	8.25692e-49	0.497608	0.436	0.272	2.70315e-44	SSPC
COMP	1.37845e-48	0.739825	0.213	0.074	4.51276e-44	SSPC
LRIF1	2.99716e-48	0.453847	0.416	0.244	9.8121e-44	SSPC
MAP3K8	4.57044e-48	0.530231	0.555	0.389	1.49627e-43	SSPC
STAT3	3.71305e-47	0.499176	0.758	0.751	1.21558e-42	SSPC
ARL13B	4.70067e-47	0.556356	0.551	0.442	1.5389e-42	SSPC
ZC3H12A	5.22523e-47	0.654945	0.581	0.466	1.71063e-42	SSPC
FHL1	5.30764e-47	0.428374	0.474	0.295	1.73761e-42	SSPC
MKNK2	1.10868e-46	0.83835	0.516	0.377	3.62961e-42	SSPC
TECR	1.69063e-46	0.427261	0.488	0.337	5.53479e-42	SSPC
UBE2B	1.96238e-46	0.610442	0.858	0.937	6.42445e-42	SSPC
DDIT4	1.25216e-45	0.852794	0.593	0.429	4.09932e-41	SSPC
NAMPT	1.71356e-45	0.454795	0.77	0.734	5.60986e-41	SSPC
REL	3.12813e-45	0.729526	0.594	0.481	1.02409e-40	SSPC
SCML1	5.12538e-45	0.516783	0.444	0.286	1.67795e-40	SSPC
MXD1	5.35585e-45	0.577078	0.504	0.342	1.7534e-40	SSPC
FUS	1.58053e-44	0.57073	0.885	0.935	5.17435e-40	SSPC
YME1L1	2.25558e-44	0.644778	0.742	0.766	7.38432e-40	SSPC
CRISPLD2	2.26353e-44	0.442191	0.341	0.165	7.41035e-40	SSPC
CPEB4	2.53741e-44	0.477394	0.463	0.312	8.30697e-40	SSPC
PLP2	8.29755e-44	0.424803	0.478	0.315	2.71645e-39	SSPC
CFH	8.44846e-44	1.00851	0.899	0.912	2.76586e-39	SSPC
IFI16	1.88026e-43	0.790836	0.53	0.377	6.15561e-39	SSPC
STIP1	2.64587e-43	0.71831	0.628	0.608	8.66205e-39	SSPC
MMP2	3.95128e-43	0.517551	0.77	0.692	1.29357e-38	SSPC
COL6A2	5.48799e-43	0.527512	0.877	0.842	1.79666e-38	SSPC
FOSL2	1.05508e-42	0.627838	0.608	0.491	3.45412e-38	SSPC
CHMP1B	1.62965e-42	0.742183	0.697	0.644	5.33515e-38	SSPC
P4HA1	2.08875e-42	0.454706	0.505	0.375	6.83816e-38	SSPC
RYBP	3.80532e-42	0.427197	0.594	0.493	1.24579e-37	SSPC
AFF4	7.25626e-42	0.429297	0.64	0.583	2.37555e-37	SSPC
PRG4	1.22633e-41	0.812019	0.132	0.038	4.01475e-37	SSPC
IFITM2	4.83859e-41	0.416974	0.453	0.291	1.58406e-36	SSPC
CDKN2AIP	4.90983e-41	0.429136	0.384	0.232	1.60738e-36	SSPC
THAP9-AS1	1.64249e-40	0.471109	0.477	0.337	5.37718e-36	SSPC
KCNQ1OT1	2.15503e-40	0.589364	0.611	0.48	7.05515e-36	SSPC
NFAT5	2.48566e-40	0.439488	0.64	0.605	8.13754e-36	SSPC
MAP1LC3B	2.91581e-40	0.42704	0.896	0.941	9.54577e-36	SSPC
ARL4A	3.04225e-40	0.51433	0.341	0.192	9.95972e-36	SSPC
CCT4	4.27734e-40	0.576552	0.794	0.873	1.40032e-35	SSPC
PCBP1	4.40185e-40	0.489475	0.828	0.889	1.44108e-35	SSPC
TIPARP	1.03719e-39	0.484084	0.64	0.498	3.39556e-35	SSPC
RPPH1	2.05198e-39	0.417742	0.304	0.156	6.71778e-35	SSPC
TIMP3	3.34819e-39	0.616872	0.789	0.76	1.09613e-34	SSPC
ARRDC3	8.48074e-39	0.668066	0.663	0.583	2.77642e-34	SSPC
CDC42EP4	1.94911e-38	0.61048	0.39	0.253	6.38098e-34	SSPC
AQP1	7.80314e-38	0.521464	0.23	0.101	2.55459e-33	SSPC
PEG10	1.56808e-37	0.575548	0.262	0.125	5.13358e-33	SSPC
TOPORS	1.69184e-37	0.504709	0.523	0.428	5.53875e-33	SSPC
GABARAPL1	1.76913e-37	0.535997	0.671	0.637	5.79177e-33	SSPC
RSBN1	1.19104e-36	0.438427	0.491	0.391	3.89923e-32	SSPC
NUDT4	3.70161e-36	0.561187	0.57	0.496	1.21183e-31	SSPC
SPTY2D1	4.55801e-36	0.41405	0.525	0.428	1.4922e-31	SSPC
TMSB10	4.65163e-36	0.52293	0.905	0.896	1.52285e-31	SSPC
NASP	6.32058e-36	0.495964	0.748	0.804	2.06923e-31	SSPC
ITM2B	8.48823e-36	0.570773	0.913	0.95	2.77888e-31	SSPC
CD9	1.30304e-35	0.652889	0.758	0.72	4.2659e-31	SSPC
CAMLG	4.54965e-35	0.467013	0.654	0.636	1.48946e-30	SSPC
PLK2	7.72185e-35	0.601983	0.523	0.389	2.52798e-30	SSPC
FKBP4	1.0488e-34	0.892592	0.606	0.577	3.43355e-30	SSPC
NFE2L2	4.174e-34	0.485225	0.772	0.791	1.36649e-29	SSPC
PMP22	4.83577e-34	0.413963	0.611	0.5	1.58313e-29	SSPC
HSPA2	7.78372e-34	0.668387	0.537	0.436	2.54823e-29	SSPC
FXR1	1.66165e-33	0.491701	0.638	0.659	5.43992e-29	SSPC
ALKBH5	4.01477e-33	0.515314	0.457	0.343	1.31435e-28	SSPC
RBBP6	1.2984e-32	0.52097	0.668	0.671	4.2507e-28	SSPC
TMEM57	3.60145e-32	0.410302	0.399	0.279	1.17904e-27	SSPC
PRRX2	4.07919e-32	0.573408	0.537	0.443	1.33545e-27	SSPC
RGCC	6.31994e-32	0.471794	0.449	0.296	2.06902e-27	SSPC
SPEN	6.99118e-32	0.482183	0.559	0.501	2.28877e-27	SSPC
ZSWIM6	1.05811e-31	0.420132	0.313	0.184	3.46404e-27	SSPC
BCL3	1.26383e-30	0.43442	0.363	0.233	4.13751e-26	SSPC
MGST3	2.23801e-30	0.488524	0.581	0.525	7.3268e-26	SSPC
MGP	2.44308e-30	0.614628	0.983	0.93	7.99814e-26	SSPC
MOB4	2.5151e-30	0.646324	0.61	0.613	8.23394e-26	SSPC
ANXA4	3.85989e-30	0.476838	0.409	0.299	1.26365e-25	SSPC
NFKBIZ	3.89272e-30	0.546016	0.649	0.582	1.2744e-25	SSPC
AMD1	5.38466e-30	0.482804	0.821	0.888	1.76283e-25	SSPC
ARL5B	7.12904e-30	0.537819	0.41	0.294	2.3339e-25	SSPC
C6orf48	4.97219e-29	0.550992	0.723	0.731	1.62779e-24	SSPC
BHLHE41	1.40725e-28	0.425863	0.305	0.175	4.60705e-24	SSPC
TSPAN4	1.76826e-28	0.416526	0.446	0.336	5.78893e-24	SSPC
APOD	5.75355e-28	0.776476	0.625	0.539	1.8836e-23	SSPC
DDX39A	7.94566e-28	0.470317	0.527	0.472	2.60125e-23	SSPC
CTSK	8.17373e-28	0.502965	0.441	0.338	2.67592e-23	SSPC
RASD1	3.45679e-27	0.674703	0.525	0.41	1.13169e-22	SSPC
KCNE4	5.15434e-27	0.455896	0.232	0.111	1.68743e-22	SSPC
CD83	4.07986e-26	0.622697	0.487	0.392	1.33566e-21	SSPC
IL32	5.30703e-26	0.591114	0.458	0.347	1.73741e-21	SSPC
BAZ1A	5.57052e-26	0.522809	0.636	0.655	1.82368e-21	SSPC
ADIRF	1.27809e-25	0.57758	0.743	0.75	4.18422e-21	SSPC
LHFP	1.57731e-25	0.510747	0.591	0.568	5.16381e-21	SSPC
LARP4	2.56028e-25	0.45631	0.475	0.401	8.38186e-21	SSPC
IFITM3	4.81517e-25	0.409839	0.782	0.772	1.57639e-20	SSPC
TIMP1	4.88273e-25	0.429616	0.866	0.918	1.59851e-20	SSPC
VEGFA	5.81422e-25	0.606058	0.563	0.519	1.90346e-20	SSPC
UBE2S	6.93998e-25	0.820644	0.726	0.786	2.27201e-20	SSPC
CYBRD1	9.47522e-25	0.443278	0.565	0.512	3.102e-20	SSPC
HAS2	9.58631e-25	0.432343	0.247	0.134	3.13837e-20	SSPC
CDKN1A	3.08583e-24	0.414578	0.812	0.835	1.01024e-19	SSPC
TAC1	6.31158e-24	0.617517	0.148	0.061	2.06629e-19	SSPC
APOE	4.25541e-22	1.63301	0.225	0.126	1.39314e-17	SSPC
RP11-473M20.16	1.20682e-21	0.44614	0.243	0.138	3.9509e-17	SSPC
TXNIP	1.84069e-21	0.495684	0.474	0.371	6.02607e-17	SSPC
ARID5B	2.13885e-21	0.82202	0.646	0.652	7.00218e-17	SSPC
HBEGF	2.95922e-21	0.411909	0.426	0.328	9.6879e-17	SSPC
TMEM66	7.23398e-21	0.429061	0.627	0.663	2.36826e-16	SSPC
POLR2A	1.57707e-20	0.423205	0.497	0.455	5.16302e-16	SSPC
CSRP2	3.89579e-20	0.487563	0.446	0.352	1.2754e-15	SSPC
MEG3	5.53727e-20	0.47375	0.82	0.833	1.81279e-15	SSPC
FOXC1	9.7474e-20	0.522073	0.516	0.45	3.1911e-15	SSPC
PXDC1	1.15423e-19	0.4378	0.537	0.494	3.7787e-15	SSPC
NAA50	1.22251e-19	0.461403	0.61	0.68	4.00225e-15	SSPC
NMB	3.4492e-18	0.487434	0.526	0.47	1.1292e-13	SSPC
UAP1	3.15463e-17	0.427445	0.811	0.893	1.03276e-12	SSPC
PLAC9	3.39058e-17	0.577294	0.68	0.664	1.11001e-12	SSPC
IER3	1.48677e-16	0.777208	0.922	0.921	4.86738e-12	SSPC
CEBPD	1.13516e-13	0.687858	0.909	0.94	3.7163e-09	SSPC
UGCG	2.24413e-13	0.48798	0.585	0.603	7.34684e-09	SSPC
MYOC	2.96686e-13	0.576853	0.256	0.181	9.71289e-09	SSPC
ARL4D	8.52069e-13	0.436505	0.336	0.263	2.7895e-08	SSPC
HSPA4	1.03498e-10	0.579848	0.538	0.622	3.38831e-06	SSPC
PTGDS	1.99813e-10	0.728625	0.137	0.078	6.54149e-06	SSPC
H2AFZ	1.59705e-09	0.464136	0.859	0.954	5.22841e-05	SSPC
NNMT	1.69454e-09	0.449337	0.755	0.783	5.54758e-05	SSPC
NR1D1	1.51589e-08	0.537026	0.403	0.376	0.000496272	SSPC

## Sheet: SC
	p_val	avg_logFC	pct.1	pct.2	p_val_adj	cell type
CFD	0	2.02393	0.5	0.212	0	SC
TNFAIP6	0	1.94572	0.842	0.526	0	SC
IL6	0	1.89078	0.909	0.571	0	SC
MEDAG	0	1.86217	0.756	0.196	0	SC
CXCL2	0	1.84968	0.795	0.397	0	SC
MMP10	0	1.79131	0.322	0.079	0	SC
CXCL3	0	1.74548	0.735	0.442	0	SC
DCN	0	1.65788	0.944	0.47	0	SC
IGFBP6	0	1.57141	0.709	0.258	0	SC
COCH	0	1.54611	0.293	0.077	0	SC
CREB5	0	1.54163	0.784	0.289	0	SC
VCAN	0	1.51247	0.701	0.164	0	SC
CSF3	0	1.5119	0.321	0.079	0	SC
LUM	0	1.50471	0.729	0.19	0	SC
GSN	0	1.40756	0.86	0.693	0	SC
CYP1B1	0	1.37833	0.915	0.523	0	SC
BASP1	0	1.37295	0.525	0.047	0	SC
PPAP2B	0	1.35374	0.833	0.397	0	SC
FGF7	0	1.35193	0.65	0.154	0	SC
THAP2	0	1.33826	0.753	0.518	0	SC
NAMPT	0	1.30019	0.94	0.711	0	SC
COL1A1	0	1.27217	0.541	0.065	0	SC
CTSL	0	1.26414	0.851	0.699	0	SC
MAP1B	0	1.2401	0.73	0.17	0	SC
IGFBP7	0	1.20782	0.745	0.305	0	SC
FBLN1	0	1.20727	0.714	0.085	0	SC
PRG4	0	1.19415	0.141	0.027	0	SC
SERPINF1	0	1.18742	0.769	0.16	0	SC
PTGS2	0	1.18017	0.696	0.433	0	SC
MARCKS	0	1.15986	0.795	0.435	0	SC
ABI3BP	0	1.14413	0.626	0.097	0	SC
PTGDS	0	1.13482	0.264	0.057	0	SC
IL33	0	1.1148	0.271	0.023	0	SC
CXCL14	0	1.10794	0.452	0.099	0	SC
AKR1C1	0	1.04185	0.703	0.498	0	SC
FGL2	0	1.0296	0.563	0.06	0	SC
RND3	0	1.02831	0.877	0.713	0	SC
LIF	0	1.01471	0.71	0.507	0	SC
TYMP	0	0.984455	0.443	0.113	0	SC
SFRP4	0	0.980662	0.209	0.016	0	SC
NINJ1	0	0.961194	0.78	0.535	0	SC
ID4	0	0.956413	0.568	0.377	0	SC
ADAMTS4	0	0.946183	0.589	0.144	0	SC
GEM	0	0.936338	0.804	0.505	0	SC
IER3	0	0.921605	0.952	0.917	0	SC
DPT	0	0.921401	0.443	0.025	0	SC
TAC1	0	0.900187	0.207	0.046	0	SC
SASH1	0	0.889729	0.655	0.251	0	SC
FGF2	0	0.880757	0.871	0.704	0	SC
C1R	0	0.861189	0.699	0.234	0	SC
COL3A1	0	0.858783	0.428	0.182	0	SC
GYPC	0	0.833786	0.757	0.52	0	SC
APOD	0	0.822446	0.712	0.52	0	SC
MGST1	0	0.819906	0.631	0.379	0	SC
FTH1	0	0.801294	1	1	0	SC
METRNL	0	0.8011	0.803	0.525	0	SC
IGFBP5	0	0.800783	0.346	0.044	0	SC
IL1R1	0	0.800585	0.812	0.571	0	SC
S100A4	0	0.799677	0.678	0.234	0	SC
COL1A2	0	0.795267	0.674	0.349	0	SC
SEPT11	0	0.777209	0.624	0.359	0	SC
COL6A3	0	0.776293	0.538	0.178	0	SC
PNPLA8	0	0.774489	0.842	0.559	0	SC
NEAT1	0	0.754928	0.971	0.93	0	SC
TWIST1	0	0.7533	0.578	0.146	0	SC
KCNK1	0	0.752856	0.804	0.53	0	SC
PRSS23	0	0.749911	0.692	0.425	0	SC
IGFBP4	0	0.720487	0.432	0.097	0	SC
SQSTM1	0	0.712105	0.993	0.946	0	SC
RAB21	0	0.71071	0.945	0.788	0	SC
ADAMTS1	0	0.703811	0.508	0.243	0	SC
C17orf58	0	0.701205	0.305	0.081	0	SC
LGALS1	0	0.691434	0.975	0.911	0	SC
TGIF1	0	0.689827	0.909	0.711	0	SC
SOX4	0	0.684855	0.688	0.401	0	SC
ABL1	0	0.68002	0.718	0.324	0	SC
FTL	0	0.679698	0.999	0.999	0	SC
KDM6B	0	0.667866	0.864	0.65	0	SC
DIO2	0	0.665582	0.297	0.028	0	SC
CEBPB	0	0.665061	0.916	0.874	0	SC
NFIL3	0	0.648382	0.807	0.42	0	SC
TMSB4X	0	0.645285	0.902	0.666	0	SC
TSHZ2	0	0.638157	0.358	0.051	0	SC
MMP2	0	0.638057	0.874	0.672	0	SC
ABCA1	0	0.635818	0.487	0.077	0	SC
MSX1	0	0.632401	0.638	0.36	0	SC
OGN	0	0.631634	0.374	0.023	0	SC
ETS2	0	0.627174	0.883	0.663	0	SC
CFLAR	0	0.623322	0.756	0.49	0	SC
GALNT15	0	0.620393	0.458	0.212	0	SC
CRISPLD2	0	0.618397	0.371	0.144	0	SC
KCNE4	0	0.617348	0.306	0.09	0	SC
PID1	0	0.6125	0.589	0.305	0	SC
GPRC5A	0	0.609301	0.535	0.262	0	SC
TNFAIP3	0	0.608239	0.543	0.272	0	SC
FBLN5	0	0.599303	0.279	0.041	0	SC
AEBP1	0	0.593963	0.701	0.414	0	SC
NFE2L2	0	0.592509	0.941	0.773	0	SC
B4GALT1	0	0.589291	0.677	0.399	0	SC
KLF9	0	0.587413	0.702	0.435	0	SC
ATP1B3	0	0.587275	0.954	0.939	0	SC
FOXO3	0	0.586673	0.781	0.586	0	SC
NNMT	0	0.580847	0.886	0.771	0	SC
IGF1	0	0.577357	0.197	0.032	0	SC
FGFR1	0	0.577086	0.96	0.907	0	SC
FOXP1	0	0.576075	0.539	0.231	0	SC
FOSL2	0	0.571644	0.773	0.46	0	SC
RBMS1	0	0.568171	0.756	0.586	0	SC
RIPK2	0	0.567572	0.525	0.298	0	SC
FYN	0	0.566081	0.564	0.247	0	SC
IL32	0	0.562173	0.6	0.319	0	SC
PDGFRA	0	0.56163	0.608	0.349	0	SC
HAS1	0	0.561555	0.197	0.017	0	SC
THBS2	0	0.556258	0.34	0.025	0	SC
COL14A1	0	0.551558	0.434	0.043	0	SC
SPARCL1	0	0.548865	0.482	0.077	0	SC
PRRX2	0	0.548784	0.667	0.418	0	SC
MPZL1	0	0.542534	0.769	0.609	0	SC
WIPI1	0	0.541703	0.516	0.195	0	SC
TIPARP	0	0.541331	0.689	0.478	0	SC
LTBP4	0	0.540927	0.717	0.47	0	SC
PCOLCE	0	0.537765	0.658	0.496	0	SC
NR4A2	0	0.536954	0.714	0.292	0	SC
ZEB2	0	0.53631	0.486	0.111	0	SC
MAFG	0	0.53472	0.818	0.551	0	SC
PTGES	0	0.534009	0.259	0.063	0	SC
AHR	0	0.5273	0.468	0.143	0	SC
GSTO1	0	0.523883	0.903	0.831	0	SC
ABL2	0	0.521667	0.584	0.304	0	SC
COL4A1	0	0.521119	0.522	0.145	0	SC
FAT1	0	0.520265	0.455	0.242	0	SC
NBL1	0	0.517661	0.562	0.242	0	SC
PAPPA	0	0.514017	0.311	0.122	0	SC
CREM	0	0.512987	0.792	0.616	0	SC
TNFAIP2	0	0.512633	0.799	0.542	0	SC
CHSY1	0	0.509895	0.575	0.33	0	SC
CSNK1E	0	0.508404	0.781	0.64	0	SC
DDX21	0	0.508002	0.987	0.932	0	SC
CREG1	0	0.507714	0.693	0.524	0	SC
CHMP1B	0	0.506715	0.764	0.631	0	SC
IRAK3	0	0.502765	0.439	0.166	0	SC
AXL	0	0.501436	0.767	0.578	0	SC
KHDRBS3	0	0.500971	0.495	0.256	0	SC
GLA	0	0.500549	0.583	0.322	0	SC
NFKB1	0	0.500464	0.807	0.677	0	SC
GFPT2	0	0.499363	0.524	0.23	0	SC
NFIB	0	0.497044	0.782	0.67	0	SC
COL6A2	0	0.47668	0.919	0.833	0	SC
TACC1	0	0.472907	0.705	0.541	0	SC
SPOCK1	0	0.469548	0.429	0.042	0	SC
C1S	0	0.466686	0.632	0.413	0	SC
SPG20	0	0.462763	0.808	0.625	0	SC
ARSG	0	0.46239	0.371	0.095	0	SC
CHD1	0	0.460823	0.785	0.555	0	SC
MESDC1	0	0.46029	0.595	0.377	0	SC
IFNGR1	0	0.458376	0.683	0.51	0	SC
MALAT1	0	0.457289	1	0.999	0	SC
GNL3	0	0.45644	0.854	0.714	0	SC
CDKN1A	0	0.455857	0.925	0.824	0	SC
EPAS1	0	0.449937	0.803	0.661	0	SC
GCH1	0	0.449458	0.561	0.344	0	SC
SOD2	0	0.448362	0.999	0.993	0	SC
NDRG1	0	0.447826	0.658	0.406	0	SC
DLC1	0	0.445585	0.569	0.348	0	SC
CMSS1	0	0.43976	0.84	0.749	0	SC
MSC	0	0.437159	0.343	0.121	0	SC
CDC42EP2	0	0.436249	0.424	0.106	0	SC
GLS	0	0.435607	0.795	0.661	0	SC
CA12	0	0.434809	0.215	0.03	0	SC
CDH11	0	0.433269	0.503	0.217	0	SC
PDE4D	0	0.43004	0.428	0.162	0	SC
CELF2	0	0.42426	0.329	0.056	0	SC
PEAK1	0	0.424017	0.502	0.167	0	SC
PEA15	0	0.421474	0.808	0.64	0	SC
PFKP	0	0.419402	0.727	0.563	0	SC
MMP14	0	0.414545	0.657	0.462	0	SC
TGFB3	0	0.409185	0.263	0.058	0	SC
SERPING1	0	0.408815	0.828	0.742	0	SC
ITPRIP	0	0.408453	0.511	0.231	0	SC
ADAMTS5	0	0.40689	0.256	0.078	0	SC
AKR1C2	4.70263e-290	0.728723	0.526	0.298	1.53955e-285	SC
MTHFD2L	5.89877e-261	0.52378	0.579	0.417	1.93114e-256	SC
ARID5B	6.84692e-247	0.578852	0.76	0.639	2.24154e-242	SC
CTSS	8.67784e-245	0.481399	0.537	0.366	2.84095e-240	SC
FOXC1	2.84625e-239	0.494925	0.603	0.433	9.31807e-235	SC
OSGIN2	6.67093e-232	0.425799	0.425	0.256	2.18393e-227	SC
PHLDA2	3.45266e-224	0.410566	0.758	0.592	1.13033e-219	SC
CXCL5	1.39726e-220	0.900071	0.111	0.025	4.57435e-216	SC
MEG3	6.46623e-216	0.440414	0.916	0.823	2.11692e-211	SC
REL	8.47424e-210	0.43958	0.616	0.468	2.7743e-205	SC
TIMP1	1.07224e-203	0.483406	0.921	0.917	3.51031e-199	SC
PTX3	2.53658e-201	1.07081	0.632	0.5	8.30426e-197	SC
COMP	5.7298e-197	0.588263	0.182	0.064	1.87582e-192	SC
APOE	8.89418e-197	1.5477	0.246	0.114	2.91178e-192	SC
FOSL1	3.06353e-196	0.417443	0.927	0.867	1.00294e-191	SC
PMAIP1	4.3117e-193	0.535944	0.535	0.37	1.41156e-188	SC
TMSB10	1.22056e-187	0.475521	0.928	0.893	3.99587e-183	SC
CSTB	5.59698e-182	0.520065	0.857	0.855	1.83234e-177	SC
PRKAR1A	4.65986e-180	0.408988	0.845	0.808	1.52554e-175	SC
IGFBP3	2.00434e-164	0.579183	0.241	0.111	6.56182e-160	SC
VEGFA	2.71107e-161	0.562707	0.6	0.511	8.87552e-157	SC
VASN	9.32918e-149	0.677374	0.59	0.496	3.05419e-144	SC
SFRP2	6.99051e-148	0.459735	0.394	0.248	2.28855e-143	SC
FAM134B	5.67023e-112	0.424755	0.362	0.258	1.85632e-107	SC
IL8	7.3864e-112	0.438718	0.73	0.56	2.41816e-107	SC
CFH	2.31924e-109	0.531853	0.921	0.91	7.59272e-105	SC
ACKR3	5.78469e-98	0.580266	0.442	0.336	1.89379e-93	SC
HSD11B1	4.00506e-97	0.428712	0.392	0.277	1.31118e-92	SC
BIRC3	2.83743e-91	0.57785	0.672	0.618	9.28916e-87	SC
PLAU	1.35116e-89	0.539417	0.158	0.076	4.42342e-85	SC
INHBA	2.15287e-88	0.486631	0.33	0.216	7.04806e-84	SC
BNIP3L	4.73441e-84	0.462719	0.594	0.557	1.54995e-79	SC
MMP3	1.73155e-72	0.483077	0.807	0.68	5.66876e-68	SC
TSC22D1	7.05451e-72	0.570789	0.688	0.662	2.3095e-67	SC
ESM1	1.93885e-08	0.560648	0.153	0.129	0.00063474	SC

## Sheet: Immune
	p_val	avg_logFC	pct.1	pct.2	p_val_adj	cell type
CCL3	0	5.17	0.896	0.015	0	Immune
IL1B	0	5.14216	0.877	0.006	0	Immune
CCL4	0	4.43076	0.747	0.004	0	Immune
CXCL5	0	3.83737	0.682	0.032	0	Immune
C15orf48	0	3.28656	0.961	0.019	0	Immune
HLA-DRA	0	3.20733	0.838	0.015	0	Immune
EREG	0	3.08861	0.786	0.023	0	Immune
FCER1G	0	3.02107	0.89	0.042	0	Immune
IL24	0	2.62317	0.442	0.013	0	Immune
CCL3L1	0	2.40208	0.63	0.002	0	Immune
SAMSN1	0	2.38178	0.909	0.001	0	Immune
CCL3L3	0	2.25471	0.591	0.002	0	Immune
MMP9	0	2.03793	0.721	0.014	0	Immune
TNFRSF1B	0	1.96579	0.844	0.039	0	Immune
HLA-DRB1	0	1.94281	0.701	0.02	0	Immune
ARL4C	0	1.91927	0.864	0.053	0	Immune
IL10	0	1.82796	0.753	0.025	0	Immune
KYNU	0	1.78627	0.909	0.005	0	Immune
RP11-701P16.5	0	1.76052	0.591	0	0	Immune
HLA-DQA1	0	1.7328	0.617	0.005	0	Immune
IL1RN	0	1.70953	0.552	0.005	0	Immune
IDO1	0	1.67939	0.545	0.011	0	Immune
PLA2G7	0	1.64716	0.675	0.008	0	Immune
CCR7	0	1.61714	0.403	0.002	0	Immune
CCL22	0	1.60232	0.117	0.001	0	Immune
GPR183	0	1.59747	0.773	0.016	0	Immune
CD93	0	1.51756	0.831	0.066	0	Immune
SLC16A10	0	1.4682	0.714	0.04	0	Immune
LAPTM5	0	1.37544	0.805	0.006	0	Immune
LCP1	0	1.35591	0.753	0.007	0	Immune
C5AR1	0	1.3127	0.656	0.023	0	Immune
LPXN	0	1.2605	0.87	0.072	0	Immune
TYROBP	0	1.2161	0.662	0.001	0	Immune
MS4A7	0	1.20911	0.656	0	0	Immune
IL1A	0	1.20623	0.39	0.009	0	Immune
GJB2	0	1.17838	0.545	0.008	0	Immune
LYZ	0	1.17107	0.409	0.005	0	Immune
IL2RA	0	1.15805	0.604	0	0	Immune
CCL18	0	1.15301	0.175	0	0	Immune
ANPEP	0	1.13262	0.682	0.036	0	Immune
CSF2RA	0	1.12393	0.812	0.001	0	Immune
TNIP3	0	1.10259	0.597	0.007	0	Immune
FCGR2A	0	1.07408	0.727	0.009	0	Immune
DUSP4	0	1.05574	0.584	0.011	0	Immune
CD48	0	1.05353	0.468	0	0	Immune
TNF	0	1.05201	0.325	0.003	0	Immune
SEMA6B	0	1.02458	0.74	0.009	0	Immune
IQGAP2	0	1.0099	0.571	0.008	0	Immune
SLAMF7	0	1.00484	0.448	0	0	Immune
FERMT3	0	0.986448	0.682	0.013	0	Immune
ADA	0	0.969165	0.5	0.017	0	Immune
C1QB	0	0.953557	0.409	0	0	Immune
PLEK	0	0.941274	0.584	0.005	0	Immune
SPI1	0	0.93622	0.708	0.007	0	Immune
MMP19	0	0.923403	0.591	0.015	0	Immune
MARCO	0	0.913816	0.331	0	0	Immune
CD53	0	0.912767	0.714	0	0	Immune
ACSL5	0	0.89594	0.701	0.048	0	Immune
PILRA	0	0.873282	0.617	0.023	0	Immune
RBM47	0	0.869379	0.734	0.015	0	Immune
DDX60L	0	0.860578	0.623	0.019	0	Immune
SNX10	0	0.840477	0.468	0.003	0	Immune
CTSH	0	0.836432	0.545	0.027	0	Immune
IL3RA	0	0.836137	0.519	0.018	0	Immune
CASP1	0	0.816696	0.494	0.008	0	Immune
CD163	0	0.800429	0.396	0.001	0	Immune
FMNL1	0	0.77315	0.649	0.005	0	Immune
CYTIP	0	0.755941	0.429	0.001	0	Immune
PIK3R5	0	0.749791	0.662	0	0	Immune
SLAMF1	0	0.745384	0.37	0.001	0	Immune
GNA15	0	0.744731	0.61	0.001	0	Immune
PTPRC	0	0.738447	0.442	0.001	0	Immune
HCK	0	0.722168	0.513	0.002	0	Immune
MYO1G	0	0.721484	0.448	0.004	0	Immune
EBI3	0	0.688236	0.344	0.001	0	Immune
CST7	0	0.677658	0.156	0	0	Immune
SLC11A1	0	0.659155	0.318	0.007	0	Immune
LCP2	0	0.647678	0.351	0.006	0	Immune
MTSS1	0	0.63838	0.532	0.02	0	Immune
AQP9	0	0.635927	0.338	0.001	0	Immune
PDE4A	0	0.626364	0.526	0.02	0	Immune
RGS1	0	0.616758	0.247	0	0	Immune
LILRB4	0	0.613742	0.468	0	0	Immune
GPSM3	0	0.6027	0.513	0.015	0	Immune
IL10RA	0	0.567359	0.513	0.002	0	Immune
OASL	0	0.562652	0.305	0.005	0	Immune
ITGAX	0	0.558424	0.461	0	0	Immune
CARD16	0	0.55162	0.357	0.005	0	Immune
C1QC	0	0.511802	0.299	0	0	Immune
HCLS1	0	0.503042	0.455	0.015	0	Immune
CLEC4E	0	0.496683	0.279	0	0	Immune
CD300E	0	0.494541	0.24	0.002	0	Immune
ADAMDEC1	0	0.487583	0.273	0	0	Immune
NEU4	0	0.479341	0.312	0.003	0	Immune
RHOH	0	0.474574	0.318	0	0	Immune
ATP8B4	0	0.466973	0.338	0.004	0	Immune
MSR1	0	0.464015	0.318	0.002	0	Immune
NLRP3	0	0.456327	0.331	0.001	0	Immune
PIK3AP1	0	0.444314	0.39	0.001	0	Immune
CCL4L1	0	0.434953	0.208	0	0	Immune
ARRB2	0	0.427791	0.37	0.011	0	Immune
IL7R	4.59634e-298	1.21813	0.455	0.021	1.50475e-293	Immune
GM2A	5.90063e-297	0.54762	0.344	0.012	1.93175e-292	Immune
PKIB	4.61288e-263	0.534199	0.344	0.013	1.51017e-258	Immune
CCRL2	3.28956e-261	0.456673	0.344	0.013	1.07694e-256	Immune
HLA-DQB1	1.86272e-252	0.760862	0.292	0.01	6.09818e-248	Immune
DMXL2	1.14315e-239	0.568631	0.377	0.018	3.74244e-235	Immune
ABCA1	9.90904e-228	1.65999	0.89	0.117	3.24402e-223	Immune
EMILIN2	5.25729e-226	0.552956	0.513	0.035	1.72113e-221	Immune
SQRDL	3.79335e-217	1.12748	0.812	0.099	1.24187e-212	Immune
SERPINB2	6.06466e-209	2.89446	0.188	0.005	1.98545e-204	Immune
BASP1	4.29486e-199	1.90567	0.779	0.095	1.40605e-194	Immune
TYMP	1.34175e-198	1.67817	0.929	0.145	4.39264e-194	Immune
NCF2	8.89117e-193	0.493838	0.383	0.023	2.91079e-188	Immune
TNFRSF4	2.33448e-186	0.497321	0.182	0.005	7.64262e-182	Immune
FAIM3	4.83705e-185	0.513675	0.487	0.039	1.58355e-180	Immune
TCIRG1	1.82967e-180	0.519199	0.429	0.031	5.98997e-176	Immune
SLC6A6	1.73147e-178	0.977097	0.818	0.125	5.66849e-174	Immune
ACSL1	1.04103e-176	1.55104	0.805	0.127	3.40811e-172	Immune
P2RX4	1.13766e-176	0.752984	0.597	0.063	3.72446e-172	Immune
ZEB2	1.28655e-170	1.31319	0.883	0.148	4.2119e-166	Immune
RCSD1	5.44416e-166	0.651301	0.435	0.034	1.78231e-161	Immune
HLA-DPA1	3.01382e-165	1.50063	0.597	0.068	9.86665e-161	Immune
GK	6.83543e-165	1.3231	0.74	0.108	2.23778e-160	Immune
TGFBI	1.12941e-162	0.532196	0.331	0.02	3.69746e-158	Immune
SMAP2	2.90514e-160	0.983154	0.727	0.104	9.51084e-156	Immune
RNASE1	2.56472e-159	0.487437	0.221	0.009	8.39637e-155	Immune
DOCK4	7.94683e-159	0.647703	0.578	0.064	2.60163e-154	Immune
LAD1	3.78797e-156	0.419672	0.227	0.01	1.24011e-151	Immune
SERPINB9	1.10491e-152	1.46611	0.773	0.13	3.61725e-148	Immune
BST2	1.61942e-151	0.471156	0.37	0.026	5.30164e-147	Immune
JARID2	4.10263e-151	1.04929	0.799	0.13	1.34312e-146	Immune
CXCL16	2.86962e-149	0.918338	0.747	0.122	9.39455e-145	Immune
TOM1	1.59095e-148	0.544441	0.604	0.075	5.20847e-144	Immune
HLA-DRB5	1.54133e-146	0.675763	0.24	0.012	5.04602e-142	Immune
CXCR4	2.58514e-146	0.734295	0.305	0.019	8.46324e-142	Immune
NRIP3	4.40374e-145	0.647535	0.487	0.049	1.4417e-140	Immune
TLR2	9.90569e-136	1.03867	0.675	0.106	3.24292e-131	Immune
PFKFB3	1.90589e-135	1.0893	0.812	0.16	6.23952e-131	Immune
NPL	3.52452e-135	0.41876	0.344	0.026	1.15386e-130	Immune
GRAMD1A	6.58497e-135	1.29424	0.805	0.169	2.15579e-130	Immune
EPB41L3	4.6677e-134	1.27085	0.851	0.192	1.52811e-129	Immune
TNFRSF18	2.63394e-117	0.555635	0.214	0.012	8.623e-113	Immune
SLC15A3	2.49283e-116	0.496945	0.435	0.048	8.16104e-112	Immune
HLA-DMA	4.15125e-116	0.406809	0.286	0.021	1.35904e-111	Immune
SRGN	2.16471e-113	2.84622	0.974	0.428	7.08683e-109	Immune
ITGB8	2.4831e-113	1.37204	0.714	0.142	8.12917e-109	Immune
RHBDF2	7.07502e-111	0.420507	0.396	0.042	2.31622e-106	Immune
GSAP	1.51955e-104	0.434565	0.468	0.061	4.97471e-100	Immune
TPP1	1.52611e-104	0.578701	0.584	0.097	4.99617e-100	Immune
CD68	1.84417e-104	1.27947	0.844	0.252	6.03744e-100	Immune
CTSZ	1.67165e-100	1.55092	0.909	0.348	5.47264e-96	Immune
CD14	2.22818e-100	1.14156	0.286	0.024	7.29462e-96	Immune
CD74	1.48044e-97	2.06773	0.773	0.214	4.84666e-93	Immune
ENPP4	2.32547e-95	0.49935	0.325	0.032	7.61312e-91	Immune
PID1	6.50728e-93	1.26462	0.896	0.333	2.13035e-88	Immune
TNFAIP3	1.30984e-90	1.46975	0.883	0.299	4.28815e-86	Immune
SLC43A2	4.81198e-90	0.789601	0.565	0.105	1.57534e-85	Immune
CYBA	3.99172e-89	1.86315	0.87	0.35	1.30681e-84	Immune
FTL	1.37642e-87	2.01781	1	0.999	4.50611e-83	Immune
ATP6V1A	6.37069e-87	0.691614	0.61	0.129	2.08564e-82	Immune
RAPGEF1	5.71809e-86	0.607441	0.597	0.119	1.87199e-81	Immune
FLNA	6.15991e-85	1.20295	0.922	0.419	2.01663e-80	Immune
ISG15	5.58179e-84	1.51148	0.571	0.111	1.82737e-79	Immune
MBP	2.07629e-83	0.641635	0.545	0.102	6.79737e-79	Immune
SLC16A3	1.56309e-82	0.61356	0.545	0.103	5.11725e-78	Immune
LUCAT1	1.9494e-82	0.598155	0.545	0.099	6.38194e-78	Immune
OTUD1	7.1915e-80	1.06622	0.721	0.195	2.35435e-75	Immune
CTSL	1.31875e-79	2.40464	0.955	0.714	4.31731e-75	Immune
CTSS	1.58505e-79	1.21335	0.903	0.382	5.18913e-75	Immune
NRP1	6.46038e-77	0.751438	0.636	0.15	2.115e-72	Immune
IL8	5.34938e-76	2.10256	0.974	0.576	1.75128e-71	Immune
ADAM9	4.02052e-75	0.589771	0.656	0.162	1.31624e-70	Immune
CREG1	7.42455e-74	1.71575	0.916	0.541	2.43065e-69	Immune
ATP13A3	1.24022e-73	1.20054	0.961	0.584	4.06022e-69	Immune
NAMPT	2.57176e-73	1.6593	0.981	0.734	8.41944e-69	Immune
BAALC	2.51781e-72	0.523338	0.344	0.046	8.24282e-68	Immune
MALAT1	9.93583e-72	1.16277	1	0.999	3.25279e-67	Immune
KCNE1L	2.02382e-71	0.65098	0.104	0.004	6.62559e-67	Immune
ATP6V1F	4.18593e-71	1.20352	0.974	0.734	1.37039e-66	Immune
SLC2A6	6.12614e-70	0.54721	0.461	0.083	2.00558e-65	Immune
AHR	1.02045e-69	0.741447	0.682	0.175	3.34076e-65	Immune
TMSB4X	2.00499e-68	2.56965	0.974	0.69	6.56394e-64	Immune
SNX8	4.29617e-67	0.63826	0.721	0.226	1.40648e-62	Immune
LACC1	7.91815e-67	0.531061	0.5	0.103	2.59224e-62	Immune
BCAT1	1.06919e-66	0.83527	0.701	0.222	3.50031e-62	Immune
FTH1	1.07771e-66	1.51628	1	1	3.52821e-62	Immune
TALDO1	1.19519e-66	1.06878	0.994	0.75	3.91282e-62	Immune
CXCL2	1.93402e-66	1.27781	0.974	0.436	6.33159e-62	Immune
TSLP	2.085e-66	0.84492	0.234	0.023	6.82589e-62	Immune
MARCKS	1.70386e-65	1.35124	0.935	0.471	5.57811e-61	Immune
CFLAR	1.64737e-64	1.07604	0.942	0.517	5.39316e-60	Immune
IQGAP1	4.17748e-64	0.832345	0.981	0.706	1.36762e-59	Immune
CXCL3	7.66581e-64	1.55361	0.935	0.471	2.50963e-59	Immune
MGLL	1.39877e-63	0.960848	0.857	0.347	4.5793e-59	Immune
NINJ1	3.30503e-63	0.946238	0.961	0.56	1.082e-58	Immune
PRDM1	3.00405e-62	0.6645	0.617	0.163	9.83466e-58	Immune
TPM3	4.64525e-60	0.833588	0.987	0.776	1.52076e-55	Immune
CYB5R4	4.67045e-60	0.459928	0.481	0.106	1.52901e-55	Immune
AMPD3	4.99926e-60	0.552451	0.455	0.095	1.63666e-55	Immune
RNF144B	5.84298e-60	0.764807	0.695	0.229	1.91288e-55	Immune
HTATIP2	3.40068e-59	0.559001	0.61	0.173	1.11331e-54	Immune
B2M	3.91159e-59	1.08385	1	0.999	1.28058e-54	Immune
ATP6V0B	8.23475e-59	0.904359	0.981	0.826	2.69589e-54	Immune
RIT1	1.4499e-58	0.661108	0.656	0.196	4.74669e-54	Immune
CTSB	1.43776e-57	1.42556	0.844	0.463	4.70694e-53	Immune
ANTXR2	2.52979e-57	0.49744	0.468	0.101	8.28203e-53	Immune
PDE4DIP	2.97598e-57	0.998298	0.87	0.483	9.74277e-53	Immune
RGL1	7.92836e-57	0.428744	0.331	0.053	2.59559e-52	Immune
CTSD	7.72789e-55	0.918913	0.695	0.259	2.52996e-50	Immune
ETS2	1.11265e-54	0.9821	0.948	0.685	3.64258e-50	Immune
SLC7A11	1.31057e-54	1.38621	0.753	0.315	4.29054e-50	Immune
LACTB	5.06054e-54	0.573852	0.669	0.216	1.65672e-49	Immune
ATP6V0D1	8.47062e-54	0.653482	0.76	0.319	2.77311e-49	Immune
CTD-2336O2.1	9.48842e-52	0.409647	0.468	0.11	3.10632e-47	Immune
CSTB	1.46641e-51	1.35692	0.955	0.855	4.80073e-47	Immune
ARMC9	1.71137e-50	0.512333	0.396	0.084	5.60267e-46	Immune
FAM49B	2.02309e-50	0.825204	0.76	0.38	6.62319e-46	Immune
GLIPR2	2.45606e-50	0.436521	0.357	0.068	8.04063e-46	Immune
BCL2A1	3.3568e-50	0.665894	0.747	0.248	1.09895e-45	Immune
LINC00936	4.70365e-50	0.769982	0.584	0.181	1.53988e-45	Immune
SLC31A2	1.41269e-49	0.437092	0.487	0.125	4.62487e-45	Immune
GSTO1	5.49438e-49	0.925004	0.948	0.838	1.79875e-44	Immune
ZFYVE16	8.05843e-49	0.742921	0.799	0.386	2.63817e-44	Immune
ASAH1	3.74391e-47	0.782354	0.539	0.167	1.22568e-42	Immune
GPX4	4.12998e-47	0.936381	0.961	0.824	1.35207e-42	Immune
GPX1	4.63665e-47	1.0057	0.942	0.754	1.51795e-42	Immune
SH3BP5	3.30394e-46	0.839351	0.74	0.347	1.08164e-41	Immune
FAM49A	1.12498e-45	0.492918	0.481	0.128	3.68294e-41	Immune
PLEKHO1	1.26661e-45	0.742468	0.831	0.445	4.14662e-41	Immune
STK17B	3.2965e-45	0.480206	0.481	0.128	1.07921e-40	Immune
CCL20	4.25165e-45	1.89538	0.5	0.138	1.39191e-40	Immune
GLA	4.86328e-45	0.528852	0.805	0.348	1.59214e-40	Immune
DSE	9.56043e-45	0.890021	0.89	0.565	3.12989e-40	Immune
TNFAIP8	2.16826e-44	0.835954	0.883	0.473	7.09845e-40	Immune
RNF213	2.18404e-44	0.447101	0.422	0.101	7.15011e-40	Immune
CMTM6	4.73987e-44	0.705564	0.864	0.558	1.55174e-39	Immune
RIN3	8.86236e-44	0.446991	0.442	0.117	2.90136e-39	Immune
GRN	1.36176e-43	0.5661	0.656	0.264	4.45813e-39	Immune
LYN	1.46649e-43	0.835553	0.656	0.277	4.801e-39	Immune
LPAR6	2.64448e-43	0.438208	0.26	0.041	8.65749e-39	Immune
METRNL	1.04279e-42	0.859401	0.877	0.553	3.41389e-38	Immune
ACTR2	3.19126e-42	0.683476	0.883	0.625	1.04475e-37	Immune
PLIN2	3.65914e-42	1.23524	0.766	0.389	1.19793e-37	Immune
FNIP2	5.67841e-42	1.07422	0.721	0.343	1.859e-37	Immune
SLC11A2	1.00668e-41	0.582391	0.701	0.306	3.29566e-37	Immune
INHBA	1.5169e-41	1.06346	0.649	0.227	4.96602e-37	Immune
CD83	7.22152e-41	1.06363	0.766	0.393	2.36418e-36	Immune
SDC2	3.47636e-40	1.03977	0.76	0.437	1.13809e-35	Immune
NPC2	7.61602e-40	0.927115	0.838	0.559	2.49333e-35	Immune
EMP3	8.3182e-40	0.666597	0.994	0.887	2.72321e-35	Immune
SOAT1	1.59857e-39	0.494845	0.5	0.161	5.23341e-35	Immune
ARPC3	2.32768e-39	0.69309	0.968	0.905	7.62036e-35	Immune
TNIP1	2.88731e-39	0.699816	0.896	0.561	9.45249e-35	Immune
TUBB	5.12573e-39	0.938001	0.903	0.785	1.67806e-34	Immune
PPP1CA	1.12929e-38	0.567359	0.825	0.489	3.69706e-34	Immune
AIFM2	1.25945e-38	0.437199	0.494	0.15	4.12319e-34	Immune
BID	4.86333e-38	0.628574	0.688	0.31	1.59216e-33	Immune
NBPF10	7.256e-38	0.51551	0.675	0.291	2.37547e-33	Immune
PLEKHB2	9.15272e-38	0.554965	0.721	0.342	2.99642e-33	Immune
SGTB	1.53501e-37	0.421435	0.409	0.111	5.02531e-33	Immune
NTAN1	6.12017e-37	0.422781	0.494	0.159	2.00362e-32	Immune
PPIF	9.18239e-37	0.961764	0.76	0.412	3.00613e-32	Immune
CEP170	1.12619e-36	0.466854	0.519	0.177	3.68693e-32	Immune
STX11	1.29492e-36	0.480472	0.604	0.218	4.2393e-32	Immune
NQO2	1.37194e-36	0.703848	0.623	0.272	4.49145e-32	Immune
PTGIR	1.65199e-36	0.480608	0.409	0.11	5.40828e-32	Immune
PTPN12	1.67698e-36	0.666773	0.838	0.555	5.4901e-32	Immune
PGD	1.06234e-35	0.585371	0.747	0.381	3.47787e-31	Immune
EHD1	1.95081e-35	0.729951	0.695	0.336	6.38657e-31	Immune
REL	5.94967e-35	0.919894	0.812	0.482	1.9478e-30	Immune
CLN8	8.53839e-35	0.470895	0.481	0.158	2.7953e-30	Immune
ENG	1.28603e-34	0.45136	0.494	0.166	4.2102e-30	Immune
ABL2	2.08336e-34	0.531968	0.708	0.332	6.8205e-30	Immune
RAB8B	2.09693e-34	0.496959	0.604	0.242	6.86492e-30	Immune
MAFB	2.4168e-34	0.721289	0.552	0.194	7.91212e-30	Immune
ARPC5	2.75233e-34	0.652012	0.922	0.781	9.01058e-30	Immune
ARL8B	3.40643e-34	0.655912	0.825	0.552	1.1152e-29	Immune
TRAF1	4.05874e-34	0.511501	0.708	0.297	1.32875e-29	Immune
ZNRF2	2.66082e-33	0.688255	0.558	0.235	8.71099e-29	Immune
FMNL2	2.73839e-33	0.469152	0.675	0.315	8.96494e-29	Immune
MT-CO2	3.49898e-33	0.531642	1	0.996	1.1455e-28	Immune
ATP2B1	3.67576e-33	0.967607	0.844	0.661	1.20337e-28	Immune
DYNC1H1	3.98101e-33	0.547184	0.753	0.432	1.3033e-28	Immune
KLF6	4.09482e-33	0.680078	0.968	0.674	1.34056e-28	Immune
C9orf72	8.00264e-33	0.405476	0.506	0.169	2.6199e-28	Immune
LAMP1	2.55727e-32	0.521881	0.838	0.6	8.372e-28	Immune
GRB2	2.61513e-32	0.57928	0.805	0.542	8.5614e-28	Immune
TMEM123	4.52249e-32	0.760506	0.766	0.484	1.48057e-27	Immune
PTPN1	4.95056e-32	0.556929	0.617	0.277	1.62071e-27	Immune
EFHD2	6.27568e-32	0.481837	0.649	0.305	2.05453e-27	Immune
TAOK3	7.35268e-32	0.432507	0.513	0.187	2.40712e-27	Immune
DAZAP2	1.75855e-31	0.517945	0.864	0.626	5.75715e-27	Immune
MOB1A	1.78062e-31	0.510896	0.883	0.694	5.8294e-27	Immune
AP1S2	3.17774e-31	0.527759	0.662	0.315	1.04033e-26	Immune
SH3KBP1	3.52185e-31	0.490569	0.481	0.174	1.15298e-26	Immune
OXSR1	4.05046e-31	0.432647	0.61	0.262	1.32604e-26	Immune
FKBP2	1.03928e-30	0.591138	0.851	0.601	3.4024e-26	Immune
CDCP1	1.07016e-30	0.491647	0.558	0.21	3.50349e-26	Immune
TDP2	1.31038e-30	0.530377	0.578	0.257	4.28992e-26	Immune
CANX	1.88419e-30	0.594584	0.916	0.774	6.16848e-26	Immune
CORO1C	2.01669e-30	0.405874	0.61	0.255	6.60224e-26	Immune
AGPAT6	2.23973e-30	0.441527	0.63	0.305	7.33242e-26	Immune
PLAUR	2.5093e-30	0.835162	0.948	0.818	8.21495e-26	Immune
TANK	2.70565e-30	0.55115	0.831	0.544	8.85775e-26	Immune
OSTF1	1.56053e-29	0.430446	0.591	0.268	5.10885e-25	Immune
OGFRL1	1.62e-29	0.923141	0.825	0.59	5.30355e-25	Immune
HLA-B	3.06524e-29	0.700939	0.981	0.935	1.0035e-24	Immune
MT-CO3	3.94205e-29	0.475474	0.987	0.997	1.29055e-24	Immune
MMP14	4.04918e-29	0.676428	0.74	0.482	1.32562e-24	Immune
STX7	4.89803e-29	0.419715	0.552	0.231	1.60352e-24	Immune
EHD4	7.40435e-29	0.422544	0.532	0.211	2.42404e-24	Immune
ADM	8.38402e-29	0.556145	0.403	0.12	2.74476e-24	Immune
KIAA0247	2.81747e-28	0.47028	0.643	0.317	9.22383e-24	Immune
SLC39A8	4.18833e-28	1.19087	0.435	0.156	1.37117e-23	Immune
ATP6V1B2	5.60307e-28	0.56812	0.688	0.387	1.83433e-23	Immune
CELF1	1.51275e-27	0.486316	0.727	0.425	4.95246e-23	Immune
CYTH1	1.7493e-27	0.44278	0.571	0.257	5.72686e-23	Immune
KDM7A	2.86027e-27	0.469932	0.591	0.273	9.36394e-23	Immune
GLRX	2.91239e-27	0.514123	0.545	0.214	9.53457e-23	Immune
MFSD12	3.20303e-27	0.503172	0.448	0.161	1.04861e-22	Immune
PSAP	5.01749e-27	0.625802	0.955	0.848	1.64263e-22	Immune
C9orf89	5.12893e-27	0.426762	0.526	0.221	1.67911e-22	Immune
ATP6V1H	6.12687e-27	0.445822	0.565	0.262	2.00582e-22	Immune
VASP	6.65821e-27	0.515449	0.597	0.301	2.17976e-22	Immune
S100A4	1.73136e-26	0.417897	0.623	0.279	5.66812e-22	Immune
TMSB10	2.05943e-26	0.607968	0.994	0.896	6.74216e-22	Immune
RFTN1	3.89091e-26	0.444937	0.351	0.108	1.27381e-21	Immune
ATP6AP1	4.91434e-26	0.425066	0.519	0.228	1.60886e-21	Immune
CXCL1	5.50925e-26	0.617226	0.857	0.513	1.80362e-21	Immune
IRAK3	5.71794e-26	0.477559	0.487	0.194	1.87194e-21	Immune
CDYL	1.70224e-25	0.447041	0.539	0.237	5.5728e-21	Immune
NBN	3.60217e-25	0.595571	0.513	0.237	1.17928e-20	Immune
PPP1R15A	3.60544e-25	0.467517	0.974	0.866	1.18035e-20	Immune
PLSCR1	5.09376e-25	0.677174	0.682	0.396	1.6676e-20	Immune
GRINA	5.58055e-25	0.516364	0.695	0.431	1.82696e-20	Immune
SLC36A4	8.57896e-25	0.508997	0.721	0.481	2.80858e-20	Immune
ERP44	2.98757e-24	0.453637	0.812	0.576	9.78072e-20	Immune
DUSP6	3.93491e-24	0.618518	0.532	0.244	1.28821e-19	Immune
MT-ND1	7.57224e-24	0.409309	1	0.997	2.479e-19	Immune
CAPZA1	1.27861e-23	0.440275	0.812	0.601	4.1859e-19	Immune
DNAJB6	1.83313e-23	0.681265	0.929	0.912	6.0013e-19	Immune
IRAK2	1.97981e-23	0.458327	0.695	0.398	6.48149e-19	Immune
MSANTD3	2.88536e-23	0.493531	0.591	0.309	9.44609e-19	Immune
S100A9	4.66589e-23	1.2979	0.299	0.085	1.52752e-18	Immune
PIM3	9.23938e-23	0.426136	0.851	0.576	3.02479e-18	Immune
SELT	1.14149e-22	0.45882	0.812	0.641	3.73701e-18	Immune
CD274	1.30887e-22	0.450901	0.338	0.11	4.28497e-18	Immune
UBAC2	1.4834e-22	0.434717	0.545	0.279	4.85635e-18	Immune
THBD	1.85691e-22	0.613856	0.474	0.183	6.07915e-18	Immune
RAB13	2.26396e-22	0.720949	0.799	0.646	7.41176e-18	Immune
RNF145	2.53145e-22	0.453954	0.734	0.486	8.28745e-18	Immune
TPM4	2.79053e-22	0.468632	0.903	0.688	9.13564e-18	Immune
TLN1	3.37298e-22	0.438695	0.818	0.584	1.10425e-17	Immune
RILPL2	4.62638e-22	0.577084	0.76	0.544	1.51458e-17	Immune
RNF13	5.5303e-22	0.601551	0.695	0.453	1.81051e-17	Immune
ACOT9	6.57549e-22	0.595851	0.682	0.436	2.15268e-17	Immune
ASPH	7.20457e-22	0.615692	0.584	0.319	2.35863e-17	Immune
LRP12	1.11572e-21	0.420392	0.416	0.167	3.65263e-17	Immune
ATP6V1C1	1.2342e-21	0.469071	0.591	0.335	4.04053e-17	Immune
DRAM1	1.535e-21	0.502862	0.591	0.332	5.02529e-17	Immune
ARFGAP3	2.3787e-21	0.505147	0.714	0.462	7.78738e-17	Immune
CD47	2.5714e-21	0.557271	0.578	0.307	8.41826e-17	Immune
MT-CO1	2.68465e-21	0.408441	1	0.997	8.78902e-17	Immune
ZC3H12C	6.28459e-21	0.431203	0.435	0.185	2.05745e-16	Immune
ALCAM	6.7582e-21	0.470111	0.565	0.269	2.2125e-16	Immune
NFKB1	6.76005e-21	0.532073	0.877	0.69	2.2131e-16	Immune
NFE2L2	1.05621e-20	0.421256	0.916	0.79	3.45783e-16	Immune
PTGS2	1.6309e-20	0.61803	0.792	0.46	5.33925e-16	Immune
ATOX1	6.35304e-20	0.567586	0.805	0.641	2.07986e-15	Immune
CAP1	7.13182e-20	0.445535	0.825	0.643	2.33482e-15	Immune
HIF1A	8.02576e-20	0.788665	0.838	0.732	2.62747e-15	Immune
MAFG	9.49126e-20	0.41456	0.818	0.578	3.10725e-15	Immune
NSMAF	1.09676e-19	0.426383	0.474	0.223	3.59056e-15	Immune
COPE	2.43626e-19	0.417477	0.903	0.769	7.97582e-15	Immune
LHFPL2	2.75408e-19	0.582561	0.455	0.217	9.01632e-15	Immune
CTNNBL1	2.98388e-19	0.487789	0.656	0.44	9.76863e-15	Immune
ATP2C1	3.58155e-19	0.546178	0.448	0.211	1.17253e-14	Immune
SLC22A1	4.20803e-19	0.825003	0.13	0.023	1.37762e-14	Immune
HLA-DPB1	7.72944e-19	1.05044	0.545	0.318	2.53046e-14	Immune
C1orf122	9.40913e-19	0.840031	0.766	0.643	3.08036e-14	Immune
INSIG1	2.53891e-18	0.691022	0.61	0.357	8.31189e-14	Immune
CD109	3.63053e-18	0.414673	0.461	0.217	1.18856e-13	Immune
CEBPB	4.06322e-18	0.483369	0.955	0.878	1.33022e-13	Immune
NEAT1	7.29284e-18	0.434676	0.987	0.934	2.38753e-13	Immune
SPHK1	1.64093e-17	0.414193	0.708	0.435	5.37208e-13	Immune
NOTCH2	1.73221e-17	0.429335	0.695	0.484	5.67091e-13	Immune
MXD1	1.98733e-17	0.549674	0.604	0.344	6.50613e-13	Immune
CD44	2.45266e-17	0.549065	0.994	0.92	8.02951e-13	Immune
AP3B1	2.61471e-17	0.444084	0.552	0.326	8.56005e-13	Immune
TXN	3.17316e-17	0.929921	1	0.989	1.03883e-12	Immune
P4HB	3.94578e-17	0.574302	0.799	0.66	1.29177e-12	Immune
SOCS3	4.04111e-17	0.614	0.753	0.527	1.32298e-12	Immune
NRP2	4.05786e-17	0.407026	0.773	0.487	1.32846e-12	Immune
ID2	1.51355e-16	0.574156	0.734	0.473	4.95508e-12	Immune
TIPARP	1.65483e-16	0.450117	0.734	0.5	5.41759e-12	Immune
SAT1	3.13408e-16	0.526766	0.994	0.99	1.02603e-11	Immune
APLP2	3.35378e-16	0.589541	0.851	0.755	1.09796e-11	Immune
NANS	3.36861e-16	0.508915	0.766	0.621	1.10282e-11	Immune
RAB31	6.15261e-16	0.564494	0.63	0.442	2.01424e-11	Immune
ATP6AP2	8.42902e-16	0.42203	0.786	0.665	2.75949e-11	Immune
MPZL1	2.2743e-15	0.620975	0.721	0.625	7.4456e-11	Immune
SERPINB1	7.78205e-15	0.712438	0.695	0.472	2.54769e-10	Immune
PLD3	1.32221e-14	0.718686	0.552	0.361	4.32864e-10	Immune
PELI1	2.82382e-14	0.460158	0.494	0.268	9.24462e-10	Immune
IVNS1ABP	2.95796e-14	0.456024	0.604	0.396	9.68378e-10	Immune
BTG1	6.75e-14	0.447703	0.987	0.986	2.20981e-09	Immune
CSGALNACT2	1.01877e-13	0.420576	0.701	0.543	3.33526e-09	Immune
F3	1.77353e-13	0.887892	0.318	0.139	5.8062e-09	Immune
H3F3A	3.12465e-13	0.456482	0.994	0.994	1.02295e-08	Immune
CALR	5.92821e-13	0.480915	0.942	0.883	1.94078e-08	Immune
VEGFA	7.04927e-13	0.525545	0.688	0.519	2.30779e-08	Immune
MPC2	1.02488e-12	0.437225	0.844	0.799	3.35526e-08	Immune
CTNNB1	1.78439e-12	0.423875	0.844	0.772	5.84173e-08	Immune
PSTPIP2	3.64899e-12	0.508633	0.377	0.194	1.19461e-07	Immune
IRAK1	2.08312e-11	0.415111	0.565	0.401	6.81971e-07	Immune
STK4	5.63234e-10	0.627844	0.571	0.424	1.84391e-05	Immune
MIR155HG	1.32647e-09	0.675235	0.558	0.43	4.34261e-05	Immune
CRIM1	1.64828e-07	0.430637	0.558	0.46	0.00539614	Immune
DUSP2	1.8983e-07	0.720684	0.377	0.233	0.00621466	Immune
THBS1	6.65215e-07	2.19465	0.5	0.493	0.0217778	Immune

## Sheet: PVC
	p_val	avg_logFC	pct.1	pct.2	p_val_adj	cell type
C11orf96	0	3.20129	0.996	0.426	0	PVC
HES4	0	2.41847	0.891	0.087	0	PVC
ADAMTS4	0	2.29679	0.924	0.157	0	PVC
PLAU	0	2.21045	0.547	0.063	0	PVC
CMSS1	0	2.14631	0.842	0.755	0	PVC
KCNE4	0	2.12772	0.802	0.081	0	PVC
ID4	0	2.05198	0.867	0.375	0	PVC
COL4A1	0	2.0304	0.923	0.151	0	PVC
ADAMTS1	0	2.00571	0.886	0.242	0	PVC
EDNRB	0	1.9598	0.529	0.033	0	PVC
BNIP3L	0	1.87259	0.924	0.544	0	PVC
INHBA	0	1.84713	0.633	0.21	0	PVC
CCND1	0	1.8349	0.455	0.07	0	PVC
CREM	0	1.78437	0.894	0.622	0	PVC
CRISPLD2	0	1.75863	0.856	0.136	0	PVC
IGFBP7	0	1.73096	0.953	0.323	0	PVC
PHLDB2	0	1.71789	0.664	0.11	0	PVC
PDLIM3	0	1.69303	0.615	0.074	0	PVC
ZFHX3	0	1.67517	0.886	0.311	0	PVC
CSRP2	0	1.65408	0.782	0.334	0	PVC
PI15	0	1.59451	0.328	0.009	0	PVC
RHOB	0	1.5738	0.769	0.432	0	PVC
MCAM	0	1.54413	0.575	0.018	0	PVC
ACTA2	0	1.53812	0.396	0.017	0	PVC
CRYAB	0	1.53772	0.746	0.32	0	PVC
IGFBP4	0	1.51768	0.804	0.101	0	PVC
GADD45B	0	1.50285	0.882	0.608	0	PVC
TAGLN	0	1.49922	0.758	0.443	0	PVC
KLF9	0	1.48559	0.932	0.441	0	PVC
EPAS1	0	1.48231	0.972	0.662	0	PVC
ATP1B3	0	1.47062	0.943	0.94	0	PVC
COL4A2	0	1.46882	0.88	0.153	0	PVC
APOLD1	0	1.40018	0.738	0.034	0	PVC
CH25H	0	1.38993	0.131	0.005	0	PVC
ADRA2A	0	1.38605	0.471	0.038	0	PVC
MEDAG	0	1.37567	0.555	0.24	0	PVC
NR4A3	0	1.36144	0.831	0.182	0	PVC
CHMP1B	0	1.35504	0.814	0.638	0	PVC
MAP1B	0	1.3459	0.842	0.2	0	PVC
PLEKHO1	0	1.34369	0.754	0.432	0	PVC
FGF7	0	1.33807	0.58	0.189	0	PVC
CALD1	0	1.31464	0.92	0.718	0	PVC
CTSL	0	1.30084	0.902	0.706	0	PVC
AXL	0	1.30013	0.904	0.584	0	PVC
GJA4	0	1.2945	0.547	0.006	0	PVC
APEX1	0	1.28566	0.753	0.481	0	PVC
MYL9	0	1.28539	0.485	0.167	0	PVC
NEAT1	0	1.23929	0.989	0.931	0	PVC
NFIL3	0	1.22815	0.895	0.44	0	PVC
ADAMTS9	0	1.22351	0.789	0.185	0	PVC
IFI16	0	1.22229	0.891	0.355	0	PVC
TMSB4X	0	1.21248	0.957	0.679	0	PVC
PPAP2B	0	1.18845	0.821	0.426	0	PVC
SYNM	0	1.18598	0.478	0.099	0	PVC
ARID5B	0	1.18432	0.958	0.638	0	PVC
ZEB2	0	1.17551	0.8	0.12	0	PVC
PGAP1	0	1.1379	0.515	0.089	0	PVC
MT1A	0	1.13259	0.834	0.561	0	PVC
KCTD20	0	1.09719	0.704	0.311	0	PVC
ZNF331	0	1.08793	0.529	0.19	0	PVC
ZBTB38	0	1.07567	0.754	0.322	0	PVC
CDKN1A	0	1.07281	0.939	0.83	0	PVC
NDUFS2	0	1.07269	0.765	0.402	0	PVC
C8orf4	0	1.06971	0.419	0.017	0	PVC
GADD45G	0	1.06745	0.395	0.1	0	PVC
TPM4	0	1.06256	0.907	0.679	0	PVC
NR2F2	0	1.0502	0.596	0.271	0	PVC
SIK1	0	1.04469	0.749	0.186	0	PVC
SORBS2	0	1.04321	0.495	0.036	0	PVC
RGS5	0	1.04134	0.348	0.011	0	PVC
GLA	0	1.03756	0.701	0.333	0	PVC
MALAT1	0	1.02571	1	0.999	0	PVC
LBH	0	0.99071	0.574	0.186	0	PVC
SPARCL1	0	0.986553	0.524	0.101	0	PVC
PDE3A	0	0.983111	0.645	0.023	0	PVC
CHSY1	0	0.964517	0.784	0.336	0	PVC
SRL	0	0.963407	0.438	0.003	0	PVC
CEBPB	0	0.947748	0.977	0.874	0	PVC
NGF	0	0.919802	0.554	0.166	0	PVC
PRKAR1A	0	0.919379	0.895	0.808	0	PVC
HIPK2	0	0.895125	0.741	0.545	0	PVC
COL18A1	0	0.888301	0.648	0.033	0	PVC
MYH11	0	0.882378	0.317	0.011	0	PVC
CHD1	0	0.882149	0.81	0.569	0	PVC
PDGFA	0	0.877604	0.609	0.189	0	PVC
ZNF503	0	0.863392	0.635	0.301	0	PVC
PPP1R15A	0	0.855363	0.963	0.861	0	PVC
IGFBP5	0	0.855234	0.315	0.065	0	PVC
H3F3B	0	0.853852	1	0.999	0	PVC
RHOQ	0	0.850313	0.748	0.427	0	PVC
SYNPO2	0	0.845471	0.413	0.01	0	PVC
YBX3	0	0.842259	0.985	0.985	0	PVC
NR4A1	0	0.838966	0.797	0.317	0	PVC
NAMPT	0	0.827158	0.89	0.728	0	PVC
GLIS2	0	0.815721	0.486	0.065	0	PVC
VAMP2	0	0.815627	0.819	0.578	0	PVC
RAB21	0	0.808221	0.93	0.798	0	PVC
FOSL2	0	0.803099	0.833	0.477	0	PVC
RASD2	0	0.801014	0.287	0.007	0	PVC
SLC2A3	0	0.796453	0.642	0.105	0	PVC
PLN	0	0.793686	0.329	0.002	0	PVC
ATP13A3	0	0.790941	0.817	0.575	0	PVC
FSTL3	0	0.790747	0.487	0.047	0	PVC
SLC25A19	0	0.788756	0.46	0.088	0	PVC
THBD	0	0.77956	0.519	0.168	0	PVC
MLTK	0	0.766166	0.78	0.481	0	PVC
TYMP	0	0.759658	0.506	0.131	0	PVC
TBX2	0	0.759	0.498	0.074	0	PVC
PABPC1	0	0.754871	0.986	0.949	0	PVC
JMY	0	0.752684	0.594	0.244	0	PVC
NBEA	0	0.751258	0.264	0.053	0	PVC
PDGFRB	0	0.741942	0.481	0.087	0	PVC
CDH6	0	0.740303	0.383	0.001	0	PVC
TNC	0	0.738812	0.63	0.293	0	PVC
MYLK	0	0.738327	0.397	0.067	0	PVC
NXN	0	0.737725	0.507	0.101	0	PVC
PMEPA1	0	0.732198	0.775	0.455	0	PVC
JAG1	0	0.729832	0.454	0.104	0	PVC
C17orf58	0	0.72792	0.392	0.091	0	PVC
SH3PXD2A	0	0.727724	0.607	0.202	0	PVC
CREB3L2	0	0.721301	0.734	0.461	0	PVC
AHR	0	0.72128	0.525	0.161	0	PVC
EDNRA	0	0.71528	0.62	0.201	0	PVC
SGIP1	0	0.706245	0.436	0.027	0	PVC
ISG15	0	0.701576	0.418	0.099	0	PVC
FILIP1	0	0.696415	0.34	0.017	0	PVC
PDZRN3	0	0.6919	0.485	0.176	0	PVC
EFHD1	0	0.679046	0.574	0.21	0	PVC
CXCL12	0	0.677501	0.345	0.037	0	PVC
TGFBI	0	0.673267	0.231	0.011	0	PVC
IPO7	0	0.654008	0.802	0.612	0	PVC
CREB5	0	0.65173	0.675	0.326	0	PVC
MFHAS1	0	0.646306	0.502	0.208	0	PVC
PAWR	0	0.637546	0.694	0.385	0	PVC
LINC00205	0	0.627465	0.313	0.022	0	PVC
JARID2	0	0.621879	0.48	0.116	0	PVC
CHCHD10	0	0.620984	0.514	0.053	0	PVC
FBXO32	0	0.617333	0.38	0.106	0	PVC
ZNF141	0	0.614623	0.401	0.075	0	PVC
ADRA2C	0	0.612134	0.363	0.034	0	PVC
CNN1	0	0.609646	0.321	0.006	0	PVC
RNF152	0	0.605511	0.396	0.071	0	PVC
ANGPT2	0	0.584708	0.33	0.077	0	PVC
CCK	0	0.58333	0.216	0.024	0	PVC
STAT3	0	0.582213	0.891	0.744	0	PVC
SMAP2	0	0.578766	0.441	0.091	0	PVC
FADS3	0	0.56803	0.513	0.218	0	PVC
NR4A2	0	0.561701	0.735	0.318	0	PVC
HGF	0	0.560324	0.324	0.032	0	PVC
SBDS	0	0.556537	0.953	0.897	0	PVC
SRRM2	0	0.551581	0.926	0.858	0	PVC
C9orf72	0	0.540748	0.521	0.154	0	PVC
RELT	0	0.539477	0.506	0.213	0	PVC
OLFM2	0	0.53931	0.27	0.023	0	PVC
RGS6	0	0.527297	0.431	0.003	0	PVC
FCER1G	0	0.523911	0.39	0.028	0	PVC
LRRC10B	0	0.522479	0.261	0.001	0	PVC
ZNF703	0	0.518347	0.362	0.087	0	PVC
MYOCD	0	0.518326	0.306	0.001	0	PVC
LRRC32	0	0.51472	0.344	0.025	0	PVC
ARHGAP6	0	0.513122	0.315	0.042	0	PVC
KAZN	0	0.508312	0.431	0.113	0	PVC
GPR183	0	0.507234	0.231	0.009	0	PVC
ENPEP	0	0.505977	0.32	0.009	0	PVC
PRMT10	0	0.495315	0.351	0.081	0	PVC
USP37	0	0.48838	0.381	0.112	0	PVC
RPL3	0	0.481027	0.999	0.998	0	PVC
LY6K	0	0.474125	0.207	0.033	0	PVC
FAM150B	0	0.463658	0.139	0.015	0	PVC
SLIT3	0	0.459293	0.362	0.024	0	PVC
EEF2	0	0.452434	0.996	0.99	0	PVC
FRMD4A	0	0.45161	0.346	0.03	0	PVC
C2CD4A	0	0.447536	0.24	0.027	0	PVC
RPL27A	0	0.447013	0.996	0.99	0	PVC
TEX41	0	0.445142	0.325	0.013	0	PVC
STEAP4	0	0.433822	0.172	0.014	0	PVC
RPL13A	0	0.430599	1	0.999	0	PVC
PRKG1	0	0.425252	0.42	0.15	0	PVC
PTGIR	0	0.424217	0.355	0.099	0	PVC
CACNA1G	0	0.423698	0.29	0.016	0	PVC
ECE1	0	0.422159	0.468	0.141	0	PVC
GPR4	0	0.407919	0.236	0.008	0	PVC
PITPNC1	2.95226e-306	0.650184	0.809	0.653	9.6651e-302	PVC
IL6	1.61242e-305	0.938635	0.875	0.594	5.27875e-301	PVC
ID2	1.85015e-294	1.01105	0.73	0.462	6.05703e-290	PVC
FOXP1	8.65123e-291	0.606344	0.556	0.25	2.83224e-286	PVC
LIF	4.76295e-289	1.09568	0.761	0.517	1.5593e-284	PVC
AHCYL1	6.93157e-288	0.605067	0.79	0.591	2.26926e-283	PVC
JUND	3.20481e-286	0.753686	0.964	0.872	1.04919e-281	PVC
SEPT9	1.80898e-284	0.502966	0.595	0.302	5.92223e-280	PVC
STOM	2.88825e-283	0.632775	0.7	0.455	9.45554e-279	PVC
SLC7A5	2.53728e-277	0.713214	0.764	0.579	8.30653e-273	PVC
MAFG	7.22208e-277	0.530017	0.787	0.569	2.36436e-272	PVC
RASSF1	3.1043e-272	0.579961	0.584	0.314	1.01628e-267	PVC
YPEL2	1.41633e-271	0.492734	0.53	0.243	4.63677e-267	PVC
FTL	1.74519e-270	0.924557	1	0.998	5.7134e-266	PVC
GPRC5A	1.06595e-267	0.614622	0.573	0.278	3.4897e-263	PVC
FOXK2	1.67483e-265	0.478651	0.495	0.229	5.48305e-261	PVC
EIF4A3	5.10971e-265	0.91068	0.819	0.696	1.67282e-260	PVC
KHDRBS3	9.7622e-262	0.573851	0.552	0.269	3.19595e-257	PVC
ENAH	1.86293e-258	0.490536	0.512	0.244	6.09887e-254	PVC
C16orf45	1.53418e-256	0.589814	0.458	0.202	5.02258e-252	PVC
PCBP1	2.14057e-256	0.446047	0.922	0.886	7.0078e-252	PVC
TIPARP	4.75471e-256	0.664727	0.744	0.489	1.5566e-251	PVC
DNTTIP2	1.23147e-254	0.554178	0.834	0.726	4.03158e-250	PVC
UBA2	4.78395e-253	0.510867	0.832	0.732	1.56617e-248	PVC
IL1R1	1.28057e-252	0.649321	0.79	0.587	4.19233e-248	PVC
GLTSCR2	4.89144e-252	0.41626	0.928	0.872	1.60136e-247	PVC
ETS2	1.0933e-251	0.66828	0.823	0.68	3.57926e-247	PVC
FILIP1L	4.82917e-251	0.567769	0.209	0.045	1.58097e-246	PVC
AKAP12	8.78601e-250	0.758613	0.731	0.47	2.87636e-245	PVC
SNAI2	3.42158e-245	0.577774	0.486	0.214	1.12016e-240	PVC
PTPN1	4.49812e-243	0.649423	0.515	0.268	1.4726e-238	PVC
PTMA	1.88172e-239	0.424379	1	0.998	6.16038e-235	PVC
SCML1	1.50944e-237	0.49489	0.533	0.277	4.94162e-233	PVC
CTNNB1	4.53974e-236	0.775368	0.848	0.769	1.48622e-231	PVC
ATF3	4.88682e-236	0.815441	0.675	0.4	1.59985e-231	PVC
SMAD3	5.69521e-234	0.452679	0.446	0.196	1.8645e-229	PVC
GPAT2	5.03633e-233	0.81681	0.372	0.147	1.64879e-228	PVC
TPM2	1.02363e-232	1.44469	0.757	0.652	3.35117e-228	PVC
SLC25A4	1.97386e-232	0.885833	0.483	0.248	6.46202e-228	PVC
SSBP2	2.43768e-232	0.431473	0.453	0.206	7.98048e-228	PVC
SDC2	1.19857e-227	0.827703	0.629	0.429	3.92388e-223	PVC
TBC1D15	2.46724e-227	0.516443	0.696	0.511	8.07725e-223	PVC
TNFAIP3	9.00625e-225	1.03712	0.543	0.289	2.94847e-220	PVC
THAP2	9.58105e-225	1.15122	0.713	0.535	3.13664e-220	PVC
AKAP13	1.46365e-220	0.576177	0.657	0.43	4.79169e-216	PVC
S100A4	1.69007e-220	0.743742	0.543	0.268	5.53295e-216	PVC
SOCS2	1.20149e-219	0.516432	0.552	0.284	3.93342e-215	PVC
CREBRF	2.4921e-219	0.456739	0.6	0.345	8.15863e-215	PVC
TLE1	3.09127e-217	0.489252	0.523	0.281	1.01202e-212	PVC
GABARAPL1	2.89258e-216	0.728658	0.77	0.632	9.46974e-212	PVC
MARCKS	5.76196e-216	1.08712	0.67	0.463	1.88635e-211	PVC
NR3C1	4.95766e-215	0.704346	0.757	0.626	1.62304e-210	PVC
IFRD1	5.15034e-215	0.629476	0.844	0.734	1.68612e-210	PVC
ADCY3	5.45199e-215	0.455995	0.4	0.176	1.78487e-210	PVC
HIF1A	6.41401e-210	0.58148	0.824	0.728	2.09982e-205	PVC
PSMD12	2.04099e-204	0.493601	0.801	0.734	6.68178e-200	PVC
FAT1	3.03049e-204	0.648694	0.498	0.253	9.92122e-200	PVC
MYLIP	5.49065e-202	0.410263	0.449	0.202	1.79753e-197	PVC
CTNNA1	1.46092e-200	0.484999	0.814	0.754	4.78275e-196	PVC
PEA15	2.22421e-200	0.473097	0.778	0.652	7.28161e-196	PVC
RB1CC1	2.63739e-199	0.508012	0.778	0.658	8.63429e-195	PVC
PNRC1	1.38855e-198	0.563373	0.957	0.907	4.54585e-194	PVC
CTC-444N24.11	1.12531e-197	0.538723	0.512	0.287	3.68406e-193	PVC
PDK4	1.36949e-197	1.4057	0.485	0.252	4.48344e-193	PVC
SERINC1	3.29089e-197	0.421796	0.799	0.698	1.07737e-192	PVC
NBL1	2.20682e-196	0.42029	0.507	0.265	7.22468e-192	PVC
RBPMS	2.85898e-196	0.415719	0.51	0.282	9.35972e-192	PVC
PNPLA8	5.42914e-196	0.476793	0.748	0.582	1.77739e-191	PVC
RBMS1	1.91666e-195	0.520992	0.747	0.597	6.27476e-191	PVC
TMEM38B	3.41204e-195	0.441319	0.601	0.397	1.11704e-190	PVC
ESYT2	3.61211e-195	0.490402	0.449	0.225	1.18253e-190	PVC
SSTR2	4.45566e-192	0.468623	0.329	0.126	1.45869e-187	PVC
PPP1R12A	1.08899e-191	0.535663	0.733	0.606	3.56513e-187	PVC
IRF2BP2	1.78268e-191	0.647331	0.734	0.588	5.83615e-187	PVC
EIF4A2	1.45051e-190	0.409196	0.939	0.91	4.74867e-186	PVC
GALNT2	1.97646e-189	0.454913	0.479	0.266	6.47054e-185	PVC
TINAGL1	9.62879e-189	0.410646	0.242	0.074	3.15227e-184	PVC
JUNB	1.97396e-188	0.849562	0.886	0.794	6.46234e-184	PVC
DDX21	6.48703e-188	0.414861	0.961	0.937	2.12372e-183	PVC
ADIRF	2.99724e-186	0.948594	0.835	0.746	9.81238e-182	PVC
HBP1	3.57421e-186	0.46019	0.686	0.502	1.17012e-181	PVC
RP11-395G23.3	1.6733e-185	0.462268	0.376	0.166	5.47805e-181	PVC
MYC	3.03383e-185	0.953219	0.714	0.541	9.93214e-181	PVC
NFE2L2	4.62633e-185	0.418191	0.867	0.787	1.51457e-180	PVC
SSBP3	2.18103e-181	0.521071	0.42	0.212	7.14027e-177	PVC
METRNL	3.96662e-181	0.695952	0.712	0.547	1.29859e-176	PVC
BTBD7	2.01189e-179	0.424584	0.517	0.301	6.58652e-175	PVC
CCDC107	3.4693e-177	0.747343	0.527	0.343	1.13578e-172	PVC
HEXIM1	6.67899e-177	0.449122	0.496	0.264	2.18657e-172	PVC
TGIF1	9.0809e-177	0.427722	0.851	0.727	2.9729e-172	PVC
VMP1	4.87196e-175	0.614406	0.807	0.743	1.59498e-170	PVC
PAPPA	1.56395e-173	0.911019	0.329	0.133	5.12007e-169	PVC
OPTN	2.43032e-173	0.490296	0.666	0.499	7.95638e-169	PVC
GEM	6.4156e-173	0.79769	0.721	0.528	2.10034e-168	PVC
SEPHS2	8.10118e-173	0.690767	0.607	0.418	2.65216e-168	PVC
DDIT4	1.32963e-172	0.754244	0.653	0.422	4.35295e-168	PVC
HERC4	1.69126e-171	0.465366	0.53	0.335	5.53685e-167	PVC
SOCS3	5.33424e-170	0.957766	0.71	0.519	1.74632e-165	PVC
SPG20	6.62385e-169	0.437403	0.743	0.64	2.16852e-164	PVC
TMEM55B	1.26478e-168	0.429465	0.415	0.21	4.14065e-164	PVC
CSRP1	1.5049e-165	0.629245	0.513	0.314	4.92674e-161	PVC
IFITM2	1.35273e-164	0.530744	0.501	0.284	4.42857e-160	PVC
PAM	9.30745e-164	0.522638	0.52	0.332	3.04707e-159	PVC
CTBP2	1.38626e-159	0.46698	0.594	0.419	4.53833e-155	PVC
VASN	2.35922e-157	0.854384	0.647	0.5	7.72362e-153	PVC
BCAS2	1.67668e-156	0.580028	0.763	0.698	5.4891e-152	PVC
SASH1	3.27108e-155	0.49337	0.504	0.284	1.07089e-150	PVC
ALKBH5	4.56248e-153	0.437337	0.53	0.336	1.49367e-148	PVC
LAMA4	4.20546e-151	0.703702	0.755	0.625	1.37678e-146	PVC
RANBP2	4.73741e-149	0.602431	0.597	0.444	1.55093e-144	PVC
FABP4	2.31581e-148	1.09471	0.241	0.082	7.58151e-144	PVC
SP100	1.38296e-146	0.47248	0.597	0.445	4.52754e-142	PVC
CTA-29F11.1	7.90846e-145	0.490551	0.519	0.304	2.58907e-140	PVC
SMC5	3.1405e-144	0.475521	0.686	0.564	1.02814e-139	PVC
IFITM3	5.90329e-144	0.550183	0.846	0.769	1.93262e-139	PVC
LITAF	2.29282e-143	0.489374	0.755	0.664	7.50625e-139	PVC
ZNF263	7.57084e-143	0.422894	0.407	0.217	2.47854e-138	PVC
TWIST1	8.44268e-143	0.418497	0.392	0.182	2.76396e-138	PVC
TFPI	3.48852e-139	0.61766	0.74	0.658	1.14207e-134	PVC
HSPE1	4.4851e-138	0.422419	0.965	0.949	1.46833e-133	PVC
MTUS1	1.40806e-134	0.671642	0.447	0.274	4.60972e-130	PVC
FAM107B	6.41378e-134	0.636051	0.712	0.625	2.09974e-129	PVC
USP36	6.04519e-130	0.493899	0.603	0.468	1.97907e-125	PVC
MESDC1	6.52187e-130	0.445782	0.55	0.393	2.13513e-125	PVC
FOXC1	7.35957e-130	0.615032	0.607	0.444	2.40938e-125	PVC
VCL	1.49186e-129	0.424787	0.618	0.471	4.88406e-125	PVC
IER3	1.09899e-127	0.677167	0.948	0.919	3.59787e-123	PVC
FOS	1.60977e-126	0.801174	0.64	0.43	5.27005e-122	PVC
ZNF644	7.86018e-123	0.429201	0.63	0.513	2.57327e-118	PVC
MIR4435-1HG	1.84492e-119	0.515861	0.471	0.269	6.03991e-115	PVC
LRRFIP1	2.46785e-116	0.48594	0.896	0.897	8.07926e-112	PVC
GNG11	2.75655e-112	0.616876	0.432	0.269	9.0244e-108	PVC
LARP4	2.85752e-112	0.433002	0.537	0.396	9.35496e-108	PVC
H1FX	4.7144e-109	0.480025	0.624	0.479	1.5434e-104	PVC
ATP2A2	1.88386e-107	0.460606	0.675	0.601	6.16739e-103	PVC
PABPC4	7.47741e-107	0.432484	0.795	0.756	2.44796e-102	PVC
ID3	1.11827e-96	0.763387	0.605	0.409	3.66099e-92	PVC
HES1	2.18404e-96	0.475264	0.451	0.266	7.1501e-92	PVC
EIF1B	2.58235e-96	0.430994	0.912	0.923	8.45411e-92	PVC
PTP4A1	2.70774e-96	0.496724	0.844	0.858	8.86458e-92	PVC
CPE	1.73533e-91	0.767207	0.806	0.807	5.68114e-87	PVC
LIMS1	2.31454e-88	0.502267	0.724	0.722	7.57734e-84	PVC
SLMAP	3.86364e-87	0.6257	0.453	0.343	1.26488e-82	PVC
DPYSL3	2.17263e-86	0.781902	0.384	0.257	7.11277e-82	PVC
LDLR	1.65579e-85	0.465386	0.533	0.416	5.42073e-81	PVC
MAFB	1.0272e-80	0.413996	0.34	0.189	3.36286e-76	PVC
ALG13	1.44283e-80	0.643153	0.63	0.604	4.72353e-76	PVC
CYCS	1.99716e-80	0.522013	0.962	0.968	6.53832e-76	PVC
ATP1B1	2.09698e-74	0.430739	0.412	0.281	6.8651e-70	PVC
COL6A2	3.11374e-74	0.428193	0.846	0.842	1.01938e-69	PVC
CTSC	4.45425e-73	1.03283	0.361	0.244	1.45823e-68	PVC
NUDT4	1.72853e-72	0.410327	0.583	0.493	5.65885e-68	PVC
CCNH	9.56676e-72	0.579454	0.584	0.519	3.13197e-67	PVC
RASD1	2.95747e-68	0.688182	0.512	0.407	9.68218e-64	PVC
H2AFJ	1.40255e-65	0.47584	0.715	0.714	4.59166e-61	PVC
GSTO1	3.55508e-65	0.442216	0.789	0.841	1.16386e-60	PVC
PROCR	3.384e-58	0.470632	0.403	0.302	1.10786e-53	PVC
HSP90AA1	3.02648e-57	0.411011	0.993	0.995	9.90808e-53	PVC
JUN	6.51476e-57	0.560657	0.777	0.719	2.1328e-52	PVC
LMCD1	3.82643e-53	0.712757	0.31	0.202	1.2527e-48	PVC
QKI	9.22183e-52	0.415654	0.685	0.682	3.01904e-47	PVC
ZFP36L1	9.06795e-51	0.441055	0.838	0.816	2.96867e-46	PVC
PDLIM5	6.58149e-50	0.454031	0.703	0.709	2.15465e-45	PVC
IDI1	1.12285e-39	0.436152	0.582	0.538	3.67598e-35	PVC
CAST	2.07913e-39	0.448936	0.673	0.718	6.80664e-35	PVC
PLIN2	2.17958e-39	0.83217	0.435	0.388	7.13551e-35	PVC
HSPD1	8.63929e-37	0.430378	0.946	0.963	2.82833e-32	PVC
COL6A3	2.9506e-35	0.483603	0.293	0.212	9.65966e-31	PVC
TCEB1	1.06629e-33	0.490973	0.902	0.946	3.49083e-29	PVC
PHLDA1	9.63038e-30	0.496297	0.738	0.773	3.15279e-25	PVC
SOX4	1.05425e-29	0.459376	0.49	0.429	3.45141e-25	PVC
CXCL2	4.01468e-27	0.967763	0.51	0.435	1.31433e-22	PVC
HSPA6	2.4204e-26	1.25705	0.219	0.144	7.92389e-22	PVC
CSGALNACT1	1.34082e-25	0.409669	0.275	0.216	4.38957e-21	PVC
REL	2.07742e-25	0.429584	0.508	0.482	6.80105e-21	PVC
THBS1	4.37462e-23	0.519773	0.502	0.492	1.43216e-18	PVC
TAC1	4.63017e-19	0.781817	0.106	0.06	1.51583e-14	PVC
DNAJB1	2.47193e-14	1.06424	0.425	0.417	8.0926e-10	PVC
RGS16	3.18303e-13	0.744923	0.32	0.275	1.04206e-08	PVC
CNST	1.00939e-10	1.11855	0.309	0.301	3.30454e-06	PVC

## Sheet: Endo
	p_val	avg_logFC	pct.1	pct.2	p_val_adj	cell type
CLDN5	0	2.77679	0.773	0.008	0	Endo
SERPINE1	0	2.7352	0.787	0.117	0	Endo
IFI27	0	2.56783	0.888	0.022	0	Endo
TMSB4X	0	2.25115	0.975	0.685	0	Endo
ANGPT2	0	2.17843	0.575	0.077	0	Endo
SELE	0	2.16186	0.404	0.005	0	Endo
TCF4	0	2.07001	0.958	0.289	0	Endo
GNG11	0	2.06015	0.92	0.262	0	Endo
NDRG1	0	1.9581	0.925	0.421	0	Endo
C2CD4B	0	1.87353	0.668	0.066	0	Endo
CD93	0	1.84062	0.837	0.052	0	Endo
STC1	0	1.83155	0.63	0.143	0	Endo
AKAP12	0	1.83019	0.835	0.474	0	Endo
NEAT1	0	1.82928	0.995	0.933	0	Endo
PGF	0	1.77797	0.585	0.049	0	Endo
CLEC2B	0	1.75666	0.842	0.084	0	Endo
ADAMTS9	0	1.73644	0.858	0.197	0	Endo
TM4SF18	0	1.70823	0.745	0.011	0	Endo
SPARCL1	0	1.65196	0.617	0.108	0	Endo
AC011526.1	0	1.64668	0.907	0.003	0	Endo
CYP1A1	0	1.63783	0.582	0.011	0	Endo
CSF3	0	1.59858	0.524	0.095	0	Endo
KLF6	0	1.5967	0.956	0.669	0	Endo
SPRY1	0	1.58849	0.695	0.054	0	Endo
DARC	0	1.58053	0.447	0.002	0	Endo
PLS3	0	1.54698	0.817	0.327	0	Endo
ELTD1	0	1.51103	0.856	0.006	0	Endo
HLA-B	0	1.50521	0.994	0.934	0	Endo
KITLG	0	1.47522	0.69	0.076	0	Endo
TMSB10	0	1.45493	0.997	0.894	0	Endo
CALCRL	0	1.45403	0.797	0.007	0	Endo
JAG1	0	1.40155	0.704	0.107	0	Endo
CFLAR	0	1.39681	0.918	0.509	0	Endo
COL15A1	0	1.30613	0.62	0.042	0	Endo
IFI16	0	1.30487	0.868	0.368	0	Endo
RAI14	0	1.28437	0.812	0.21	0	Endo
SOX17	0	1.28268	0.611	0.005	0	Endo
TM4SF1	0	1.22761	0.991	0.928	0	Endo
CNKSR3	0	1.22483	0.754	0.129	0	Endo
DUSP6	0	1.21063	0.712	0.235	0	Endo
B2M	0	1.20853	1	0.999	0	Endo
NEDD9	0	1.20788	0.719	0.289	0	Endo
SASH1	0	1.20235	0.884	0.28	0	Endo
SH3BP5	0	1.19107	0.833	0.337	0	Endo
HLA-E	0	1.18876	1	0.955	0	Endo
RDX	0	1.18775	0.87	0.499	0	Endo
COL4A1	0	1.17996	0.821	0.17	0	Endo
CDC42EP3	0	1.15001	0.809	0.389	0	Endo
MCAM	0	1.11196	0.588	0.03	0	Endo
THBD	0	1.10979	0.68	0.173	0	Endo
IGFBP7	0	1.09972	0.875	0.339	0	Endo
APOLD1	0	1.08825	0.635	0.052	0	Endo
STOM	0	1.07535	0.881	0.456	0	Endo
CD74	0	1.06941	0.683	0.205	0	Endo
MGST2	0	1.06905	0.609	0.017	0	Endo
RALGAPA2	0	1.06616	0.742	0.034	0	Endo
TNPO1	0	1.06176	0.843	0.483	0	Endo
F2RL3	0	1.05871	0.428	0.004	0	Endo
SWAP70	0	1.05616	0.9	0.533	0	Endo
GRASP	0	1.05	0.739	0.11	0	Endo
C10orf10	0	1.04137	0.298	0.031	0	Endo
SOX7	0	1.03571	0.578	0.072	0	Endo
HEY1	0	1.03464	0.328	0.025	0	Endo
ARL4A	0	1.03448	0.628	0.185	0	Endo
MCTP1	0	1.03389	0.596	0.006	0	Endo
LMO2	0	1.03004	0.708	0.053	0	Endo
MYCT1	0	1.02036	0.67	0.001	0	Endo
FILIP1	0	1.0113	0.36	0.024	0	Endo
COL4A2	0	1.01084	0.761	0.172	0	Endo
C4orf32	0	1.00157	0.821	0.436	0	Endo
C8orf4	0	1.00092	0.341	0.028	0	Endo
EDN1	0	1.00085	0.207	0.005	0	Endo
S1PR1	0	1.00059	0.649	0.021	0	Endo
WWTR1	0	0.988248	0.89	0.533	0	Endo
IL32	0	0.970456	0.785	0.339	0	Endo
BMX	0	0.97026	0.376	0.002	0	Endo
SYNE2	0	0.969927	0.76	0.198	0	Endo
ECE1	0	0.963612	0.785	0.142	0	Endo
KCTD12	0	0.951606	0.51	0.102	0	Endo
BCL6B	0	0.942236	0.611	0.002	0	Endo
PDLIM1	0	0.941368	0.702	0.113	0	Endo
SNRK	0	0.941007	0.659	0.151	0	Endo
TMEM173	0	0.939405	0.608	0.089	0	Endo
SOX18	0	0.937353	0.329	0.001	0	Endo
EMCN	0	0.936296	0.453	0.002	0	Endo
BACE2	0	0.93056	0.73	0.242	0	Endo
CLIC2	0	0.930079	0.586	0.034	0	Endo
HLA-DRB1	0	0.925498	0.517	0.011	0	Endo
ESAM	0	0.917978	0.679	0.013	0	Endo
ASPH	0	0.912692	0.723	0.311	0	Endo
SMAD1	0	0.904893	0.675	0.132	0	Endo
CD200	0	0.89727	0.482	0.06	0	Endo
SPTBN1	0	0.886653	0.806	0.359	0	Endo
LACTB	0	0.878575	0.69	0.207	0	Endo
SLC2A3	0	0.873228	0.566	0.118	0	Endo
MACF1	0	0.860092	0.833	0.386	0	Endo
LUZP1	0	0.858033	0.843	0.459	0	Endo
MYO10	0	0.840823	0.617	0.155	0	Endo
TSHZ2	0	0.83449	0.613	0.072	0	Endo
RHOJ	0	0.832665	0.649	0.061	0	Endo
CDH13	0	0.826933	0.571	0.013	0	Endo
ECSCR	0	0.825428	0.59	0.004	0	Endo
KLF7	0	0.824413	0.619	0.113	0	Endo
TPM3	0	0.822016	0.934	0.773	0	Endo
EGFL7	0	0.807582	0.379	0.019	0	Endo
CLDN14	0	0.80621	0.183	0.002	0	Endo
CCND1	0	0.78874	0.512	0.078	0	Endo
EFNB2	0	0.782365	0.421	0.08	0	Endo
EDNRB	0	0.764377	0.537	0.044	0	Endo
SSFA2	0	0.762005	0.731	0.243	0	Endo
LRRC32	0	0.745254	0.528	0.028	0	Endo
IL3RA	0	0.734531	0.536	0.008	0	Endo
PDGFA	0	0.729466	0.63	0.198	0	Endo
FLNB	0	0.728258	0.638	0.117	0	Endo
FAM198B	0	0.720642	0.572	0.01	0	Endo
CDH5	0	0.719718	0.599	0.001	0	Endo
MALAT1	0	0.718976	0.998	1	0	Endo
FOXO1	0	0.716713	0.681	0.149	0	Endo
PLEKHG1	0	0.714663	0.586	0.005	0	Endo
GNA13	0	0.707546	0.696	0.162	0	Endo
PGM2L1	0	0.707522	0.554	0.089	0	Endo
PODXL	0	0.706516	0.46	0.003	0	Endo
PPP3CA	0	0.70599	0.761	0.325	0	Endo
MEF2C	0	0.705931	0.609	0.143	0	Endo
RAPGEF5	0	0.703827	0.527	0.044	0	Endo
AFAP1L1	0	0.683796	0.505	0.011	0	Endo
OLFM1	0	0.679157	0.586	0.121	0	Endo
TSHZ1	0	0.668459	0.562	0.091	0	Endo
PRKCH	0	0.666677	0.663	0.108	0	Endo
CDC42EP2	0	0.663124	0.634	0.128	0	Endo
HHEX	0	0.656002	0.456	0.004	0	Endo
RASIP1	0	0.652967	0.576	0.071	0	Endo
CTTNBP2NL	0	0.649045	0.658	0.17	0	Endo
ABCG1	0	0.647068	0.54	0.014	0	Endo
FAM43A	0	0.643732	0.393	0.067	0	Endo
KDR	0	0.642822	0.443	0.004	0	Endo
FAM65A	0	0.639854	0.714	0.257	0	Endo
INHBB	0	0.63907	0.39	0.008	0	Endo
A4GALT	0	0.639029	0.643	0.118	0	Endo
LPAR6	0	0.638081	0.332	0.036	0	Endo
HLA-DRA	0	0.637527	0.405	0.009	0	Endo
PLVAP	0	0.630319	0.38	0.001	0	Endo
ARL4C	0	0.630139	0.434	0.047	0	Endo
DOCK9	0	0.62586	0.526	0.068	0	Endo
GPR56	0	0.620241	0.56	0.081	0	Endo
PCDH1	0	0.619594	0.497	0.019	0	Endo
GIMAP7	0	0.606221	0.387	0	0	Endo
TSPAN14	0	0.604426	0.551	0.104	0	Endo
CDK17	0	0.599795	0.634	0.179	0	Endo
ITPKB	0	0.598774	0.527	0.06	0	Endo
ERG	0	0.592379	0.573	0.146	0	Endo
SDPR	0	0.591573	0.218	0.003	0	Endo
BCL2L11	0	0.558947	0.424	0.068	0	Endo
NRP1	0	0.552218	0.538	0.143	0	Endo
LRRC8C	0	0.551535	0.519	0.11	0	Endo
GIMAP6	0	0.548595	0.443	0	0	Endo
ACVRL1	0	0.546176	0.404	0.009	0	Endo
TACSTD2	0	0.543384	0.231	0.026	0	Endo
TP53I11	0	0.54244	0.357	0.035	0	Endo
CLEC14A	0	0.541728	0.398	0.001	0	Endo
CHD7	0	0.540439	0.567	0.119	0	Endo
DOCK4	0	0.53768	0.544	0.055	0	Endo
PALMD	0	0.537079	0.343	0.013	0	Endo
FLT1	0	0.535284	0.523	0.031	0	Endo
TNFSF10	0	0.535145	0.37	0.032	0	Endo
KCNN3	0	0.532138	0.436	0.024	0	Endo
GIMAP5	0	0.52715	0.438	0	0	Endo
DAPK3	0	0.515141	0.563	0.154	0	Endo
RASSF3	0	0.510775	0.534	0.085	0	Endo
FILIP1L	0	0.510519	0.326	0.046	0	Endo
RBP7	0	0.503963	0.354	0.031	0	Endo
KIAA1551	0	0.502309	0.489	0.1	0	Endo
SQRDL	0	0.501079	0.525	0.091	0	Endo
ABLIM1	0	0.496506	0.443	0.073	0	Endo
ATP8B1	0	0.491962	0.364	0.021	0	Endo
NTAN1	0	0.487234	0.562	0.151	0	Endo
KIAA1462	0	0.481452	0.424	0.038	0	Endo
SLCO4A1	0	0.470311	0.398	0.015	0	Endo
PTPRB	0	0.470136	0.427	0.001	0	Endo
SCARF1	0	0.469446	0.39	0.016	0	Endo
GPR116	0	0.4667	0.309	0.006	0	Endo
ATP11A	0	0.463305	0.477	0.056	0	Endo
SYNPO	0	0.462123	0.474	0.077	0	Endo
TRAK1	0	0.461062	0.45	0.049	0	Endo
C10orf128	0	0.460577	0.332	0.002	0	Endo
GPR68	0	0.459858	0.407	0.044	0	Endo
COL18A1	0	0.45734	0.47	0.05	0	Endo
RIN2	0	0.455754	0.386	0.068	0	Endo
ST3GAL6	0	0.454891	0.44	0.1	0	Endo
PLEKHO2	0	0.44855	0.479	0.105	0	Endo
HLA-DRB5	0	0.447387	0.218	0.008	0	Endo
GATA2	0	0.441933	0.247	0.008	0	Endo
RAPGEF1	0	0.44133	0.5	0.112	0	Endo
MYLK	0	0.432635	0.405	0.074	0	Endo
TNFAIP8L1	0	0.431055	0.379	0.012	0	Endo
DACH1	0	0.424994	0.258	0.003	0	Endo
FRMD4A	0	0.424738	0.394	0.036	0	Endo
BST2	0	0.411083	0.315	0.021	0	Endo
AKAP13	2.31755e-304	0.93958	0.839	0.431	7.5872e-300	Endo
PLK2	1.19423e-303	1.27881	0.801	0.382	3.90966e-299	Endo
PLIN2	8.18918e-298	1.35708	0.775	0.381	2.68097e-293	Endo
ADM	4.98631e-293	0.725648	0.475	0.113	1.63242e-288	Endo
RORA	5.0107e-292	0.596941	0.567	0.166	1.6404e-287	Endo
CNST	1.75498e-291	0.653827	0.709	0.293	5.74546e-287	Endo
ZEB1	1.78693e-288	0.849562	0.854	0.536	5.85006e-284	Endo
EMP1	4.97389e-288	0.989715	0.929	0.696	1.62835e-283	Endo
STX11	2.64686e-284	0.664397	0.632	0.21	8.66528e-280	Endo
ZC3H12C	3.52413e-281	0.553321	0.562	0.177	1.15373e-276	Endo
ARHGAP31	6.54303e-281	0.418816	0.512	0.142	2.14206e-276	Endo
PPP1R15A	3.99478e-280	1.12133	0.988	0.863	1.30781e-275	Endo
ATP1A1	2.22617e-275	1.01317	0.927	0.834	7.28805e-271	Endo
ETS2	2.5871e-274	1.05528	0.913	0.681	8.46965e-270	Endo
HMOX1	4.96279e-273	1.67112	0.872	0.489	1.62472e-268	Endo
TRIB3	3.86078e-271	0.625666	0.464	0.119	1.26394e-266	Endo
CMIP	6.60419e-270	0.561253	0.607	0.212	2.16208e-265	Endo
TNFAIP1	2.23396e-267	0.431791	0.51	0.148	7.31352e-263	Endo
PLEKHB2	1.15645e-266	0.666599	0.734	0.335	3.78599e-262	Endo
JUN	4.51888e-262	1.06144	0.95	0.716	1.47939e-257	Endo
FABP4	2.30898e-261	1.34674	0.38	0.083	7.55913e-257	Endo
PFKFB3	3.37423e-253	0.533479	0.524	0.155	1.10466e-248	Endo
HLA-F	1.53954e-250	0.599466	0.642	0.252	5.04014e-246	Endo
CEP170	7.2293e-250	0.459904	0.537	0.17	2.36673e-245	Endo
BMPR2	2.51317e-247	0.600063	0.575	0.201	8.2276e-243	Endo
PPP1R3B	1.15898e-243	0.478001	0.406	0.101	3.79428e-239	Endo
MBNL2	2.98321e-242	0.517383	0.545	0.179	9.76643e-238	Endo
SLC12A7	1.081e-241	0.430114	0.398	0.098	3.53897e-237	Endo
ARID5A	9.52148e-240	0.896973	0.667	0.285	3.11714e-235	Endo
FOXP1	1.74811e-234	0.796972	0.648	0.254	5.72297e-230	Endo
HLA-C	3.957e-230	0.873532	0.971	0.915	1.29544e-225	Endo
KTN1	1.66813e-228	0.640504	0.967	0.93	5.46112e-224	Endo
PKIG	3.91883e-228	0.919803	0.776	0.457	1.28295e-223	Endo
PSMB8	1.02291e-227	0.584461	0.686	0.318	3.3488e-223	Endo
ITGA6	1.7656e-227	0.565254	0.436	0.122	5.78022e-223	Endo
KMT2E	1.5708e-226	0.805398	0.922	0.715	5.14247e-222	Endo
RRAGC	1.73658e-225	0.590285	0.665	0.292	5.68521e-221	Endo
ADAMTS4	1.87353e-223	0.458037	0.582	0.182	6.13355e-219	Endo
RIT1	2.24001e-223	0.459702	0.548	0.19	7.33334e-219	Endo
SEC14L1	9.6768e-222	0.751135	0.718	0.376	3.16799e-217	Endo
LGALS8	1.18039e-221	0.46955	0.54	0.185	3.86435e-217	Endo
CASP3	5.40187e-221	0.46569	0.589	0.224	1.76846e-216	Endo
EHD4	3.17492e-220	0.464436	0.56	0.204	1.03941e-215	Endo
NUAK1	1.486e-219	0.582789	0.444	0.131	4.86486e-215	Endo
ENG	1.77837e-219	0.435722	0.494	0.16	5.82204e-215	Endo
ARHGAP29	4.06469e-217	0.611982	0.69	0.308	1.3307e-212	Endo
CREBRF	5.61514e-217	0.752919	0.716	0.348	1.83829e-212	Endo
TGFBR2	2.90247e-216	0.669736	0.683	0.334	9.50212e-212	Endo
RCAN1	3.98691e-213	1.27371	0.834	0.533	1.30523e-208	Endo
ANKRD10	5.62444e-208	0.634628	0.713	0.346	1.84133e-203	Endo
FOSL2	5.00134e-207	0.662691	0.821	0.485	1.63734e-202	Endo
CXCR4	5.5031e-207	0.432211	0.15	0.017	1.8016e-202	Endo
DPYSL2	2.22332e-205	0.423012	0.506	0.17	7.2787e-201	Endo
RAP1B	6.0014e-204	0.644001	0.937	0.829	1.96474e-199	Endo
CYTH1	2.12774e-202	0.59202	0.597	0.25	6.96578e-198	Endo
APP	1.52408e-197	0.608059	0.898	0.682	4.98953e-193	Endo
DNAJB4	2.16424e-197	1.04286	0.564	0.212	7.08529e-193	Endo
IGF2	5.05681e-197	0.864498	0.565	0.222	1.6555e-192	Endo
KIAA0247	6.21768e-197	0.550334	0.655	0.31	2.03554e-192	Endo
TNFAIP3	5.9569e-195	1.07591	0.647	0.293	1.95017e-190	Endo
WIPF2	9.28473e-194	0.431869	0.563	0.228	3.03963e-189	Endo
ELF1	2.66105e-193	0.71596	0.811	0.521	8.71174e-189	Endo
CCDC50	1.11419e-192	0.664014	0.79	0.524	3.64763e-188	Endo
ITGA5	1.72922e-191	0.621124	0.719	0.373	5.66113e-187	Endo
PNP	6.55718e-191	0.813371	0.942	0.79	2.14669e-186	Endo
GNAI2	6.13142e-188	0.639221	0.9	0.697	2.0073e-183	Endo
NAV2	2.48801e-187	0.530161	0.616	0.281	8.14524e-183	Endo
SPHK1	2.70628e-187	0.684623	0.765	0.429	8.85982e-183	Endo
MSN	6.65535e-187	0.649112	0.947	0.897	2.17883e-182	Endo
ERBB2IP	9.69957e-187	0.531728	0.688	0.361	3.17545e-182	Endo
PPP1R18	3.39952e-186	0.633751	0.767	0.455	1.11293e-181	Endo
TMEM70	1.16553e-185	1.16455	0.787	0.555	3.8157e-181	Endo
DDX39A	4.02476e-184	0.56194	0.774	0.466	1.31763e-179	Endo
NQO1	8.51447e-184	0.83449	0.541	0.208	2.78747e-179	Endo
ITGA2	2.48699e-183	0.549521	0.483	0.159	8.14192e-179	Endo
SLC9A3R2	9.84076e-182	0.658048	0.408	0.129	3.22167e-177	Endo
PICALM	1.90602e-179	0.562533	0.775	0.487	6.23994e-175	Endo
LAMC1	4.60532e-177	0.564008	0.695	0.383	1.50769e-172	Endo
FTL	4.71345e-176	1.09478	0.999	0.999	1.54309e-171	Endo
ASAP1	2.20161e-175	0.578157	0.817	0.582	7.20763e-171	Endo
KBTBD2	4.04175e-175	0.431706	0.586	0.256	1.32319e-170	Endo
WNK1	8.21528e-175	0.605002	0.764	0.501	2.68952e-170	Endo
SOCS3	5.80476e-173	1.57815	0.792	0.522	1.90036e-168	Endo
MRPL33	3.27306e-172	0.653169	0.887	0.749	1.07154e-167	Endo
MEF2A	3.86339e-172	0.612235	0.761	0.482	1.2648e-167	Endo
VGLL4	4.52433e-172	0.632604	0.829	0.599	1.48118e-167	Endo
SGK1	4.95081e-172	0.73364	0.54	0.218	1.6208e-167	Endo
FNIP2	2.10575e-170	0.838912	0.672	0.337	6.89382e-166	Endo
CDKN1A	2.23505e-169	0.748339	0.957	0.832	7.3171e-165	Endo
TUBB6	2.64449e-168	0.693813	0.915	0.78	8.65752e-164	Endo
YES1	5.62585e-168	0.540807	0.803	0.552	1.84179e-163	Endo
PXDN	8.94601e-168	0.55465	0.468	0.179	2.92874e-163	Endo
MIDN	1.1152e-167	0.70606	0.784	0.489	3.65095e-163	Endo
PCBP1	3.07049e-167	0.437018	0.947	0.886	1.00522e-162	Endo
MED24	6.93831e-167	0.421474	0.332	0.091	2.27146e-162	Endo
CDC42	9.41695e-166	0.448526	0.968	0.927	3.08292e-161	Endo
VMP1	1.02328e-165	0.987311	0.882	0.743	3.35002e-161	Endo
H3F3A	3.56471e-165	0.619717	0.995	0.994	1.16701e-160	Endo
TAP1	1.30143e-164	0.494131	0.593	0.27	4.26063e-160	Endo
PTMA	1.10411e-163	0.538451	1	0.998	3.61462e-159	Endo
SQSTM1	5.96143e-162	0.945533	0.974	0.951	1.95165e-157	Endo
ARID4B	6.06415e-161	0.697633	0.867	0.678	1.98528e-156	Endo
CDYL	7.74116e-161	0.446357	0.539	0.231	2.5343e-156	Endo
HLA-A	2.12974e-159	0.622877	0.989	0.976	6.97234e-155	Endo
TIPARP	8.78849e-159	0.722479	0.792	0.494	2.87718e-154	Endo
CORO1C	1.83945e-157	0.416334	0.571	0.25	6.02199e-153	Endo
EVA1C	3.80429e-156	0.411217	0.445	0.16	1.24545e-151	Endo
KIAA0355	8.93872e-155	0.481029	0.587	0.285	2.92636e-150	Endo
SP100	1.89968e-154	0.527524	0.729	0.445	6.21919e-150	Endo
REV3L	1.47053e-153	0.434615	0.549	0.236	4.81422e-149	Endo
CLIC1	3.64065e-153	0.636986	0.953	0.906	1.19188e-148	Endo
JAK1	9.12789e-151	0.596726	0.908	0.816	2.98829e-146	Endo
DUSP5	2.48685e-150	0.777528	0.704	0.386	8.14145e-146	Endo
MAFG	2.84795e-149	0.523927	0.821	0.574	9.32363e-145	Endo
C1orf21	3.20586e-147	0.659796	0.695	0.43	1.04953e-142	Endo
IL6ST	5.20878e-147	0.50499	0.897	0.766	1.70525e-142	Endo
CPNE8	5.32061e-146	0.584485	0.576	0.272	1.74186e-141	Endo
YY1	2.06868e-145	0.463127	0.889	0.73	6.77243e-141	Endo
MBNL1	2.19055e-145	0.552776	0.816	0.6	7.17141e-141	Endo
MGLL	3.63742e-144	0.610194	0.663	0.342	1.19082e-139	Endo
VASP	8.50753e-144	0.460233	0.593	0.296	2.78519e-139	Endo
SRSF4	8.5985e-144	0.513564	0.831	0.621	2.81498e-139	Endo
SLK	1.24642e-143	0.487732	0.766	0.507	4.08054e-139	Endo
PHACTR2	2.13314e-143	0.522493	0.7	0.414	6.98346e-139	Endo
TPM4	1.0139e-142	0.713295	0.86	0.685	3.3193e-138	Endo
GNB1	9.74418e-142	0.466037	0.84	0.65	3.19005e-137	Endo
RALA	4.65603e-141	0.612145	0.719	0.468	1.52429e-136	Endo
ATP13A3	2.12763e-140	0.559349	0.802	0.58	6.96543e-136	Endo
ZNF385D	4.77591e-140	0.744185	0.66	0.397	1.56354e-135	Endo
SPAG9	2.86849e-139	0.57195	0.928	0.836	9.39086e-135	Endo
PELI1	2.86899e-139	0.649674	0.558	0.262	9.39251e-135	Endo
ZNF281	4.67457e-139	0.427112	0.614	0.327	1.53036e-134	Endo
RND1	1.61506e-138	1.07615	0.477	0.203	5.28737e-134	Endo
BRD2	4.47107e-137	0.516856	0.889	0.759	1.46374e-132	Endo
RAB8B	1.63952e-136	0.422648	0.526	0.237	5.36745e-132	Endo
KLF2	6.03069e-136	0.559879	0.755	0.423	1.97433e-131	Endo
ETS1	1.15948e-134	0.618572	0.836	0.656	3.7959e-130	Endo
TMOD3	3.34569e-134	0.44754	0.696	0.42	1.09531e-129	Endo
PTPN12	5.48081e-133	0.485372	0.788	0.551	1.79431e-128	Endo
GJA1	5.65376e-133	0.804458	0.677	0.412	1.85093e-128	Endo
CPEB4	4.69244e-132	0.525381	0.595	0.309	1.53621e-127	Endo
PLEKHO1	1.55767e-131	0.561019	0.706	0.44	5.0995e-127	Endo
PAFAH1B1	2.03876e-130	0.440928	0.754	0.502	6.6745e-126	Endo
HIPK3	2.5369e-130	0.530965	0.683	0.418	8.3053e-126	Endo
TJP1	4.00811e-130	0.433404	0.72	0.465	1.31218e-125	Endo
NFAT5	4.57479e-129	0.599453	0.804	0.601	1.4977e-124	Endo
SNTB2	1.31644e-127	0.486558	0.45	0.184	4.30975e-123	Endo
ZNF267	3.87778e-127	0.767412	0.712	0.468	1.26951e-122	Endo
TRIM16	8.80027e-127	0.501336	0.304	0.094	2.88103e-122	Endo
INSIG1	1.04755e-126	0.625242	0.637	0.351	3.42947e-122	Endo
SLC7A11	1.58393e-126	1.01514	0.563	0.311	5.18548e-122	Endo
SIK1	1.03531e-124	0.410042	0.492	0.205	3.38941e-120	Endo
ABL2	1.08001e-124	0.58049	0.616	0.327	3.53574e-120	Endo
HIF1A	2.80687e-123	0.66032	0.858	0.729	9.18912e-119	Endo
EFNA1	3.82548e-123	0.440645	0.432	0.168	1.25239e-118	Endo
RPGR	1.42122e-122	0.494083	0.431	0.178	4.6528e-118	Endo
IRF1	1.49574e-122	0.795036	0.802	0.607	4.89675e-118	Endo
BCAR1	7.29943e-122	0.451864	0.632	0.37	2.38969e-117	Endo
MLLT4	1.3022e-121	0.430129	0.702	0.446	4.26315e-117	Endo
MAFF	3.36371e-121	0.600787	0.946	0.841	1.10121e-116	Endo
DYNC1H1	1.8421e-120	0.438175	0.678	0.428	6.03068e-116	Endo
MYCBP2	6.65141e-120	0.605581	0.769	0.558	2.17754e-115	Endo
CDC27	1.19562e-119	0.444608	0.575	0.309	3.91422e-115	Endo
SYNE1	1.81286e-119	0.608912	0.554	0.282	5.93493e-115	Endo
SYNJ2	3.72496e-119	0.453435	0.638	0.341	1.21948e-114	Endo
DYNC1LI2	4.09279e-116	0.418601	0.738	0.511	1.3399e-111	Endo
DSTN	7.28352e-116	0.56887	0.962	0.946	2.38448e-111	Endo
PDK4	1.74326e-115	0.576881	0.536	0.256	5.70708e-111	Endo
ANKRD12	3.70998e-115	0.485709	0.893	0.786	1.21457e-110	Endo
GRPEL2	1.67915e-113	0.429855	0.355	0.134	5.49719e-109	Endo
GOLGA4	2.47163e-113	0.465877	0.882	0.741	8.09162e-109	Endo
LIMS1	4.69122e-113	0.626821	0.851	0.719	1.53581e-108	Endo
GGNBP2	1.53273e-111	0.487869	0.744	0.529	5.01784e-107	Endo
SSH1	6.90707e-111	0.576509	0.67	0.429	2.26124e-106	Endo
CAST	7.24321e-111	0.43507	0.858	0.713	2.37128e-106	Endo
PVRL2	1.88518e-110	0.461361	0.729	0.484	6.17169e-106	Endo
TSC22D1	8.08673e-110	0.839303	0.863	0.66	2.64743e-105	Endo
HEXIM1	1.05821e-109	0.443176	0.548	0.268	3.46438e-105	Endo
AQP1	1.17416e-109	0.527194	0.302	0.099	3.84397e-105	Endo
OTUD4	1.52263e-109	0.454592	0.719	0.514	4.98477e-105	Endo
SVIL	1.79813e-109	0.509167	0.759	0.568	5.88672e-105	Endo
CSTB	1.87215e-109	1.05981	0.854	0.855	6.12904e-105	Endo
CRIM1	2.61128e-109	0.493748	0.684	0.455	8.54879e-105	Endo
QKI	3.35101e-108	0.406584	0.843	0.678	1.09705e-103	Endo
USP12	3.85528e-108	0.455849	0.652	0.401	1.26214e-103	Endo
HSPG2	3.02146e-105	0.41553	0.498	0.247	9.89165e-101	Endo
MYO1E	5.03448e-105	0.435117	0.533	0.284	1.64819e-100	Endo
RHOB	1.05852e-104	1.06811	0.708	0.441	3.46539e-100	Endo
NFE2L2	1.42306e-103	0.511462	0.886	0.789	4.65881e-99	Endo
PPFIBP1	1.04323e-102	0.515739	0.661	0.43	3.41531e-98	Endo
WAC	1.18224e-101	0.426202	0.84	0.698	3.87042e-97	Endo
SHB	2.2922e-101	0.455963	0.483	0.241	7.50421e-97	Endo
CTNNA1	2.60277e-101	0.429958	0.881	0.754	8.52094e-97	Endo
NCOA7	2.68752e-101	1.33963	0.671	0.472	8.79842e-97	Endo
IFITM2	6.73147e-101	0.44247	0.557	0.288	2.20375e-96	Endo
SPEN	1.10906e-100	0.408153	0.726	0.497	3.63086e-96	Endo
MAP1LC3B	3.18856e-100	0.414696	0.97	0.94	1.04387e-95	Endo
IRAK2	8.58631e-100	0.421527	0.643	0.393	2.81099e-95	Endo
CD9	4.22408e-99	0.706867	0.844	0.718	1.38288e-94	Endo
TAGLN2	9.75549e-99	0.438571	0.912	0.816	3.19375e-94	Endo
BAZ1A	1.97533e-98	0.652509	0.808	0.652	6.46684e-94	Endo
JUNB	2.443e-98	0.738809	0.933	0.795	7.99789e-94	Endo
GPX1	3.19211e-98	0.465538	0.893	0.751	1.04503e-93	Endo
SRSF2	4.65092e-97	0.438876	0.912	0.86	1.52262e-92	Endo
BPTF	5.24528e-97	0.447265	0.774	0.618	1.7172e-92	Endo
MAST4	6.55641e-97	0.508343	0.735	0.488	2.14644e-92	Endo
STAT3	9.48815e-97	0.413224	0.883	0.748	3.10623e-92	Endo
HBEGF	1.05881e-95	0.768056	0.565	0.325	3.46632e-91	Endo
RYBP	6.62585e-95	0.423224	0.713	0.49	2.16917e-90	Endo
KMT2A	2.0329e-94	0.437007	0.734	0.524	6.6553e-90	Endo
ZNFX1	7.71645e-94	0.425771	0.649	0.417	2.52621e-89	Endo
GABARAPL2	8.06222e-94	0.488765	0.923	0.869	2.63941e-89	Endo
TNFRSF10B	9.90203e-94	0.453723	0.697	0.492	3.24173e-89	Endo
ADAMTS1	3.26846e-92	0.45285	0.534	0.264	1.07003e-87	Endo
RAMP2	4.18699e-92	0.494601	0.38	0.165	1.37074e-87	Endo
ATF3	1.14984e-91	0.764432	0.633	0.407	3.76435e-87	Endo
HSPB1	4.46665e-91	0.969134	0.746	0.496	1.46229e-86	Endo
ZBTB10	9.12396e-91	0.538695	0.523	0.292	2.987e-86	Endo
HNRNPF	4.70269e-90	0.422173	0.939	0.891	1.53957e-85	Endo
PIM3	1.32698e-89	0.747319	0.754	0.573	4.34426e-85	Endo
CAV2	1.48168e-89	0.490231	0.779	0.599	4.85074e-85	Endo
BRI3	5.40597e-89	0.447759	0.915	0.864	1.76981e-84	Endo
PLSCR1	7.71661e-89	0.454613	0.633	0.392	2.52626e-84	Endo
SDE2	6.13843e-88	0.415276	0.556	0.326	2.0096e-83	Endo
CX3CL1	8.44935e-88	0.77716	0.319	0.121	2.76615e-83	Endo
MAP1B	1.00306e-87	0.454959	0.474	0.223	3.28383e-83	Endo
MYH9	3.71628e-87	0.690878	0.739	0.579	1.21664e-82	Endo
SNHG7	4.04342e-87	0.415327	0.769	0.566	1.32374e-82	Endo
DDIT3	4.89364e-87	0.534055	0.661	0.43	1.60208e-82	Endo
DNAJA1	8.98428e-86	0.655532	0.977	0.948	2.94127e-81	Endo
HBP1	1.12002e-85	0.425908	0.714	0.506	3.66673e-81	Endo
DEDD2	1.61398e-84	0.493449	0.333	0.137	5.28385e-80	Endo
PPP1R2	3.81943e-84	0.471683	0.746	0.589	1.2504e-79	Endo
SLC38A2	4.08598e-84	0.518972	0.804	0.671	1.33767e-79	Endo
ACTN1	9.18517e-84	0.517713	0.745	0.573	3.00704e-79	Endo
FKBP1A	1.06084e-82	0.578115	0.889	0.811	3.47297e-78	Endo
SRSF5	2.86212e-82	0.41091	0.929	0.902	9.37e-78	Endo
TXNIP	1.01282e-81	0.991414	0.58	0.369	3.31577e-77	Endo
TAF1D	4.07441e-80	0.470119	0.9	0.832	1.33388e-75	Endo
ANKRD11	3.68615e-79	0.438282	0.869	0.801	1.20677e-74	Endo
TSC22D2	3.80078e-79	0.444165	0.563	0.34	1.2443e-74	Endo
IFITM3	2.2386e-78	0.571028	0.881	0.77	7.32874e-74	Endo
TNIP1	1.37707e-77	0.46004	0.751	0.558	4.50825e-73	Endo
DNTTIP2	3.98941e-76	0.435944	0.833	0.729	1.30605e-71	Endo
CITED4	6.03925e-76	0.430369	0.345	0.151	1.97713e-71	Endo
TRIB1	6.92364e-76	0.533313	0.666	0.477	2.26666e-71	Endo
PMP22	1.36988e-75	0.74761	0.669	0.498	4.4847e-71	Endo
CNRIP1	1.06237e-74	0.450801	0.631	0.443	3.478e-70	Endo
RAB5A	2.35226e-74	0.407183	0.705	0.533	7.70084e-70	Endo
NFKBIZ	4.64935e-73	0.546133	0.759	0.579	1.5221e-68	Endo
TFPI	5.00059e-73	0.612259	0.767	0.659	1.63709e-68	Endo
SDCBP	3.68476e-72	0.457049	0.974	0.948	1.20632e-67	Endo
UGCG	1.38873e-71	0.671038	0.733	0.6	4.54642e-67	Endo
SLC25A25	3.47274e-70	0.451589	0.342	0.159	1.1369e-65	Endo
REL	1.02833e-69	0.424544	0.671	0.479	3.36654e-65	Endo
CKS2	2.70275e-69	0.440926	0.548	0.324	8.84825e-65	Endo
CCNL1	1.063e-68	0.579639	0.89	0.813	3.48004e-64	Endo
TFPI2	2.59809e-68	0.728757	0.573	0.35	8.50564e-64	Endo
ACTN4	6.51519e-68	0.464889	0.815	0.696	2.13294e-63	Endo
HYAL2	8.8948e-68	0.443379	0.385	0.198	2.91198e-63	Endo
DDIT4	1.03953e-67	0.631812	0.645	0.427	3.40323e-63	Endo
ARID5B	6.33029e-67	0.660764	0.787	0.649	2.07241e-62	Endo
IER2	6.91026e-67	0.674309	0.844	0.723	2.26228e-62	Endo
SNAI1	7.10375e-67	0.44819	0.37	0.181	2.32563e-62	Endo
CLK1	2.9573e-66	0.495806	0.65	0.454	9.6816e-62	Endo
SNX3	4.05637e-62	0.449444	0.852	0.764	1.32797e-57	Endo
PMAIP1	9.21521e-62	0.487585	0.599	0.383	3.01687e-57	Endo
CALM1	1.97937e-61	0.423946	0.957	0.941	6.48007e-57	Endo
PABPC1	7.65176e-60	0.405759	0.973	0.95	2.50503e-55	Endo
AKR1C3	1.86915e-59	0.602584	0.583	0.382	6.11921e-55	Endo
RSRC2	2.58071e-59	0.618079	0.863	0.807	8.44874e-55	Endo
CACYBP	8.94664e-58	0.509754	0.593	0.422	2.92895e-53	Endo
SERTAD1	2.31072e-57	0.566426	0.741	0.615	7.56484e-53	Endo
GADD45A	6.08878e-57	0.691461	0.74	0.568	1.99335e-52	Endo
UPP1	9.48463e-56	0.443802	0.823	0.658	3.10508e-51	Endo
LMCD1	4.27707e-55	0.649179	0.378	0.202	1.40023e-50	Endo
ZFP36L2	1.48708e-54	0.69341	0.641	0.475	4.86841e-50	Endo
F3	1.79978e-54	0.430084	0.29	0.136	5.89211e-50	Endo
RGCC	4.14588e-53	0.739616	0.463	0.295	1.35728e-48	Endo
ZFAND2A	1.87206e-49	0.489369	0.598	0.434	6.12875e-45	Endo
CSRNP1	1.91954e-48	0.487141	0.594	0.457	6.28418e-44	Endo
KDM6B	1.27584e-47	0.454245	0.781	0.67	4.17684e-43	Endo
SOX4	1.15245e-46	0.655419	0.575	0.428	3.77288e-42	Endo
UBC	2.90953e-45	0.426396	0.995	0.998	9.52522e-41	Endo
ZFP36L1	3.11575e-45	0.463831	0.887	0.816	1.02003e-40	Endo
HSPA6	6.38988e-42	1.14927	0.281	0.144	2.09192e-37	Endo
MYL12A	7.01816e-42	0.418403	0.952	0.935	2.29761e-37	Endo
KLF4	8.01068e-42	0.440862	0.673	0.528	2.62254e-37	Endo
CHIC2	8.8327e-39	0.411327	0.783	0.702	2.89165e-34	Endo
LAP3	2.78163e-37	0.518714	0.561	0.451	9.10649e-33	Endo
DUSP1	6.11348e-37	0.442259	0.784	0.653	2.00143e-32	Endo
MTUS1	7.87491e-37	0.413995	0.411	0.278	2.57809e-32	Endo
HES1	2.73784e-36	0.81069	0.427	0.271	8.96316e-32	Endo
TXNRD1	3.59267e-36	0.40889	0.901	0.887	1.17617e-31	Endo
GADD45B	1.62081e-35	0.884593	0.703	0.618	5.3062e-31	Endo
MMP1	4.66508e-31	1.42535	0.27	0.15	1.52725e-26	Endo
ZFP36	9.06962e-31	0.790241	0.713	0.636	2.96921e-26	Endo
HSP90AA1	1.34207e-29	0.563859	0.991	0.995	4.39368e-25	Endo
ACTG1	3.53981e-28	0.609136	0.933	0.909	1.15886e-23	Endo
RGS2	1.2513e-26	0.490522	0.232	0.127	4.09651e-22	Endo
RNF19B	3.35312e-26	0.410681	0.55	0.443	1.09774e-21	Endo
BAG3	2.97581e-25	0.512253	0.59	0.5	9.74222e-21	Endo
IGFBP3	5.39083e-25	0.658748	0.224	0.123	1.76485e-20	Endo
SAV1	8.34713e-25	0.451971	0.742	0.704	2.73268e-20	Endo
TCP1	9.91277e-25	0.42645	0.85	0.855	3.24524e-20	Endo
DNAJB1	5.80018e-24	0.647021	0.522	0.415	1.89886e-19	Endo
TRA2B	1.23008e-22	0.408971	0.792	0.761	4.02704e-18	Endo
HSPA1B	1.53875e-20	0.907112	0.524	0.438	5.03755e-16	Endo
HSPH1	8.51137e-18	0.668099	0.669	0.645	2.78645e-13	Endo
IER5	2.04704e-17	0.80453	0.693	0.701	6.70158e-13	Endo
CHORDC1	1.21023e-16	0.424865	0.567	0.509	3.96205e-12	Endo
SRSF3	8.73722e-14	0.445473	0.954	0.961	2.86039e-09	Endo
ERICH1	3.62334e-11	0.506579	0.429	0.364	1.18621e-06	Endo
NFKBIA	3.03673e-09	0.44329	0.964	0.944	9.94165e-05	Endo
THBS1	7.64199e-07	0.657539	0.48	0.493	0.0250184	Endo
