# Supplementary material for: Single‐cell transcriptomics reveals pathogenic dysregulation of previously unrecognised chondral stem/progenitor cells in children with microtia
Source: Clin Transl Med. 2022 Feb 20;12(2):e702. doi: 10.1002/ctm2.702 (PMC8858629; doi:10.1002/ctm2.702)
Supplement: Supplementary file 4 — Supporting Information [file CTM2-12-e702-s008.xlsx]

## Sheet: Chondral lineage
Table S3-1. Marker genes for cell subtypes of chondral lineage.
gene	p_val	avg_logFC	pct.1	pct.2	p_val_adj	cellsubtype
HSPA1A	0	2.85343	0.949	0.667	0	CSPC
GADD45B	0	2.81921	0.965	0.58	0	CSPC
HSPA1B	0	2.80481	0.908	0.399	0	CSPC
FOS	0	2.78962	0.957	0.38	0	CSPC
HSPA6	0	2.72476	0.626	0.087	0	CSPC
DNAJB1	0	2.53854	0.899	0.375	0	CSPC
JUN	0	2.09457	0.96	0.685	0	CSPC
NR4A1	0	1.91223	0.915	0.235	0	CSPC
JUNB	0	1.86247	0.971	0.767	0	CSPC
FOSB	0	1.85532	0.9	0.356	0	CSPC
HES1	0	1.85266	0.774	0.188	0	CSPC
KLF10	0	1.82454	0.888	0.545	0	CSPC
NR4A2	0	1.78492	0.84	0.208	0	CSPC
EGR1	0	1.75321	0.828	0.368	0	CSPC
CCNL1	0	1.67883	0.948	0.797	0	CSPC
ZFP36	0	1.66953	0.914	0.634	0	CSPC
ATF3	0	1.66296	0.856	0.336	0	CSPC
HSPB1	0	1.63661	0.916	0.473	0	CSPC
ID3	0	1.60816	0.885	0.383	0	CSPC
COL2A1	0	1.57873	0.833	0.598	0	CSPC
HSPE1	0	1.54393	0.971	0.954	0	CSPC
TSC22D3	0	1.54153	0.834	0.261	0	CSPC
CYTL1	0	1.52858	0.958	0.809	0	CSPC
KLF2	0	1.5034	0.815	0.37	0	CSPC
CLK1	0	1.49975	0.859	0.407	0	CSPC
HSPH1	0	1.48449	0.853	0.65	0	CSPC
DDIT3	0	1.48193	0.784	0.39	0	CSPC
IER2	0	1.45672	0.862	0.709	0	CSPC
SPARC	0	1.44928	0.92	0.673	0	CSPC
GEM	0	1.43142	0.81	0.472	0	CSPC
RGS16	0	1.41035	0.524	0.25	0	CSPC
IRF1	0	1.40882	0.797	0.596	0	CSPC
RHOB	0	1.36906	0.833	0.369	0	CSPC
DNAJB4	0	1.33479	0.674	0.161	0	CSPC
CTH	0	1.31606	0.796	0.371	0	CSPC
RSRC2	0	1.28951	0.939	0.794	0	CSPC
C1orf63	0	1.27726	0.827	0.403	0	CSPC
CKS2	0	1.26825	0.678	0.282	0	CSPC
MGP	0	1.26527	0.997	0.966	0	CSPC
DNAJA1	0	1.26436	0.965	0.959	0	CSPC
BHLHE40	0	1.24957	0.755	0.177	0	CSPC
TSC22D1	0	1.23847	0.92	0.632	0	CSPC
RRAD	0	1.22867	0.664	0.27	0	CSPC
ID1	0	1.21971	0.835	0.414	0	CSPC
ELN	0	1.20899	0.701	0.33	0	CSPC
CHMP1B	0	1.19867	0.81	0.604	0	CSPC
TRA2B	0	1.19796	0.923	0.75	0	CSPC
HSP90AA1	0	1.18323	0.993	0.997	0	CSPC
KLF4	0	1.18274	0.763	0.492	0	CSPC
IFRD1	0	1.17125	0.883	0.701	0	CSPC
SKIL	0	1.16227	0.82	0.425	0	CSPC
PPP1R15A	0	1.16194	0.926	0.85	0	CSPC
CRISPLD1	0	1.15103	0.596	0.109	0	CSPC
KCNQ1OT1	0	1.12763	0.82	0.476	0	CSPC
ZNF331	0	1.11715	0.434	0.142	0	CSPC
BAG3	0	1.09202	0.817	0.482	0	CSPC
MRPL18	0	1.08288	0.822	0.711	0	CSPC
SRSF7	0	1.08109	0.951	0.855	0	CSPC
WBP5	0	1.07682	0.856	0.582	0	CSPC
TRA2A	0	1.05553	0.831	0.565	0	CSPC
COL1A2	0	1.03899	0.599	0.322	0	CSPC
RASD1	0	1.03151	0.695	0.393	0	CSPC
ZFAND2A	0	1.0311	0.675	0.415	0	CSPC
S100B	0	1.0263	0.875	0.693	0	CSPC
SNHG12	0	1.02375	0.825	0.495	0	CSPC
C2orf40	0	1.02286	0.958	0.93	0	CSPC
DDIT4	0	1.01668	0.686	0.375	0	CSPC
IDI1	0	1.01646	0.824	0.522	0	CSPC
TOB1	0	1.0124	0.816	0.451	0	CSPC
DNAJA4	0	1.0054	0.557	0.19	0	CSPC
JUND	0	1.00516	0.929	0.853	0	CSPC
SETD5-AS1	0	1.0033	0.849	0.623	0	CSPC
ZFAND5	0	0.981724	0.921	0.807	0	CSPC
WSB1	0	0.96672	0.912	0.789	0	CSPC
CDKN1C	0	0.951727	0.57	0.167	0	CSPC
SFRP2	0	0.950501	0.567	0.234	0	CSPC
MT1X	0	0.93529	0.966	0.831	0	CSPC
PPP1R10	0	0.932743	0.828	0.592	0	CSPC
CSRNP1	0	0.932403	0.653	0.432	0	CSPC
GADD45G	0	0.927759	0.395	0.051	0	CSPC
PNRC1	0	0.927253	0.976	0.896	0	CSPC
CTA-29F11.1	0	0.925403	0.721	0.275	0	CSPC
MCL1	0	0.923613	0.875	0.77	0	CSPC
DUSP2	0	0.922421	0.52	0.242	0	CSPC
REL	0	0.9128	0.716	0.435	0	CSPC
COL11A1	0	0.909676	0.7	0.396	0	CSPC
GABARAPL1	0	0.907462	0.817	0.598	0	CSPC
GPRC5C	0	0.900947	0.715	0.226	0	CSPC
HSPA8	0	0.89695	0.948	0.918	0	CSPC
ARID4B	0	0.893424	0.828	0.664	0	CSPC
SRSF5	0	0.891072	0.968	0.903	0	CSPC
TIPARP	0	0.886596	0.718	0.429	0	CSPC
SERTAD3	0	0.885817	0.596	0.19	0	CSPC
AHSA1	0	0.877603	0.79	0.71	0	CSPC
CD83	0	0.87095	0.673	0.395	0	CSPC
WWP2	0	0.859079	0.673	0.191	0	CSPC
TSPYL2	0	0.855995	0.782	0.571	0	CSPC
ANKRD37	0	0.854792	0.606	0.231	0	CSPC
DLX5	0	0.840884	0.543	0.163	0	CSPC
YME1L1	0	0.835505	0.851	0.765	0	CSPC
UBB	0	0.835078	0.991	0.991	0	CSPC
HSP90AB1	0	0.8344	1	0.999	0	CSPC
IER5L	0	0.831422	0.508	0.109	0	CSPC
EIF4A3	0	0.829563	0.784	0.679	0	CSPC
SRSF3	0	0.827031	0.966	0.966	0	CSPC
CST3	0	0.824238	0.995	0.998	0	CSPC
SRSF2	0	0.812406	0.902	0.858	0	CSPC
SERTAD1	0	0.801701	0.757	0.607	0	CSPC
DDX5	0	0.789779	0.996	0.996	0	CSPC
DNAJB6	0	0.771208	0.903	0.924	0	CSPC
PER1	0	0.768095	0.577	0.094	0	CSPC
EIF4A2	0	0.762874	0.96	0.901	0	CSPC
CSRP2	0	0.759311	0.595	0.3	0	CSPC
CACYBP	0	0.756793	0.673	0.422	0	CSPC
KIAA0040	0	0.756329	0.525	0.227	0	CSPC
ID4	0	0.743791	0.66	0.326	0	CSPC
YTHDC1	0	0.743397	0.836	0.601	0	CSPC
TSPAN6	0	0.742653	0.685	0.348	0	CSPC
HNRNPA2B1	0	0.738721	0.996	0.996	0	CSPC
NR4A3	0	0.729339	0.527	0.116	0	CSPC
NGFRAP1	0	0.721961	0.825	0.533	0	CSPC
CHAD	0	0.719976	0.867	0.745	0	CSPC
CLU	0	0.715318	0.996	0.999	0	CSPC
BRD2	0	0.711382	0.83	0.734	0	CSPC
SNAI2	0	0.70862	0.56	0.188	0	CSPC
ING1	0	0.703829	0.572	0.196	0	CSPC
SEPW1	0	0.701126	0.849	0.678	0	CSPC
MORF4L2	0	0.698484	0.923	0.86	0	CSPC
PCF11	0	0.694259	0.658	0.344	0	CSPC
IVNS1ABP	0	0.692508	0.715	0.37	0	CSPC
ARF4	0	0.684388	0.957	0.963	0	CSPC
COL11A2	0	0.677301	0.873	0.824	0	CSPC
MAGED2	0	0.676183	0.808	0.532	0	CSPC
FMOD	0	0.671445	0.835	0.657	0	CSPC
HEXIM1	0	0.66988	0.566	0.208	0	CSPC
JMJD6	0	0.668009	0.573	0.241	0	CSPC
H1FX	0	0.663715	0.7	0.465	0	CSPC
STMN1	0	0.659474	0.549	0.212	0	CSPC
CCNH	0	0.65185	0.718	0.525	0	CSPC
VIT	0	0.651206	0.553	0.246	0	CSPC
ZFP36L2	0	0.649926	0.724	0.456	0	CSPC
HNRNPH3	0	0.645598	0.927	0.944	0	CSPC
LMCD1	0	0.644958	0.59	0.176	0	CSPC
C12orf57	0	0.641194	0.958	0.909	0	CSPC
SERPINH1	0	0.640891	0.651	0.35	0	CSPC
MAFB	0	0.638156	0.488	0.134	0	CSPC
PDE4DIP	0	0.636658	0.787	0.499	0	CSPC
IL11RA	0	0.63559	0.623	0.248	0	CSPC
RGS2	0	0.635034	0.387	0.091	0	CSPC
BDH2	0	0.629948	0.749	0.369	0	CSPC
COL27A1	0	0.62606	0.653	0.385	0	CSPC
ST13	0	0.622012	0.932	0.847	0	CSPC
CENPC	0	0.612104	0.601	0.258	0	CSPC
TSC22D2	0	0.612095	0.6	0.306	0	CSPC
BGN	0	0.611321	0.949	0.958	0	CSPC
RBM7	0	0.606857	0.714	0.561	0	CSPC
ENPP1	0	0.604745	0.593	0.312	0	CSPC
SEPP1	0	0.603405	0.839	0.646	0	CSPC
BCL3	0	0.594199	0.479	0.207	0	CSPC
BMP5	0	0.592533	0.738	0.447	0	CSPC
HCG18	0	0.591911	0.563	0.297	0	CSPC
ITM2B	0	0.59006	0.973	0.972	0	CSPC
SON	0	0.579377	0.977	0.963	0	CSPC
ENHO	0	0.578388	0.519	0.204	0	CSPC
RHOBTB3	0	0.578268	0.81	0.667	0	CSPC
INTS6	0	0.576798	0.543	0.21	0	CSPC
THAP9-AS1	0	0.56773	0.612	0.323	0	CSPC
CALM1	0	0.566671	0.971	0.949	0	CSPC
CRIP2	0	0.564016	0.6	0.2	0	CSPC
NDRG2	0	0.563743	0.589	0.151	0	CSPC
EGR3	0	0.560525	0.404	0.079	0	CSPC
MDFI	0	0.558209	0.507	0.207	0	CSPC
SNHG9	0	0.558116	0.69	0.448	0	CSPC
HMGN3	0	0.553874	0.615	0.241	0	CSPC
SIK1	0	0.55258	0.415	0.125	0	CSPC
SERTAD4-AS1	0	0.552564	0.538	0.159	0	CSPC
JOSD1	0	0.552177	0.588	0.339	0	CSPC
CD99	0	0.548166	0.858	0.713	0	CSPC
CBX4	0	0.54795	0.406	0.052	0	CSPC
MYLIP	0	0.545883	0.49	0.141	0	CSPC
TMEM14C	0	0.543549	0.74	0.547	0	CSPC
TSPAN4	0	0.525815	0.64	0.345	0	CSPC
BHLHE41	0	0.524059	0.433	0.171	0	CSPC
H3F3B	0	0.523992	0.998	0.999	0	CSPC
SELENBP1	0	0.517835	0.516	0.12	0	CSPC
TCEAL2	0	0.515263	0.773	0.557	0	CSPC
NME3	0	0.514069	0.54	0.154	0	CSPC
PNKD	0	0.511028	0.569	0.183	0	CSPC
SOX8	0	0.510844	0.411	0.073	0	CSPC
SNHG8	0	0.506966	0.971	0.935	0	CSPC
MSX2	0	0.498209	0.439	0.176	0	CSPC
CUTA	0	0.49764	0.737	0.517	0	CSPC
SDC2	0	0.497613	0.668	0.426	0	CSPC
PPP1R1B	0	0.497292	0.475	0.169	0	CSPC
DDAH2	0	0.488316	0.655	0.386	0	CSPC
NFIA	0	0.484275	0.532	0.246	0	CSPC
DLX2	0	0.477652	0.415	0.104	0	CSPC
CCNB1IP1	0	0.472619	0.634	0.393	0	CSPC
CIRBP	0	0.465534	0.965	0.932	0	CSPC
SERF2	0	0.448417	0.988	0.996	0	CSPC
ZBTB2	0	0.447851	0.335	0.103	0	CSPC
EGR2	0	0.443311	0.27	0.022	0	CSPC
IKZF4	0	0.442304	0.307	0.089	0	CSPC
PPM1K	0	0.436547	0.512	0.222	0	CSPC
EIF3J-AS1	0	0.432529	0.549	0.293	0	CSPC
ACPL2	0	0.43162	0.474	0.192	0	CSPC
BOC	0	0.428868	0.421	0.099	0	CSPC
PRMT10	0	0.422553	0.263	0.066	0	CSPC
GLT8D2	0	0.41587	0.519	0.182	0	CSPC
SPINT2	8.0363e-306	0.570211	0.631	0.382	2.63092e-301	CSPC
ID2	4.75277e-305	0.798446	0.678	0.429	1.55596e-300	CSPC
CHORDC1	2.14433e-302	0.735288	0.693	0.511	7.0201e-298	CSPC
VKORC1	4.59764e-301	0.530729	0.74	0.587	1.50517e-296	CSPC
SELK	8.31227e-299	0.5168	0.941	0.898	2.72127e-294	CSPC
JMJD1C	1.93968e-298	0.787681	0.788	0.696	6.35011e-294	CSPC
NFIX	1.1842e-297	0.470867	0.565	0.319	3.87682e-293	CSPC
WIF1	1.69532e-297	0.715175	0.926	0.907	5.55015e-293	CSPC
ATPIF1	2.37527e-297	0.458913	0.792	0.643	7.77617e-293	CSPC
SNAI1	3.33136e-297	0.483698	0.397	0.163	1.09062e-292	CSPC
SOD3	3.67907e-296	0.552204	0.984	0.992	1.20445e-291	CSPC
KLF9	1.14163e-295	0.549621	0.617	0.377	3.73746e-291	CSPC
GSN	8.48257e-295	0.569425	0.874	0.701	2.77702e-290	CSPC
FXYD1	1.56576e-293	0.483744	0.775	0.593	5.12597e-289	CSPC
PNN	1.57212e-293	0.494397	0.878	0.816	5.14681e-289	CSPC
ARL6IP1	2.8339e-292	0.569805	0.795	0.705	9.27764e-288	CSPC
IER5	3.74826e-291	1.07118	0.81	0.721	1.2271e-286	CSPC
PNISR	6.91571e-291	0.467878	0.911	0.879	2.26406e-286	CSPC
SCARA3	1.082e-288	0.482244	0.571	0.322	3.54226e-284	CSPC
FOXC1	5.88933e-286	0.641205	0.628	0.407	1.92805e-281	CSPC
NFIL3	1.09357e-284	0.669782	0.597	0.367	3.58014e-280	CSPC
CHD2	6.56404e-283	0.577173	0.837	0.732	2.14894e-278	CSPC
ITM2A	7.2894e-283	0.593844	0.72	0.524	2.38641e-278	CSPC
AHI1	9.42057e-280	0.484598	0.711	0.529	3.08411e-275	CSPC
IRS2	1.3046e-278	0.468165	0.575	0.332	4.27099e-274	CSPC
COMMD6	3.7965e-278	0.466197	0.897	0.881	1.2429e-273	CSPC
SOD1	8.59809e-276	0.405709	0.977	0.963	2.81484e-271	CSPC
DYNLL1	3.9846e-275	0.558721	0.957	0.95	1.30448e-270	CSPC
TTC3	2.22741e-272	0.482612	0.641	0.429	7.29208e-268	CSPC
CKS1B	2.89094e-270	0.542315	0.653	0.462	9.46437e-266	CSPC
TUBA1A	5.27601e-270	0.84105	0.679	0.487	1.72726e-265	CSPC
ARL6IP5	1.76767e-269	0.419213	0.672	0.442	5.78699e-265	CSPC
MEF2D	2.7682e-267	0.42223	0.486	0.253	9.06252e-263	CSPC
AHSA2	2.01185e-266	0.42972	0.435	0.203	6.58639e-262	CSPC
HSPD1	4.25297e-266	0.886601	0.96	0.969	1.39234e-261	CSPC
TSPO	6.35669e-266	0.456349	0.866	0.745	2.08105e-261	CSPC
CTGF	1.1344e-259	0.52535	0.831	0.569	3.71381e-255	CSPC
MIR22HG	4.66682e-259	0.641415	0.778	0.696	1.52782e-254	CSPC
EFNA1	8.22525e-259	0.502917	0.385	0.165	2.69278e-254	CSPC
ARG2	3.42085e-257	0.52026	0.543	0.309	1.11992e-252	CSPC
EPC1	2.31608e-253	0.489076	0.758	0.639	7.58239e-249	CSPC
COPZ2	3.15703e-252	0.410176	0.527	0.297	1.03355e-247	CSPC
FBLN7	1.20172e-250	0.436566	0.468	0.242	3.9342e-246	CSPC
RP11-396F22.1	2.35443e-250	0.497635	0.305	0.107	7.70793e-246	CSPC
PIM1	3.40036e-248	0.740358	0.555	0.336	1.11321e-243	CSPC
LUC7L3	3.71892e-247	0.42331	0.857	0.787	1.2175e-242	CSPC
STAT3	2.3494e-246	0.524409	0.798	0.731	7.69147e-242	CSPC
MAP3K8	4.11128e-245	0.622215	0.583	0.364	1.34595e-240	CSPC
SBDS	1.09242e-243	0.468513	0.895	0.897	3.57637e-239	CSPC
NOP58	2.17325e-243	0.610926	0.799	0.718	7.11479e-239	CSPC
COL9A3	1.40751e-242	0.711151	0.887	0.833	4.60792e-238	CSPC
NXT1	3.197e-242	0.717567	0.773	0.719	1.04663e-237	CSPC
BTG2	3.99757e-240	0.696852	0.644	0.439	1.30872e-235	CSPC
DDX3X	6.86052e-236	0.430231	0.882	0.838	2.246e-231	CSPC
HBP1	2.25735e-235	0.529984	0.64	0.469	7.39012e-231	CSPC
CREBRF	9.29449e-234	0.421454	0.534	0.308	3.04283e-229	CSPC
ARL5B	6.64051e-233	0.544876	0.479	0.267	2.17397e-228	CSPC
DUSP1	6.94151e-233	0.957746	0.807	0.648	2.27251e-228	CSPC
GADD45A	1.29399e-231	0.718547	0.763	0.558	4.23625e-227	CSPC
MMP2	1.56305e-229	0.577638	0.835	0.71	5.11713e-225	CSPC
NUFIP2	4.05577e-227	0.504219	0.717	0.597	1.32778e-222	CSPC
BAZ1A	8.28077e-227	0.70748	0.729	0.647	2.71096e-222	CSPC
CCDC80	9.89123e-227	0.549367	0.708	0.547	3.23819e-222	CSPC
LSMD1	1.19812e-226	0.423733	0.666	0.504	3.92239e-222	CSPC
MIA	6.23848e-224	0.504114	0.944	0.983	2.04235e-219	CSPC
CTSF	6.6309e-224	0.465147	0.665	0.496	2.17082e-219	CSPC
PIK3R1	2.68449e-222	0.421722	0.462	0.24	8.78847e-218	CSPC
COL9A1	7.41357e-219	0.451488	0.385	0.171	2.42705e-214	CSPC
HSPA2	5.59154e-218	0.507897	0.659	0.48	1.83056e-213	CSPC
TOP1	2.30001e-216	0.469349	0.864	0.882	7.52976e-212	CSPC
ISLR	5.32773e-215	0.407697	0.42	0.206	1.74419e-210	CSPC
RAMP1	6.734e-212	0.442825	0.578	0.358	2.20458e-207	CSPC
MYOC	2.07511e-211	0.413918	0.393	0.186	6.79349e-207	CSPC
MT1M	1.50723e-210	0.700002	0.66	0.429	4.93436e-206	CSPC
PPDPF	4.96938e-206	0.413482	0.832	0.758	1.62687e-201	CSPC
SCRG1	4.16335e-205	0.546636	0.888	0.808	1.363e-200	CSPC
OSER1	6.78457e-205	0.435538	0.706	0.603	2.22113e-200	CSPC
EID1	9.04446e-205	0.434088	0.891	0.877	2.96097e-200	CSPC
ACSF2	1.13772e-203	0.430611	0.364	0.161	3.72466e-199	CSPC
COL8A1	1.2497e-203	0.503568	0.638	0.437	4.09128e-199	CSPC
TCP1	2.39993e-203	0.641381	0.855	0.861	7.8569e-199	CSPC
C9orf3	8.35274e-202	0.414753	0.751	0.615	2.73452e-197	CSPC
FOSL2	1.28519e-197	0.588285	0.593	0.412	4.20745e-193	CSPC
C2orf82	9.06437e-197	0.500854	0.912	0.963	2.96749e-192	CSPC
H2AFX	9.56793e-197	0.500206	0.63	0.477	3.13235e-192	CSPC
ARRDC3	1.28239e-192	0.843911	0.706	0.562	4.19829e-188	CSPC
DSTN	3.01703e-189	0.416684	0.962	0.962	9.87714e-185	CSPC
CLEC3A	8.28009e-189	1.06696	0.569	0.37	2.71074e-184	CSPC
LECT1	4.85217e-187	0.528712	0.596	0.406	1.5885e-182	CSPC
BCAS2	3.86721e-186	0.75693	0.756	0.705	1.26605e-181	CSPC
PPIC	5.02006e-186	0.435873	0.628	0.483	1.64347e-181	CSPC
CHD1	1.0534e-185	0.49425	0.646	0.526	3.44864e-181	CSPC
IL17B	1.2519e-185	0.581676	0.61	0.45	4.09848e-181	CSPC
LRIF1	1.22828e-184	0.522638	0.419	0.232	4.02114e-180	CSPC
SMAD7	2.59355e-184	0.428964	0.417	0.229	8.49077e-180	CSPC
COL9A2	5.33377e-183	0.530233	0.911	0.89	1.74617e-178	CSPC
NTRK2	5.00777e-182	0.415124	0.643	0.49	1.63944e-177	CSPC
MAP1LC3B	1.33321e-181	0.426585	0.916	0.956	4.36467e-177	CSPC
SGK1	1.46293e-181	0.465955	0.372	0.185	4.78933e-177	CSPC
TAF1D	1.77953e-180	0.417108	0.857	0.826	5.82583e-176	CSPC
PCOLCE	2.11126e-180	0.452124	0.665	0.516	6.91183e-176	CSPC
SERPINA5	3.3966e-179	0.49036	0.403	0.211	1.11198e-174	CSPC
ITM2C	1.06674e-177	0.53109	0.741	0.634	3.4923e-173	CSPC
PLAC9	8.98672e-177	0.41019	0.838	0.713	2.94207e-172	CSPC
MYC	4.24512e-175	0.76241	0.656	0.515	1.38977e-170	CSPC
NEU1	1.27407e-173	0.465349	0.49	0.315	4.17104e-169	CSPC
TMEM41B	1.92602e-173	0.428269	0.498	0.318	6.30541e-169	CSPC
LMNA	5.65517e-170	0.580517	0.821	0.782	1.85139e-165	CSPC
ERO1LB	2.90266e-168	0.413793	0.45	0.271	9.50272e-164	CSPC
SOX4	2.11791e-167	0.548988	0.556	0.373	6.93363e-163	CSPC
ZFP36L1	1.7428e-164	0.443817	0.904	0.805	5.70559e-160	CSPC
TLE4	2.38338e-164	0.41995	0.571	0.421	7.80271e-160	CSPC
CFL2	3.70653e-163	0.425131	0.55	0.378	1.21345e-158	CSPC
HNRNPC	2.94669e-158	0.507813	0.955	0.979	9.64688e-154	CSPC
TXNIP	6.27517e-157	0.571778	0.553	0.378	2.05437e-152	CSPC
UBC	2.50463e-156	0.659232	0.997	0.999	8.19965e-152	CSPC
H2AFZ	1.02714e-153	0.481682	0.928	0.971	3.36266e-149	CSPC
MIDN	2.00206e-148	0.45571	0.634	0.489	6.55434e-144	CSPC
N4BP2L1	2.14867e-148	0.5609	0.34	0.18	7.03432e-144	CSPC
GPBP1	5.71052e-148	0.483761	0.769	0.729	1.86951e-143	CSPC
RAB5A	7.82679e-148	0.40891	0.638	0.54	2.56234e-143	CSPC
ACAN	1.24106e-145	0.524842	0.861	0.82	4.06297e-141	CSPC
SFRP1	6.07753e-144	0.503099	0.446	0.267	1.98966e-139	CSPC
TIFA	4.74033e-140	0.482791	0.611	0.509	1.55189e-135	CSPC
GTF2B	5.52469e-139	0.445806	0.705	0.677	1.80867e-134	CSPC
NAF1	4.79772e-132	0.547914	0.48	0.335	1.57068e-127	CSPC
SOCS3	2.21537e-130	0.729844	0.619	0.497	7.25267e-126	CSPC
MLF1	2.58185e-129	0.479036	0.517	0.389	8.45246e-125	CSPC
ZC3H12A	9.73376e-118	0.636288	0.559	0.454	3.18664e-113	CSPC
TGIF1	1.51673e-107	0.576666	0.743	0.699	4.96546e-103	CSPC
RND1	4.78574e-107	0.48254	0.357	0.212	1.56676e-102	CSPC
CRYAB	1.2253e-105	1.16136	0.445	0.284	4.01139e-101	CSPC
DDX3Y	4.87174e-104	0.442318	0.62	0.535	1.59491e-99	CSPC
KMT2E	7.54327e-93	0.409354	0.745	0.718	2.46952e-88	CSPC
NNMT	1.87515e-84	0.583428	0.814	0.781	6.13885e-80	CSPC
IRF2BP2	5.25037e-78	0.416949	0.644	0.584	1.71887e-73	CSPC
NR1D1	2.65141e-77	0.597958	0.502	0.392	8.6802e-73	CSPC
KDM6B	1.16932e-73	0.654528	0.656	0.637	3.8281e-69	CSPC
CEBPB	3.69228e-73	0.452349	0.869	0.877	1.20878e-68	CSPC
TAF7	5.0944e-53	0.442839	0.803	0.871	1.6678e-48	CSPC
IER3	1.56796e-52	0.607558	0.914	0.916	5.13318e-48	CSPC
RN7SL1	1.98435e-31	0.553844	0.622	0.604	6.49637e-27	CSPC
KLF6	1.79035e-09	0.424725	0.656	0.658	5.86123e-05	CSPC
GADD45A	0	1.33603	0.896	0.521	0	EC
LINC00152	0	1.14497	0.7	0.332	0	EC
HSPB1	0	1.07983	0.884	0.445	0	EC
SPARC	0	1.03232	0.897	0.658	0	EC
CYTL1	0	1.02641	0.962	0.797	0	EC
CLEC3A	0	1.0052	0.656	0.341	0	EC
MT1M	0	0.989975	0.718	0.403	0	EC
COL2A1	0	0.96634	0.831	0.581	0	EC
S100B	0	0.958588	0.923	0.672	0	EC
MGP	0	0.878744	0.998	0.963	0	EC
PMEPA1	0	0.855582	0.77	0.407	0	EC
IL1R1	0	0.851814	0.868	0.516	0	EC
SNHG12	0	0.821626	0.776	0.479	0	EC
RCAN1	0	0.809739	0.758	0.52	0	EC
PNP	0	0.80093	0.939	0.801	0	EC
MIR4435-1HG	0	0.791648	0.569	0.229	0	EC
SCRG1	0	0.788216	0.937	0.794	0	EC
ELN	0	0.782902	0.631	0.314	0	EC
SNHG8	0	0.761288	0.983	0.93	0	EC
MT1A	0	0.732913	0.776	0.551	0	EC
SNHG15	0	0.728257	0.916	0.715	0	EC
MT1X	0	0.716961	0.959	0.822	0	EC
LDHA	0	0.707675	0.984	0.944	0	EC
FRZB	0	0.695079	0.88	0.636	0	EC
S100A1	0	0.686153	0.905	0.728	0	EC
COL9A3	0	0.671933	0.953	0.818	0	EC
SRSF7	0	0.667256	0.977	0.843	0	EC
SNHG10	0	0.658332	0.746	0.326	0	EC
MAP1LC3B	0	0.654204	0.989	0.947	0	EC
LMNA	0	0.649952	0.924	0.762	0	EC
NNMT	0	0.627452	0.885	0.767	0	EC
HNRNPC	0	0.622947	0.995	0.974	0	EC
C2orf40	0	0.622588	0.979	0.925	0	EC
SNHG7	0	0.619581	0.733	0.536	0	EC
ERRFI1	0	0.598629	0.931	0.789	0	EC
IL17B	0	0.593821	0.713	0.422	0	EC
HNRNPA2B1	0	0.586938	0.999	0.996	0	EC
ITM2C	0	0.582763	0.834	0.611	0	EC
EPB41L4A-AS1	0	0.575769	0.914	0.832	0	EC
UBL3	0	0.573914	0.794	0.576	0	EC
MPLKIP	0	0.558859	0.883	0.674	0	EC
FGFBP2	0	0.558705	0.839	0.605	0	EC
CDKN1A	0	0.557368	0.916	0.798	0	EC
CHAD	0	0.556105	0.9	0.731	0	EC
BTG1	0	0.555154	0.979	0.99	0	EC
PLAC9	0	0.549868	0.872	0.698	0	EC
SNHG9	0	0.549422	0.734	0.424	0	EC
C2orf82	0	0.548585	0.985	0.955	0	EC
BIRC2	0	0.544942	0.965	0.895	0	EC
IL11RA	0	0.539952	0.561	0.23	0	EC
SETD5-AS1	0	0.538727	0.874	0.602	0	EC
UBE2D3	0	0.536636	0.999	0.988	0	EC
CTA-29F11.1	0	0.530389	0.584	0.264	0	EC
LINC-PINT	0	0.526164	0.638	0.291	0	EC
RP11-18H21.1	0	0.523896	0.374	0.143	0	EC
BDH2	0	0.523768	0.72	0.346	0	EC
THAP2	0	0.517215	0.717	0.484	0	EC
WWTR1	0	0.513153	0.768	0.494	0	EC
TSC22D3	0	0.512783	0.549	0.265	0	EC
PLCXD1	0	0.509312	0.372	0.153	0	EC
PTPRE	0	0.509032	0.767	0.633	0	EC
DLGAP1-AS2	0	0.505565	0.591	0.213	0	EC
LECT1	0	0.50447	0.651	0.384	0	EC
DSTN	0	0.503942	0.982	0.959	0	EC
ETS1	0	0.498465	0.852	0.674	0	EC
MAFF	0	0.495167	0.947	0.842	0	EC
CASP4	0	0.494482	0.735	0.575	0	EC
HSP90AA1	0	0.492105	0.999	0.996	0	EC
LINC00324	0	0.482156	0.48	0.256	0	EC
MDFI	0	0.476511	0.455	0.193	0	EC
DDX21	0	0.475413	0.986	0.928	0	EC
HSPB8	0	0.473924	0.421	0.155	0	EC
FXYD1	0	0.471849	0.818	0.573	0	EC
CST3	0	0.470414	0.999	0.998	0	EC
MIA	0	0.467668	0.993	0.977	0	EC
COL9A2	0	0.461581	0.971	0.878	0	EC
ARF4	0	0.457462	0.986	0.958	0	EC
ITM2A	0	0.456708	0.726	0.509	0	EC
EIF5	0	0.455226	0.993	0.982	0	EC
SPINT2	0	0.455095	0.6	0.369	0	EC
SERF2	0	0.449989	0.997	0.995	0	EC
RAMP1	0	0.447465	0.586	0.34	0	EC
TCEAL2	0	0.443542	0.739	0.546	0	EC
NGFRAP1	0	0.443496	0.768	0.521	0	EC
ELK3	0	0.440114	0.872	0.712	0	EC
FBXO2	0	0.433979	0.839	0.7	0	EC
HNRNPF	0	0.432263	0.958	0.884	0	EC
DLGAP1-AS1	0	0.432022	0.622	0.389	0	EC
DNAJB6	0	0.431278	0.967	0.915	0	EC
COL11A1	0	0.431133	0.627	0.386	0	EC
HNRNPH3	0	0.42858	0.983	0.936	0	EC
S100A13	0	0.428116	0.981	0.933	0	EC
CD99	0	0.424877	0.868	0.701	0	EC
TSPO	0	0.42151	0.874	0.735	0	EC
C12orf57	0	0.421434	0.971	0.904	0	EC
IL1RL2	0	0.420769	0.46	0.161	0	EC
PPP1R15A	0	0.420596	0.945	0.842	0	EC
SNORA76	0	0.416905	0.575	0.301	0	EC
ENHO	0	0.414557	0.483	0.187	0	EC
MIR22HG	0	0.413655	0.851	0.678	0	EC
CTGF	1.81628e-300	0.618463	0.772	0.559	5.94614e-296	EC
TUBB2A	7.85156e-299	0.417709	0.896	0.791	2.57044e-294	EC
SDHA	3.33973e-298	0.97088	0.863	0.814	1.09336e-293	EC
FGF2	1.55486e-293	0.588748	0.838	0.726	5.09028e-289	EC
CDKN1C	1.02302e-289	0.445615	0.37	0.17	3.34916e-285	EC
TAF1D	1.02242e-281	0.450457	0.875	0.821	3.34721e-277	EC
AGPAT9	7.51143e-281	0.445088	0.805	0.712	2.45909e-276	EC
PXDC1	2.95279e-278	0.422127	0.657	0.475	9.66684e-274	EC
MRPL44	9.18961e-273	0.511832	0.656	0.492	3.00849e-268	EC
ACSF2	5.83696e-264	0.458069	0.333	0.151	1.9109e-259	EC
RRAD	2.26247e-258	0.408838	0.48	0.271	7.40687e-254	EC
KCNQ1OT1	5.56664e-254	0.425566	0.674	0.475	1.82241e-249	EC
GEM	2.87621e-253	0.542309	0.659	0.472	9.41612e-249	EC
KLF6	3.49116e-252	0.582156	0.788	0.637	1.14294e-247	EC
ARID5B	1.31979e-249	0.508292	0.743	0.597	4.32074e-245	EC
ITGA2	3.05945e-248	0.4825	0.341	0.161	1.0016e-243	EC
MT1G	3.38819e-245	0.596503	0.419	0.223	1.10923e-240	EC
CREM	2.70787e-230	0.576782	0.702	0.584	8.86502e-226	EC
RN7SL1	7.05796e-225	0.431712	0.727	0.586	2.31063e-220	EC
IRF2BP2	1.50478e-223	0.425111	0.697	0.571	4.92636e-219	EC
SLC9B2	1.01845e-219	0.417158	0.683	0.557	3.3342e-215	EC
ARC	1.53794e-216	0.428979	0.166	0.051	5.03491e-212	EC
PHLDA1	1.02517e-196	0.509866	0.875	0.809	3.35619e-192	EC
CRYAB	1.14145e-194	0.654716	0.455	0.27	3.73689e-190	EC
JMJD1C	4.92988e-194	0.447548	0.767	0.692	1.61394e-189	EC
AZGP1	7.48799e-178	0.429465	0.653	0.5	2.45142e-173	EC
IL1RL1	1.17185e-168	0.568644	0.618	0.435	3.83639e-164	EC
TSC22D1	2.65335e-158	0.470691	0.757	0.637	8.68653e-154	EC
EMP1	4.79893e-138	0.44799	0.756	0.683	1.57107e-133	EC
BCL2A1	1.06598e-26	0.524526	0.327	0.278	3.48982e-22	EC
MAEA	7.88997e-15	0.52317	0.421	0.423	2.58302e-10	EC
SERPINA1	0	1.2313	0.989	0.814	0	IC
FST	0	0.948358	0.797	0.508	0	IC
CCL2	0	0.941843	0.691	0.469	0	IC
FRZB	0	0.904423	0.927	0.552	0	IC
KCNMA1	0	0.895919	0.945	0.675	0	IC
PLA2G2A	0	0.888491	0.74	0.383	0	IC
PCOLCE2	0	0.872236	0.987	0.781	0	IC
CSF1	0	0.869778	0.751	0.409	0	IC
CFD	0	0.844433	0.384	0.134	0	IC
G0S2	0	0.834806	0.914	0.781	0	IC
LAMB3	0	0.791279	0.565	0.348	0	IC
TNFAIP2	0	0.770877	0.706	0.493	0	IC
NOS2	0	0.77045	0.279	0.07	0	IC
TAGLN	0	0.715455	0.648	0.405	0	IC
CTGF	0	0.681565	0.742	0.519	0	IC
LPP	0	0.666018	0.825	0.572	0	IC
FN1	0	0.659686	0.997	0.951	0	IC
TPM1	0	0.64501	0.67	0.325	0	IC
SLC7A2	0	0.625366	0.808	0.566	0	IC
ICAM1	0	0.589598	0.782	0.612	0	IC
MT2A	0	0.570073	1	0.997	0	IC
CHI3L2	0	0.558499	0.803	0.604	0	IC
LOX	0	0.556123	0.757	0.464	0	IC
FGFBP2	0	0.538395	0.872	0.53	0	IC
CAV1	0	0.530322	0.982	0.84	0	IC
TIMP3	0	0.521979	0.921	0.755	0	IC
SCUBE3	0	0.513283	0.599	0.189	0	IC
S100A10	0	0.497435	1	0.991	0	IC
TUBB2B	0	0.495028	0.826	0.519	0	IC
AK3	0	0.480909	0.588	0.365	0	IC
LCN2	0	0.479786	0.357	0.144	0	IC
TNFRSF11B	0	0.479497	0.853	0.695	0	IC
UPP1	0	0.476356	0.87	0.642	0	IC
CX3CL1	0	0.474614	0.292	0.065	0	IC
MTURN	0	0.470483	0.843	0.541	0	IC
SCRG1	0	0.463528	0.978	0.739	0	IC
AZGP1	0	0.462198	0.778	0.403	0	IC
FABP5	0	0.457307	0.85	0.616	0	IC
ACAN	0	0.438708	0.969	0.757	0	IC
ITPRIPL2	0	0.426334	0.842	0.502	0	IC
S100A1	0	0.422922	0.947	0.664	0	IC
CXCL14	5.85312e-297	0.619664	0.18	0.06	1.91619e-292	IC
CYR61	1.44655e-220	0.518531	0.81	0.698	4.73573e-216	IC
MT1E	1.21989e-206	0.538678	0.814	0.654	3.99369e-202	IC
CCL20	7.33524e-170	0.702735	0.215	0.109	2.40141e-165	IC
PTX3	1.51258e-69	0.484632	0.598	0.501	4.95187e-65	IC
IL8	0	1.4019	0.674	0.446	0	LC
CXCL3	0	1.33551	0.534	0.361	0	LC
STC1	0	1.33482	0.271	0.068	0	LC
CYP1B1	0	1.21526	0.666	0.386	0	LC
CXCL2	0	1.08829	0.475	0.304	0	LC
IL6	0	1.06837	0.626	0.496	0	LC
AKR1C1	0	1.03931	0.599	0.442	0	LC
AKR1C2	0	0.904392	0.407	0.227	0	LC
SERPINE2	0	0.663145	0.98	0.943	0	LC
AKR1C3	0	0.594398	0.513	0.295	0	LC
TXNRD1	0	0.497462	0.953	0.847	0	LC
TALDO1	0	0.494086	0.839	0.765	0	LC
CD59	0	0.48418	0.998	0.981	0	LC
PRMT1	0	0.477732	0.907	0.761	0	LC
GCLM	0	0.457321	0.828	0.713	0	LC
TNC	0	0.456309	0.383	0.219	0	LC
FOSL1	0	0.446463	0.956	0.846	0	LC
CD55	0	0.438703	0.977	0.898	0	LC
TUBA1B	0	0.438309	0.997	0.976	0	LC
MT-ND1	0	0.427415	0.998	0.997	0	LC
SQSTM1	0	0.418661	0.983	0.918	0	LC
MT-CO3	0	0.412589	0.998	0.997	0	LC
TXN	0	0.408108	0.999	0.985	0	LC
MT-ATP6	0	0.407478	0.999	0.998	0	LC
IER3	3.94609e-270	0.406221	0.923	0.909	1.29187e-265	LC
CXCL1	8.19695e-252	0.880676	0.585	0.466	2.68352e-247	LC
PTGS2	1.32875e-208	0.615211	0.507	0.398	4.35007e-204	LC
CXCL6	2.06911e-156	0.638058	0.119	0.046	6.77387e-152	LC
TNFAIP6	1.9103e-128	0.447302	0.588	0.511	6.25392e-124	LC
MMP1	5.93024e-88	1.00578	0.185	0.119	1.94144e-83	LC
MMP10	1.30421e-80	0.499373	0.107	0.056	4.26971e-76	LC
HMOX1	1.25573e-61	0.649686	0.499	0.459	4.11102e-57	LC
MMP3	1.30085e-50	0.688678	0.702	0.657	4.25873e-46	LC
IL11	3.90155e-14	0.579371	0.192	0.175	1.27729e-09	LC

## Sheet: Stromal lineage
Table S3-2. Marker genes for cell subtypes of stromal lineage.
gene	p_val	avg_logFC	pct.1	pct.2	p_val_adj	cellsubtype
HSPA6	0	4.3574	0.628	0.088	0	SSPC
HSPA1A	0	4.18689	0.883	0.489	0	SSPC
HSPA1B	0	3.85398	0.804	0.347	0	SSPC
DNAJB1	0	3.12617	0.784	0.285	0	SSPC
HSPB1	0	2.79748	0.89	0.299	0	SSPC
GADD45B	0	2.67894	0.88	0.471	0	SSPC
CRYAB	0	2.52899	0.811	0.426	0	SSPC
HSPH1	0	2.33203	0.826	0.493	0	SSPC
BAG3	0	1.60064	0.783	0.396	0	SSPC
HSP90AA1	1.03835e-304	2.05732	0.991	0.987	3.39934e-300	SSPC
CACYBP	1.79575e-291	1.48336	0.67	0.247	5.87892e-287	SSPC
DNAJB4	4.57139e-282	1.66915	0.564	0.147	1.49658e-277	SSPC
IER5L	3.02542e-278	1.69241	0.439	0.062	9.90463e-274	SSPC
HSP90AB1	3.75907e-278	1.16164	0.999	0.999	1.23064e-273	SSPC
JUN	4.27518e-277	1.66294	0.926	0.713	1.39961e-272	SSPC
ID3	2.6759e-274	1.71195	0.662	0.224	8.76035e-270	SSPC
DNAJA4	3.13612e-271	1.27358	0.543	0.133	1.0267e-266	SSPC
RRAD	1.49403e-266	1.68223	0.506	0.104	4.89115e-262	SSPC
GADD45G	1.65294e-262	1.66224	0.514	0.111	5.4114e-258	SSPC
HSPD1	2.96677e-257	1.49909	0.957	0.949	9.71262e-253	SSPC
DNAJA1	1.22764e-252	1.59522	0.958	0.915	4.01905e-248	SSPC
DDAH2	1.89535e-239	0.833022	0.719	0.341	6.205e-235	SSPC
MRPL18	1.6772e-238	1.5702	0.772	0.487	5.49082e-234	SSPC
SERPINH1	2.79599e-237	1.21607	0.578	0.187	9.1535e-233	SSPC
MAFB	5.42601e-236	1.33706	0.66	0.251	1.77637e-231	SSPC
CLK1	6.47333e-229	1.47414	0.743	0.433	2.11924e-224	SSPC
PPP1R15A	1.68995e-225	1.11812	0.953	0.843	5.53256e-221	SSPC
COL1A2	2.09331e-214	1.2677	0.89	0.646	6.85308e-210	SSPC
SNHG12	1.33631e-211	1.15852	0.763	0.465	4.37481e-207	SSPC
HSPE1	8.61357e-209	1.61271	0.942	0.931	2.81991e-204	SSPC
LMNA	2.15194e-208	0.946684	0.854	0.594	7.04502e-204	SSPC
ZFAND2A	6.44291e-204	1.38154	0.684	0.378	2.10928e-199	SSPC
KLF10	6.37181e-199	1.44609	0.605	0.264	2.086e-194	SSPC
HSPA8	3.05081e-197	1.70703	0.868	0.732	9.98775e-193	SSPC
TCP1	5.23069e-196	0.913584	0.902	0.845	1.71242e-191	SSPC
DYNLL1	1.23322e-191	0.910851	0.932	0.862	4.03733e-187	SSPC
MAP1LC3B	1.39441e-190	0.765373	0.921	0.864	4.565e-186	SSPC
ATF3	2.97461e-190	1.31738	0.735	0.449	9.73829e-186	SSPC
SKIL	2.33956e-189	0.879004	0.721	0.426	7.65925e-185	SSPC
ID1	5.45822e-189	1.68745	0.585	0.237	1.78691e-184	SSPC
FOS	1.37126e-186	2.08103	0.696	0.377	4.48922e-182	SSPC
CTGF	4.05072e-181	1.32124	0.503	0.161	1.32612e-176	SSPC
IFRD1	2.00994e-180	0.979687	0.896	0.836	6.58015e-176	SSPC
CDKN1C	1.85062e-178	0.906938	0.46	0.129	6.05857e-174	SSPC
NR4A1	2.55699e-178	1.40677	0.731	0.431	8.37108e-174	SSPC
ACTG1	1.02892e-176	0.993258	0.824	0.603	3.36848e-172	SSPC
HNRNPH3	1.56723e-175	0.71904	0.902	0.867	5.13079e-171	SSPC
SNX3	5.40705e-173	0.815147	0.817	0.647	1.77016e-168	SSPC
CCNL1	1.06821e-170	1.1479	0.906	0.829	3.49711e-166	SSPC
MGP	7.31071e-169	1.22517	0.972	0.879	2.39338e-164	SSPC
RSRC2	4.15604e-168	1.05207	0.88	0.815	1.3606e-163	SSPC
CALM1	5.46059e-168	0.807244	0.945	0.897	1.78769e-163	SSPC
COL1A1	1.07649e-167	1.33833	0.792	0.505	3.52422e-163	SSPC
SEPW1	4.4506e-167	0.771085	0.678	0.391	1.45704e-162	SSPC
GADD45A	1.62874e-166	1.17727	0.809	0.536	5.33216e-162	SSPC
HNRNPA2B1	2.30994e-165	0.627752	0.983	0.985	7.56227e-161	SSPC
TUBA1A	6.75018e-163	1.31701	0.687	0.394	2.20987e-158	SSPC
AHSA1	3.8986e-162	1.07937	0.801	0.677	1.27632e-157	SSPC
JUND	1.22727e-161	0.931334	0.969	0.934	4.01783e-157	SSPC
SERTAD1	5.327e-159	0.969771	0.746	0.535	1.74395e-154	SSPC
TOB1	1.71745e-158	0.906197	0.52	0.212	5.62259e-154	SSPC
JUNB	7.41554e-158	1.28511	0.915	0.819	2.4277e-153	SSPC
WSB1	1.515e-157	0.741635	0.892	0.801	4.95981e-153	SSPC
MAP1A	4.77691e-156	0.520927	0.283	0.043	1.56386e-151	SSPC
FAM46A	5.07021e-156	1.09411	0.593	0.289	1.65989e-151	SSPC
SOD1	2.09613e-153	0.744248	0.943	0.911	6.8623e-149	SSPC
DNAJB6	2.44368e-152	0.909553	0.895	0.876	8.00011e-148	SSPC
ZFP36L2	1.02842e-148	0.845212	0.721	0.438	3.36686e-144	SSPC
MXRA8	4.65757e-148	0.487841	0.431	0.137	1.52479e-143	SSPC
ASPN	1.97201e-147	0.916309	0.468	0.17	6.45596e-143	SSPC
FOSB	2.85656e-147	1.31952	0.645	0.367	9.35179e-143	SSPC
TSC22D2	3.13483e-145	0.634455	0.603	0.314	1.02628e-140	SSPC
LGALS1	8.22879e-145	0.645648	0.975	0.975	2.69394e-140	SSPC
GSN	7.69848e-144	1.1411	0.932	0.849	2.52033e-139	SSPC
BHLHE40	9.1664e-144	0.851915	0.535	0.225	3.0009e-139	SSPC
FILIP1L	8.28959e-143	0.650787	0.285	0.051	2.71385e-138	SSPC
PIM1	8.50009e-141	0.869111	0.49	0.197	2.78276e-136	SSPC
SRSF7	2.0141e-139	0.744044	0.949	0.929	6.59375e-135	SSPC
KLF4	2.69992e-139	0.946702	0.77	0.552	8.83901e-135	SSPC
MALAT1	1.22015e-136	0.456482	1	1	3.99454e-132	SSPC
DEDD2	6.63662e-136	0.602704	0.372	0.11	2.1727e-131	SSPC
MYLIP	6.38886e-135	0.716222	0.605	0.321	2.09159e-130	SSPC
KLF6	5.32898e-134	1.12219	0.829	0.656	1.7446e-129	SSPC
JMJD1C	1.84616e-132	0.813745	0.861	0.779	6.04395e-128	SSPC
ELN	4.17924e-131	0.640301	0.357	0.097	1.3682e-126	SSPC
CYR61	5.64026e-131	1.13396	0.541	0.247	1.84651e-126	SSPC
ARID4B	1.94347e-129	0.726851	0.773	0.647	6.36252e-125	SSPC
OAZ1	2.56141e-128	0.533343	0.988	0.989	8.38555e-124	SSPC
UBB	1.94236e-127	1.66267	0.929	0.908	6.35891e-123	SSPC
PNRC1	6.88901e-125	0.807064	0.945	0.934	2.25532e-120	SSPC
JMJD6	3.00585e-124	0.618781	0.469	0.203	9.84055e-120	SSPC
IDI1	3.86255e-124	0.682283	0.662	0.434	1.26452e-119	SSPC
CSRNP1	5.03554e-123	0.868737	0.648	0.429	1.64853e-118	SSPC
BRD2	2.84655e-122	0.743419	0.879	0.842	9.31905e-118	SSPC
TIMP3	3.52026e-121	0.87996	0.754	0.55	1.15246e-116	SSPC
PPP1R10	1.86397e-118	0.696799	0.671	0.463	6.10227e-114	SSPC
ZFP36	2.03286e-118	1.34908	0.721	0.52	6.65517e-114	SSPC
ST13	5.10531e-117	0.649445	0.807	0.722	1.67138e-112	SSPC
EIF4A2	6.53483e-114	0.68207	0.94	0.936	2.13937e-109	SSPC
WBP5	7.91799e-114	1.1862	0.635	0.425	2.59219e-109	SSPC
ADIRF	8.18148e-114	0.839464	0.735	0.537	2.67845e-109	SSPC
IER5	2.54192e-113	1.62387	0.728	0.591	8.32175e-109	SSPC
EGR1	1.71997e-111	1.08316	0.566	0.291	5.63083e-107	SSPC
MYC	1.99575e-111	1.00434	0.761	0.614	6.53367e-107	SSPC
CHORDC1	5.70972e-111	1.10735	0.592	0.391	1.86925e-106	SSPC
MORF4L2	7.84634e-111	0.64362	0.858	0.844	2.56874e-106	SSPC
TSPYL2	3.14076e-110	0.864902	0.787	0.686	1.02822e-105	SSPC
HSPA2	1.14481e-109	0.69393	0.383	0.139	3.74788e-105	SSPC
PCF11	2.06446e-109	0.634857	0.605	0.379	6.75862e-105	SSPC
ZNF503	2.26605e-109	0.702881	0.546	0.286	7.4186e-105	SSPC
CRABP2	2.69608e-109	0.59873	0.345	0.107	8.82642e-105	SSPC
ZMYM5	6.47839e-107	0.417147	0.347	0.115	2.12089e-102	SSPC
DDX5	6.771e-107	0.44518	0.988	0.996	2.21669e-102	SSPC
FBLN2	1.09683e-106	0.584693	0.454	0.201	3.5908e-102	SSPC
RGS2	1.54468e-106	0.88621	0.365	0.13	5.05696e-102	SSPC
TRA2B	1.2355e-105	0.793526	0.809	0.75	4.04477e-101	SSPC
RGS16	1.32405e-105	1.54803	0.494	0.239	4.33468e-101	SSPC
ZFP36L1	3.81255e-105	0.883994	0.901	0.817	1.24815e-100	SSPC
CBX4	2.53736e-104	0.443578	0.314	0.087	8.3068e-100	SSPC
OMD	1.93231e-103	0.419549	0.288	0.077	6.32601e-99	SSPC
IER2	3.23773e-103	1.075	0.845	0.745	1.05997e-98	SSPC
FSCN1	8.8062e-102	0.436083	0.246	0.054	2.88297e-97	SSPC
HBP1	2.0721e-101	0.648433	0.712	0.565	6.78365e-97	SSPC
CD99	9.69282e-101	0.658241	0.714	0.545	3.17324e-96	SSPC
HEXIM1	2.52879e-99	0.906239	0.555	0.352	8.27876e-95	SSPC
SBDS	5.87051e-99	0.46087	0.898	0.893	1.92189e-94	SSPC
NMB	6.88853e-99	0.68007	0.481	0.231	2.25517e-94	SSPC
BTG1	1.66177e-98	0.552736	0.968	0.984	5.44029e-94	SSPC
ID2	5.75485e-98	1.24498	0.703	0.505	1.88402e-93	SSPC
YTHDC1	1.12627e-97	0.596377	0.667	0.501	3.68717e-93	SSPC
SPARC	2.30483e-96	0.978483	0.705	0.494	7.54555e-92	SSPC
TSC22D3	8.16168e-96	0.70633	0.516	0.245	2.67197e-91	SSPC
HTRA1	1.71325e-95	0.569194	0.456	0.211	5.60884e-91	SSPC
DDIT3	2.34014e-95	0.838983	0.629	0.426	7.66115e-91	SSPC
PTGES3	2.35681e-95	0.767835	0.919	0.925	7.71571e-91	SSPC
SLC38A2	2.153e-93	0.715473	0.758	0.636	7.04849e-89	SSPC
PRNP	6.61671e-92	0.561324	0.877	0.831	2.16618e-87	SSPC
C12orf57	9.30424e-91	0.464771	0.83	0.731	3.04602e-86	SSPC
C1orf63	2.62769e-90	0.814852	0.663	0.507	8.60254e-86	SSPC
NFAT5	3.31994e-89	0.492879	0.641	0.468	1.08688e-84	SSPC
PER1	5.34517e-89	0.557715	0.474	0.256	1.7499e-84	SSPC
MEF2D	1.4457e-88	0.46021	0.471	0.251	4.73294e-84	SSPC
INTS6	1.61574e-87	0.460294	0.424	0.205	5.28961e-83	SSPC
ARF4	2.70927e-87	0.507569	0.877	0.86	8.8696e-83	SSPC
GNAS	8.44827e-87	0.448669	0.971	0.975	2.76579e-82	SSPC
HBEGF	1.55977e-86	0.499939	0.305	0.104	5.10636e-82	SSPC
RTN4	3.07047e-86	0.5055	0.923	0.907	1.00521e-81	SSPC
UBE2D3	3.45758e-86	0.419076	0.931	0.971	1.13194e-81	SSPC
CPEB4	8.43427e-86	0.490546	0.411	0.194	2.76121e-81	SSPC
CKS2	5.37808e-85	0.76622	0.519	0.316	1.76068e-80	SSPC
CREBRF	2.33223e-83	0.539751	0.572	0.356	7.63525e-79	SSPC
BTG2	3.76123e-83	0.80142	0.621	0.421	1.23135e-78	SSPC
IRS2	9.44425e-83	0.502315	0.532	0.323	3.09186e-78	SSPC
HSPA4L	1.22726e-82	0.583737	0.37	0.162	4.01781e-78	SSPC
ING1	3.23563e-82	0.562631	0.515	0.308	1.05928e-77	SSPC
TMEM100	9.36847e-82	0.582063	0.313	0.11	3.06705e-77	SSPC
PLAC9	4.89642e-81	0.851333	0.628	0.463	1.60299e-76	SSPC
SEPP1	1.46359e-80	0.607627	0.603	0.394	4.7915e-76	SSPC
KLF2	6.84264e-79	0.825903	0.707	0.51	2.24014e-74	SSPC
IVNS1ABP	3.33259e-78	0.480236	0.57	0.387	1.09102e-73	SSPC
MYADM	4.14504e-77	0.447209	0.449	0.235	1.357e-72	SSPC
TMSB4X	1.30322e-76	0.852117	0.879	0.899	4.26647e-72	SSPC
IGFBP5	1.79083e-76	0.997872	0.539	0.322	5.86284e-72	SSPC
TRA2A	2.72148e-76	0.622311	0.626	0.499	8.90957e-72	SSPC
SRSF3	2.91957e-75	0.873804	0.933	0.942	9.5581e-71	SSPC
MXD1	5.06422e-75	0.559665	0.485	0.278	1.65792e-70	SSPC
CLIC2	9.42882e-75	0.596953	0.359	0.162	3.08681e-70	SSPC
ARL6IP5	1.71964e-74	0.539155	0.58	0.381	5.62977e-70	SSPC
MIDN	4.67858e-74	0.594665	0.558	0.361	1.53167e-69	SSPC
ZBTB2	1.60676e-73	0.426265	0.299	0.115	5.26022e-69	SSPC
RBBP6	1.80532e-73	0.521759	0.715	0.62	5.91026e-69	SSPC
IRF1	2.84857e-73	0.871396	0.739	0.632	9.32565e-69	SSPC
DCN	3.06914e-73	0.736602	0.938	0.945	1.00478e-68	SSPC
ZFAS1	1.63699e-72	0.438033	0.983	0.989	5.35917e-68	SSPC
PDE4DIP	2.30257e-72	0.418676	0.536	0.334	7.53817e-68	SSPC
RHOB	2.6883e-72	0.59465	0.728	0.522	8.80097e-68	SSPC
UBC	2.522e-71	1.18814	0.995	0.996	8.25652e-67	SSPC
CDC42EP4	4.31291e-71	0.506829	0.372	0.179	1.41196e-66	SSPC
ZFAND5	5.94077e-71	0.513006	0.843	0.798	1.94489e-66	SSPC
ANGPTL4	1.4783e-70	0.507557	0.199	0.05	4.83967e-66	SSPC
UBE2B	3.04371e-70	0.525587	0.89	0.908	9.96448e-66	SSPC
GEM	1.09739e-69	0.825974	0.859	0.788	3.59265e-65	SSPC
CCDC80	7.2555e-69	0.653592	0.753	0.645	2.37531e-64	SSPC
RGCC	1.38304e-68	0.688969	0.383	0.183	4.5278e-64	SSPC
C1QTNF3	2.11813e-67	0.485553	0.284	0.108	6.93432e-63	SSPC
AKAP13	2.55603e-67	0.574202	0.644	0.479	8.36794e-63	SSPC
FERMT2	5.23024e-67	0.417001	0.723	0.627	1.71228e-62	SSPC
S100A4	5.50735e-67	1.05994	0.741	0.67	1.803e-62	SSPC
TSC22D1	7.97813e-67	0.808669	0.798	0.676	2.61188e-62	SSPC
MAP2K3	9.71304e-67	0.506001	0.657	0.521	3.17986e-62	SSPC
FNIP2	1.67909e-66	0.532264	0.526	0.335	5.49699e-62	SSPC
TIMP2	2.56198e-66	0.532199	0.698	0.576	8.3874e-62	SSPC
CHD2	9.43686e-66	0.518655	0.767	0.69	3.08944e-61	SSPC
RYBP	1.10413e-65	0.429046	0.642	0.51	3.61471e-61	SSPC
PXDC1	1.14125e-65	0.51493	0.601	0.446	3.73624e-61	SSPC
DUSP1	2.44796e-65	0.931136	0.735	0.583	8.01412e-61	SSPC
SOCS3	7.7884e-65	1.04611	0.664	0.511	2.54976e-60	SSPC
DSTN	1.87781e-63	0.448438	0.894	0.858	6.14759e-59	SSPC
CTSK	3.52611e-63	0.482991	0.413	0.229	1.15438e-58	SSPC
BCAS2	4.12508e-63	0.749902	0.678	0.606	1.35047e-58	SSPC
FHL1	9.36336e-63	0.44012	0.405	0.212	3.06538e-58	SSPC
HERPUD1	1.22507e-62	0.50066	0.76	0.631	4.01065e-58	SSPC
PTN	7.37527e-62	0.545871	0.347	0.166	2.41452e-57	SSPC
UBL3	5.17791e-61	0.435816	0.608	0.467	1.69514e-56	SSPC
ITM2B	7.29023e-61	0.539069	0.889	0.879	2.38668e-56	SSPC
GPBP1	3.77678e-60	0.584316	0.811	0.794	1.23644e-55	SSPC
MTCH1	7.67662e-60	0.493384	0.831	0.841	2.51317e-55	SSPC
SOD3	8.428e-60	0.698326	0.85	0.784	2.75916e-55	SSPC
MIR22HG	5.32651e-59	0.458953	0.715	0.631	1.74379e-54	SSPC
NEAT1	8.04408e-59	0.555851	0.979	0.969	2.63347e-54	SSPC
SELK	2.54575e-58	0.539715	0.89	0.905	8.33429e-54	SSPC
EPC1	4.73681e-58	0.423766	0.667	0.581	1.55074e-53	SSPC
ARL6IP1	6.47262e-58	0.519481	0.666	0.581	2.11901e-53	SSPC
CYBRD1	7.4944e-58	0.459151	0.49	0.323	2.45352e-53	SSPC
TMEM66	8.47332e-58	0.475399	0.605	0.475	2.77399e-53	SSPC
SNAI1	6.39711e-57	0.546455	0.309	0.143	2.09428e-52	SSPC
MSX1	1.71491e-56	0.558099	0.725	0.629	5.61429e-52	SSPC
SFRP2	2.6122e-56	1.42611	0.544	0.383	8.55181e-52	SSPC
TCEAL7	4.57241e-56	0.577944	0.128	0.025	1.49691e-51	SSPC
PDGFRL	7.15972e-56	0.437414	0.372	0.2	2.34395e-51	SSPC
LGALSL	8.90087e-56	0.441703	0.347	0.179	2.91397e-51	SSPC
GPNMB	1.38844e-55	0.460495	0.372	0.202	4.54547e-51	SSPC
PDK4	1.55422e-55	0.636233	0.388	0.205	5.08819e-51	SSPC
NOP58	4.27627e-55	0.486137	0.732	0.695	1.39996e-50	SSPC
PEG10	4.38281e-55	0.46674	0.234	0.086	1.43484e-50	SSPC
SERTAD3	4.30245e-54	0.434672	0.295	0.14	1.40854e-49	SSPC
PI16	6.95664e-54	0.697696	0.348	0.178	2.27747e-49	SSPC
MAP3K2	2.51509e-53	0.428001	0.439	0.277	8.23389e-49	SSPC
C6orf48	3.43037e-53	0.565264	0.635	0.532	1.12303e-48	SSPC
PRELP	5.86453e-53	0.728382	0.399	0.217	1.91993e-48	SSPC
BAZ1A	6.64319e-53	0.485493	0.705	0.656	2.17485e-48	SSPC
ANKRD37	1.33591e-52	0.485122	0.397	0.231	4.3735e-48	SSPC
STIP1	1.49361e-52	0.578988	0.619	0.538	4.88978e-48	SSPC
KCNQ1OT1	5.50903e-52	0.624593	0.529	0.369	1.80355e-47	SSPC
SLC20A1	2.41344e-51	0.415771	0.484	0.333	7.90111e-47	SSPC
PMEPA1	8.14826e-51	0.540507	0.569	0.42	2.66758e-46	SSPC
H2AFZ	1.47645e-50	0.640655	0.857	0.874	4.8336e-46	SSPC
COL3A1	2.52167e-50	0.643478	0.594	0.411	8.25543e-46	SSPC
FXR1	6.28256e-50	0.451783	0.614	0.545	2.05678e-45	SSPC
CCT4	1.1199e-49	0.490027	0.804	0.845	3.66633e-45	SSPC
FXYD1	1.79127e-49	0.458896	0.526	0.38	5.86427e-45	SSPC
NR4A2	2.46576e-49	0.837125	0.755	0.719	8.0724e-45	SSPC
SRSF2	8.27333e-49	0.521455	0.86	0.871	2.70852e-44	SSPC
H1FX	8.41497e-48	0.463217	0.56	0.413	2.75489e-43	SSPC
HES1	4.13834e-47	1.14276	0.561	0.434	1.35481e-42	SSPC
SOX9	5.39455e-47	0.430583	0.341	0.178	1.76607e-42	SSPC
ZNF106	6.68919e-47	0.459244	0.47	0.331	2.18991e-42	SSPC
CD83	2.6579e-46	0.574974	0.425	0.267	8.70142e-42	SSPC
LMO4	1.2377e-45	0.478756	0.718	0.614	4.05199e-41	SSPC
MAP3K8	4.34985e-45	0.462095	0.508	0.363	1.42405e-40	SSPC
TNFRSF12A	8.8338e-45	0.434546	0.728	0.619	2.89201e-40	SSPC
NEU1	1.70833e-44	0.420504	0.383	0.239	5.59273e-40	SSPC
FKBP4	1.88364e-44	0.676333	0.641	0.579	6.16667e-40	SSPC
GPRC5A	2.13749e-44	0.507335	0.616	0.506	6.99771e-40	SSPC
OGN	2.44395e-44	0.657991	0.506	0.35	8.001e-40	SSPC
KMT2E	1.83414e-43	0.451333	0.713	0.673	6.00459e-39	SSPC
NUDT4	5.34295e-43	0.472526	0.601	0.515	1.74918e-38	SSPC
BHLHE41	1.30071e-42	0.422737	0.266	0.126	4.25825e-38	SSPC
CD9	1.38961e-42	0.488561	0.793	0.727	4.5493e-38	SSPC
C9orf3	5.46983e-42	0.408418	0.616	0.505	1.79071e-37	SSPC
ERRFI1	1.54823e-41	0.458617	0.628	0.504	5.06858e-37	SSPC
BGN	1.60746e-40	0.605461	0.744	0.704	5.26251e-36	SSPC
NDUFA4L2	1.61881e-40	0.453486	0.221	0.095	5.29967e-36	SSPC
H2AFX	1.16814e-39	0.621457	0.512	0.409	3.82425e-35	SSPC
CKB	2.20146e-39	0.444064	0.577	0.451	7.20715e-35	SSPC
PLK2	5.02533e-38	0.527646	0.521	0.379	1.64519e-33	SSPC
YY1	2.27628e-37	0.407559	0.766	0.776	7.45208e-33	SSPC
ZC3H12A	2.15188e-36	0.470897	0.618	0.546	7.04483e-32	SSPC
SPARCL1	2.1956e-36	0.756971	0.572	0.475	7.18794e-32	SSPC
ZNF131	1.48461e-35	0.410447	0.523	0.435	4.86033e-31	SSPC
ARRDC3	6.66123e-35	0.600033	0.693	0.646	2.18075e-30	SSPC
FBLN1	8.31157e-35	0.566909	0.738	0.707	2.72104e-30	SSPC
PCOLCE2	1.80314e-34	0.69587	0.521	0.41	5.90313e-30	SSPC
CHD1	3.77328e-34	0.415191	0.75	0.779	1.2353e-29	SSPC
AQP1	4.65763e-34	0.443171	0.212	0.098	1.52481e-29	SSPC
TXNIP	1.9874e-33	0.452575	0.314	0.179	6.50634e-29	SSPC
SETD5-AS1	2.74837e-33	0.441442	0.547	0.465	8.99762e-29	SSPC
DLX5	3.03245e-33	0.490986	0.367	0.242	9.92764e-29	SSPC
YME1L1	3.07153e-33	0.466486	0.755	0.749	1.00556e-28	SSPC
ARC	7.34454e-33	0.577707	0.35	0.215	2.40446e-28	SSPC
CST3	4.2399e-32	0.593863	0.95	0.975	1.38806e-27	SSPC
LINC00152	7.38591e-32	0.488716	0.333	0.201	2.418e-27	SSPC
PGM2L1	2.06271e-31	0.438025	0.343	0.219	6.75291e-27	SSPC
ZC3HAV1	3.23388e-31	0.433862	0.541	0.445	1.05871e-26	SSPC
HIST1H4C	2.1288e-30	0.458508	0.47	0.371	6.96928e-26	SSPC
MFAP5	3.45703e-30	0.417986	0.196	0.091	1.13176e-25	SSPC
NR4A3	2.0831e-29	0.411545	0.508	0.393	6.81965e-25	SSPC
MKNK2	7.48984e-29	0.546681	0.556	0.475	2.45202e-24	SSPC
DKK3	9.34556e-29	0.441849	0.442	0.336	3.05955e-24	SSPC
SCRG1	4.62167e-28	0.630452	0.282	0.165	1.51304e-23	SSPC
ARID5B	3.05848e-27	0.589496	0.737	0.746	1.00129e-22	SSPC
FGL2	1.61996e-25	0.495267	0.622	0.556	5.30342e-21	SSPC
SGK1	1.65749e-25	0.510771	0.402	0.298	5.42628e-21	SSPC
FMOD	2.55882e-25	0.551997	0.542	0.464	8.37705e-21	SSPC
NR1D1	2.61844e-25	0.507066	0.384	0.278	8.57225e-21	SSPC
ABL2	2.9394e-24	0.544371	0.577	0.569	9.62299e-20	SSPC
IGFBP6	9.53003e-24	0.875897	0.732	0.701	3.11994e-19	SSPC
LUM	1.97644e-22	0.453511	0.743	0.723	6.47046e-18	SSPC
CYTL1	2.47952e-22	1.25267	0.309	0.208	8.11745e-18	SSPC
MYOC	5.01162e-22	0.443916	0.223	0.128	1.64071e-17	SSPC
EIF4A3	1.89756e-21	0.420152	0.726	0.77	6.21223e-17	SSPC
CLU	2.15123e-21	0.536578	0.942	0.92	7.04269e-17	SSPC
SOX4	9.01763e-21	0.492283	0.707	0.681	2.95219e-16	SSPC
MT1M	6.82058e-20	0.554833	0.311	0.208	2.23292e-15	SSPC
CEBPD	3.1267e-19	0.496093	0.931	0.946	1.02362e-14	SSPC
CEBPB	7.35914e-15	0.416198	0.903	0.913	2.40923e-10	SSPC
CFH	1.42107e-14	0.484588	0.894	0.927	4.6523e-10	SSPC
MFGE8	2.0458e-14	0.447246	0.483	0.438	6.69753e-10	SSPC
FGFBP2	2.87664e-13	0.485397	0.128	0.07	9.41754e-09	SSPC
UBE2S	2.09851e-12	0.573118	0.716	0.774	6.87011e-08	SSPC
COL9A3	3.18253e-12	0.470338	0.125	0.069	1.0419e-07	SSPC
MOB4	2.01069e-10	0.412946	0.505	0.514	6.58258e-06	SSPC
RN7SL1	4.66703e-10	0.750888	0.423	0.398	1.52789e-05	SSPC
DPT	6.90464e-09	0.491154	0.461	0.431	0.000226044	SSPC
IGFBP7	1.83577e-08	0.512739	0.734	0.746	0.000600995	SSPC
WIF1	3.72262e-08	0.458551	0.227	0.175	0.00121871	SSPC
COCH	5.02905e-08	0.981728	0.34	0.28	0.00164641	SSPC
CCL2	1.17848e-07	0.625217	0.356	0.309	0.00385809	SSPC
HMOX1	1.35072e-07	0.558403	0.548	0.552	0.004422	SSPC
ZNF331	1.66096e-07	0.519462	0.386	0.354	0.00543766	SSPC
APOE	0	1.69753	0.638	0.096	0	SC1
CFD	0	1.3842	0.883	0.358	0	SC1
TYMP	0	1.28511	0.858	0.252	0	SC1
COL4A1	0	1.06254	0.822	0.35	0	SC1
C11orf96	1.91429e-291	1.22874	0.893	0.467	6.26701e-287	SC1
TSHZ2	4.48292e-277	0.83702	0.688	0.217	1.46762e-272	SC1
MEDAG	1.38794e-261	0.956394	0.951	0.612	4.54384e-257	SC1
VCAN	2.23702e-243	0.935598	0.92	0.587	7.32356e-239	SC1
CTSC	4.97515e-238	1.75766	0.495	0.12	1.62876e-233	SC1
CSF3	7.83541e-237	1.64136	0.586	0.175	2.56516e-232	SC1
FZD10	2.47918e-228	0.662438	0.498	0.113	8.11635e-224	SC1
HES4	4.5999e-227	0.801408	0.643	0.211	1.50592e-222	SC1
JARID2	5.721e-201	0.628859	0.587	0.206	1.87294e-196	SC1
CTSL	1.16392e-197	0.741088	0.957	0.756	3.81044e-193	SC1
IL1R1	2.05166e-197	0.620862	0.948	0.715	6.71673e-193	SC1
COL4A2	6.28014e-188	0.62569	0.687	0.317	2.05599e-183	SC1
EEF1B2	2.91926e-186	0.479724	0.994	0.964	9.55709e-182	SC1
HSD11B1	6.77844e-180	1.02204	0.62	0.266	2.21912e-175	SC1
LIF	3.1543e-179	1.01591	0.856	0.557	1.03265e-174	SC1
C17orf58	3.15001e-173	1.03971	0.521	0.183	1.03125e-168	SC1
CREB5	4.58216e-172	0.753786	0.891	0.643	1.50011e-167	SC1
PTGES	1.74628e-171	0.801645	0.481	0.149	5.71697e-167	SC1
TFPI	8.17268e-170	0.589142	0.7	0.317	2.67557e-165	SC1
ZEB2	1.40771e-167	0.594277	0.717	0.366	4.60856e-163	SC1
RPS2	9.65919e-164	0.413624	1	0.998	3.16222e-159	SC1
EPAS1	9.02356e-163	0.563902	0.918	0.671	2.95413e-158	SC1
MARCKS	8.44626e-156	0.649471	0.913	0.706	2.76514e-151	SC1
VEGFA	3.32997e-155	0.634814	0.82	0.511	1.09017e-150	SC1
C3	3.57519e-153	0.450697	0.429	0.117	1.17045e-148	SC1
CYGB	2.48719e-152	0.545795	0.488	0.162	8.14257e-148	SC1
ADAMTS4	2.84003e-150	0.752666	0.8	0.46	9.29769e-146	SC1
CMSS1	6.11546e-149	0.798524	0.919	0.704	2.00208e-144	SC1
MSC	6.93429e-148	0.577887	0.558	0.222	2.27015e-143	SC1
CYP1B1	1.96495e-147	0.612728	0.975	0.822	6.43285e-143	SC1
SEPT9	8.14284e-146	0.445597	0.569	0.242	2.6658e-141	SC1
IL33	4.88449e-145	1.05422	0.471	0.159	1.59909e-140	SC1
CHSY1	4.52239e-142	0.537589	0.754	0.465	1.48054e-137	SC1
THBD	1.38486e-139	1.12508	0.389	0.113	4.53374e-135	SC1
TNFAIP6	8.26632e-139	0.749133	0.953	0.736	2.70623e-134	SC1
EDNRB	7.57928e-135	0.809507	0.218	0.024	2.4813e-130	SC1
SLC7A2	2.65499e-133	0.595459	0.877	0.586	8.69189e-129	SC1
PCSK1	1.5369e-132	0.549076	0.374	0.101	5.03149e-128	SC1
SRM	2.19253e-132	0.460972	0.905	0.667	7.17791e-128	SC1
ADK	1.97858e-127	0.518624	0.746	0.46	6.47747e-123	SC1
KCNE4	3.93559e-127	0.822801	0.52	0.212	1.28843e-122	SC1
OAF	4.03775e-124	0.441268	0.511	0.212	1.32188e-119	SC1
THBS2	1.44568e-117	0.555847	0.552	0.252	4.73287e-113	SC1
BZW2	3.85858e-113	0.409173	0.71	0.435	1.26322e-108	SC1
FYN	6.84952e-113	0.45474	0.726	0.441	2.24239e-108	SC1
GLIS3	6.33789e-112	0.428892	0.866	0.672	2.0749e-107	SC1
ABI3BP	8.18135e-112	0.544301	0.794	0.542	2.67841e-107	SC1
IL8	6.94036e-102	1.26985	0.807	0.652	2.27214e-97	SC1
AXL	1.33706e-101	0.46604	0.865	0.683	4.37726e-97	SC1
ATP1B3	2.47917e-99	0.683885	0.968	0.901	8.11629e-95	SC1
PTGS2	8.79049e-98	0.833597	0.812	0.626	2.87783e-93	SC1
WIPI1	1.35737e-96	0.41308	0.659	0.391	4.44377e-92	SC1
BNIP3L	1.96836e-92	0.917251	0.708	0.517	6.444e-88	SC1
FAT1	3.13929e-91	0.547174	0.606	0.35	1.02774e-86	SC1
THAP2	4.0039e-87	0.493559	0.861	0.647	1.3108e-82	SC1
ID4	6.27522e-84	0.760381	0.741	0.532	2.05438e-79	SC1
TMSB10	7.18741e-83	0.514204	0.97	0.908	2.35301e-78	SC1
FKBP1A	2.27506e-82	0.421522	0.871	0.707	7.44809e-78	SC1
TNFAIP3	9.87378e-82	0.521855	0.686	0.442	3.23248e-77	SC1
PLAU	5.14987e-81	1.01271	0.285	0.091	1.68596e-76	SC1
FGF2	4.09982e-78	0.551197	0.899	0.772	1.3422e-73	SC1
CREM	9.26384e-74	0.43256	0.852	0.706	3.0328e-69	SC1
METRNL	1.38921e-71	0.413693	0.869	0.695	4.54799e-67	SC1
CXCL3	4.98376e-71	0.722643	0.816	0.654	1.63158e-66	SC1
OSBPL8	1.60582e-70	0.435856	0.677	0.476	5.25712e-66	SC1
IGFBP4	1.84876e-70	0.520335	0.58	0.343	6.05247e-66	SC1
MT1A	2.23244e-66	0.610026	0.658	0.429	7.30856e-62	SC1
PTPN1	3.99089e-62	0.440149	0.447	0.255	1.30654e-57	SC1
CXCL5	4.53259e-62	1.02792	0.204	0.059	1.48388e-57	SC1
CXCL2	2.23592e-61	0.502197	0.881	0.714	7.31997e-57	SC1
TUBB2B	1.66133e-60	0.967783	0.392	0.202	5.43885e-56	SC1
PPAP2B	3.16096e-59	0.468176	0.889	0.77	1.03483e-54	SC1
COL6A3	2.61242e-57	0.473317	0.661	0.474	8.55254e-53	SC1
CSRP2	3.64955e-51	0.516062	0.524	0.323	1.19479e-46	SC1
FGF7	3.46068e-46	0.524662	0.736	0.587	1.13296e-41	SC1
MGST1	8.61728e-44	0.549706	0.672	0.538	2.82113e-39	SC1
IGFBP3	3.6006e-43	0.584636	0.345	0.177	1.17876e-38	SC1
PI15	8.20515e-41	0.59069	0.109	0.025	2.6862e-36	SC1
PHLDB2	5.28706e-40	0.461003	0.347	0.19	1.73088e-35	SC1
HAS1	9.37673e-36	0.430035	0.308	0.162	3.06975e-31	SC1
CXCL1	3.74195e-20	0.743946	0.593	0.491	1.22504e-15	SC1
LYPD3	3.69427e-19	0.556602	0.12	0.053	1.20943e-14	SC1
G0S2	9.35812e-13	0.62916	0.705	0.647	3.06366e-08	SC1
IGF1	1.53559e-11	0.449785	0.264	0.188	5.02721e-07	SC1
CCL20	1.93491e-10	0.75452	0.149	0.093	6.3345e-06	SC1
SFRP4	4.49575e-08	0.776043	0.257	0.208	0.00147182	SC1
SOD2	0	0.785862	0.999	0.987	0	SC2
HINT1	7.34006e-241	0.495982	0.987	0.864	2.40299e-236	SC2
PDPN	3.93821e-209	0.582642	0.871	0.472	1.28929e-204	SC2
RBP4	5.214e-193	0.566399	0.875	0.54	1.70696e-188	SC2
NDUFV2	1.28576e-187	0.510585	0.861	0.567	4.20933e-183	SC2
ARPC2	4.45231e-181	0.433156	0.981	0.861	1.4576e-176	SC2
TUBB	1.26055e-167	0.558619	0.867	0.635	4.12679e-163	SC2
CLU	6.51834e-165	0.409444	0.984	0.873	2.13397e-160	SC2
MYL12A	4.47341e-158	0.475112	0.929	0.738	1.46451e-153	SC2
GALNT15	9.62148e-157	0.554433	0.601	0.261	3.14988e-152	SC2
CLMP	1.25398e-156	0.514932	0.814	0.476	4.10529e-152	SC2
AKR1C3	1.2358e-154	0.705393	0.573	0.247	4.04575e-150	SC2
SAT1	6.69136e-151	0.601482	0.996	0.961	2.19062e-146	SC2
NRP2	4.56011e-150	0.621323	0.688	0.374	1.49289e-145	SC2
SERPINE2	8.01576e-150	0.975826	0.915	0.762	2.6242e-145	SC2
ARPC1B	3.26712e-145	0.462815	0.794	0.496	1.06959e-140	SC2
SEPT11	2.13153e-137	0.617925	0.731	0.451	6.97819e-133	SC2
STEAP1	7.69189e-137	0.594733	0.453	0.169	2.51817e-132	SC2
TM4SF1	4.30866e-121	0.793265	0.833	0.616	1.41057e-116	SC2
ISG20	1.33907e-118	0.707572	0.806	0.561	4.38386e-114	SC2
DRAP1	5.34015e-118	0.44648	0.879	0.688	1.74826e-113	SC2
CTSS	2.63256e-115	0.475412	0.637	0.343	8.61847e-111	SC2
TNC	2.16078e-110	0.690992	0.456	0.196	7.07395e-106	SC2
GYPC	2.67108e-107	0.461147	0.811	0.572	8.74458e-103	SC2
CD82	1.14458e-106	0.459025	0.531	0.261	3.74714e-102	SC2
SMOX	2.32859e-98	0.553174	0.615	0.349	7.62333e-94	SC2
HMGA1	1.43706e-94	0.474702	0.767	0.534	4.70465e-90	SC2
CFB	8.75074e-92	0.457246	0.376	0.147	2.86482e-87	SC2
MMP3	1.18282e-87	1.80146	0.833	0.745	3.87233e-83	SC2
TNFRSF11B	2.09191e-87	0.992219	0.428	0.196	6.84851e-83	SC2
MMP10	5.89673e-85	1.37746	0.406	0.186	1.93047e-80	SC2
AKR1B1	8.2883e-82	0.511309	0.569	0.334	2.71342e-77	SC2
IL23A	4.5988e-76	1.25766	0.2	0.043	1.50555e-71	SC2
ESM1	3.29576e-75	1.15989	0.225	0.059	1.07897e-70	SC2
IL6	6.40681e-75	0.464294	0.929	0.784	2.09746e-70	SC2
BIRC3	1.09687e-74	0.50748	0.736	0.527	3.59092e-70	SC2
CD40	8.33497e-73	0.409896	0.597	0.382	2.7287e-68	SC2
PTX3	2.3639e-59	0.641983	0.698	0.505	7.73894e-55	SC2
CAV1	1.17594e-52	0.419909	0.729	0.563	3.8498e-48	SC2
LAMC2	2.95621e-51	0.566276	0.325	0.164	9.67804e-47	SC2
BMP2	7.74652e-48	0.653722	0.65	0.494	2.53606e-43	SC2
AKR1C2	8.19734e-40	0.684263	0.562	0.413	2.68364e-35	SC2
CHI3L1	4.58921e-29	0.414808	0.256	0.141	1.50242e-24	SC2
CHI3L2	3.08267e-26	0.590074	0.218	0.115	1.00921e-21	SC2
SERPINA1	3.00722e-25	0.589909	0.498	0.368	9.84505e-21	SC2
AKR1C1	1.50563e-23	0.437004	0.699	0.592	4.92913e-19	SC2
MT1X	9.95848e-17	0.7453	0.763	0.699	3.26021e-12	SC2
TFPI2	4.98359e-16	0.430076	0.327	0.233	1.63153e-11	SC2
SLPI	1.54681e-15	0.502369	0.352	0.248	5.06395e-11	SC2
MMP1	4.31962e-15	0.738845	0.213	0.138	1.41416e-10	SC2
