# Supplementary material for: Single‐cell transcriptomics reveals pathogenic dysregulation of previously unrecognised chondral stem/progenitor cells in children with microtia
Source: Clin Transl Med. 2022 Feb 20;12(2):e702. doi: 10.1002/ctm2.702 (PMC8858629; doi:10.1002/ctm2.702)
Supplement: Supplementary file 5 — Supporting Information [file CTM2-12-e702-s002.xlsx]

## Sheet: Sheet1
Table S4. Transcription factors regulatory network in chondral lineage
TF	gene	nMotifs	bestMotif	NES	highConfAnnot	Genie3Weight
CEBPB	CEBPB	68	cisbp__M0314	5.98	TRUE	#N/A
CEBPB	CELF2	54	cisbp__M0314	5.98	TRUE	0.0335648
CEBPB	DDIT4	63	cisbp__M0314	5.98	TRUE	0.0240771
CEBPB	FOSL2	133	cisbp__M0314	5.98	TRUE	0.0331356
CEBPB	FOXC1	26	cisbp__M0314	5.98	TRUE	0.0278331
CEBPB	FYN	110	cisbp__M0314	5.98	TRUE	0.0354894
CEBPB	JDP2	138	cisbp__M0314	5.98	TRUE	0.0306871
CEBPB	KLF9	93	cisbp__M0314	5.98	TRUE	0.0383384
CEBPB	NFIL3	123	cisbp__M0314	5.98	TRUE	0.0248078
CEBPB	PPP3CA	53	cisbp__M0314	5.98	TRUE	0.024168
CEBPB	RORA	105	cisbp__M0314	5.98	TRUE	0.0242232
CEBPB	SESN2	49	cisbp__M0314	5.98	TRUE	0.0332376
CEBPB	SOCS3	28	cisbp__M0314	5.98	TRUE	0.0417163
CEBPB	TRIB3	82	cisbp__M0314	5.98	TRUE	0.0316849
CEBPB	ZFP36L1	42	cisbp__M0314	5.98	TRUE	0.0263351
CEBPB	ZFP36L2	75	cisbp__M0314	5.98	TRUE	0.029623
CEBPB	ABL2	10	cisbp__M0315	5.27	TRUE	0.0251556
CEBPB	ARRDC3	44	cisbp__M0315	5.27	TRUE	0.0326916
CEBPB	AXL	9	cisbp__M0315	5.27	TRUE	0.0283362
CEBPB	BCL3	27	cisbp__M0315	5.27	TRUE	0.0264553
CEBPB	CHSY1	12	cisbp__M0315	5.27	TRUE	0.0255992
CEBPB	ETS2	14	cisbp__M0315	5.27	TRUE	0.0330916
CEBPB	HDAC7	18	cisbp__M0315	5.27	TRUE	0.0247996
CEBPB	MIDN	20	cisbp__M0315	5.27	TRUE	0.0324918
CEBPB	MKNK2	59	cisbp__M0315	5.27	TRUE	0.024384
CEBPB	MMP2	20	cisbp__M0315	5.27	TRUE	0.0270336
CEBPB	NAMPT	26	cisbp__M0315	5.27	TRUE	0.0303829
CEBPB	PTPN1	13	cisbp__M0315	5.27	TRUE	0.0280777
CEBPB	SAV1	8	cisbp__M0315	5.27	TRUE	0.0241065
CEBPB	SH3PXD2B	47	cisbp__M0315	5.27	TRUE	0.029532
CEBPB	SLC7A11	78	cisbp__M0315	5.27	TRUE	0.0252514
CEBPB	SQSTM1	18	cisbp__M0315	5.27	TRUE	0.024683
CEBPB	TGIF1	46	cisbp__M0315	5.27	TRUE	0.0350378
CEBPB	C1R	24	transfac_pro__M01896	4.42	TRUE	0.0258769
CEBPB	SEPHS2	36	transfac_pro__M01896	4.42	TRUE	0.0265708
CEBPB	DPT	17	dbcorrdb__CEBPB__ENCSR000EFM_1__m2	4.34	TRUE	0.0254576
CEBPB	ABCA13	14	transfac_pro__M01896	3.49	TRUE	0.0117316
CEBPB	ACSL1	15	transfac_pro__M01896	3.49	TRUE	0.0147545
CEBPB	ACSL5	19	transfac_pro__M01896	3.49	TRUE	0.0111429
CEBPB	ADD3	15	transfac_pro__M01896	3.49	TRUE	0.0155126
CEBPB	AGPAT4	10	transfac_pro__M01896	3.49	TRUE	0.0122507
CEBPB	ANTXR2	11	transfac_pro__M01896	3.49	TRUE	0.0129893
CEBPB	AR	12	transfac_pro__M01896	3.49	TRUE	0.0119172
CEBPB	C10orf10	1	transfac_pro__M01896	3.49	TRUE	0.0126446
CEBPB	C3	16	transfac_pro__M01896	3.49	TRUE	0.0139149
CEBPB	C9orf72	7	transfac_pro__M01896	3.49	TRUE	0.0171782
CEBPB	CBLB	4	transfac_pro__M01896	3.49	TRUE	0.020916
CEBPB	CFH	13	transfac_pro__M01896	3.49	TRUE	0.0205787
CEBPB	COL12A1	13	transfac_pro__M01896	3.49	TRUE	0.0117868
CEBPB	COL15A1	7	transfac_pro__M01896	3.49	TRUE	0.0178084
CEBPB	COL5A3	9	transfac_pro__M01896	3.49	TRUE	0.0141974
CEBPB	DLC1	13	transfac_pro__M01896	3.49	TRUE	0.0197423
CEBPB	EBF1	15	transfac_pro__M01896	3.49	TRUE	0.0160689
CEBPB	EPDR1	5	transfac_pro__M01896	3.49	TRUE	0.0131555
CEBPB	FAM134B	18	transfac_pro__M01896	3.49	TRUE	0.0219396
CEBPB	FAM84B	11	transfac_pro__M01896	3.49	TRUE	0.0128715
CEBPB	FBXO32	24	transfac_pro__M01896	3.49	TRUE	0.0135417
CEBPB	FLNA	8	transfac_pro__M01896	3.49	TRUE	0.0146916
CEBPB	FTL	13	transfac_pro__M01896	3.49	TRUE	0.0178308
CEBPB	FZD10	7	transfac_pro__M01896	3.49	TRUE	0.0183842
CEBPB	GALNT13	23	transfac_pro__M01896	3.49	TRUE	0.0191835
CEBPB	GPM6B	6	transfac_pro__M01896	3.49	TRUE	0.0118995
CEBPB	HSD11B1	16	transfac_pro__M01896	3.49	TRUE	0.0160729
CEBPB	ITGA1	8	transfac_pro__M01896	3.49	TRUE	0.0123468
CEBPB	KLF5	18	transfac_pro__M01896	3.49	TRUE	0.0173512
CEBPB	LGR4	7	transfac_pro__M01896	3.49	TRUE	0.0119441
CEBPB	LMO2	24	transfac_pro__M01896	3.49	TRUE	0.0143975
CEBPB	LPL	7	transfac_pro__M01896	3.49	TRUE	0.0118819
CEBPB	LTBP1	12	transfac_pro__M01896	3.49	TRUE	0.0187944
CEBPB	MAOB	14	transfac_pro__M01896	3.49	TRUE	0.0128259
CEBPB	MAP1B	4	transfac_pro__M01896	3.49	TRUE	0.0165573
CEBPB	MDK	8	transfac_pro__M01896	3.49	TRUE	0.0122313
CEBPB	MECOM	8	transfac_pro__M01896	3.49	TRUE	0.0128915
CEBPB	MEG3	8	transfac_pro__M01896	3.49	TRUE	0.0225714
CEBPB	MESDC1	13	transfac_pro__M01896	3.49	TRUE	0.0232403
CEBPB	MID1	25	transfac_pro__M01896	3.49	TRUE	0.0168259
CEBPB	MID1IP1	29	transfac_pro__M01896	3.49	TRUE	0.0188279
CEBPB	MMP1	14	transfac_pro__M01896	3.49	TRUE	0.012591
CEBPB	MN1	9	transfac_pro__M01896	3.49	TRUE	0.0149814
CEBPB	MRGPRF	9	transfac_pro__M01896	3.49	TRUE	0.0139233
CEBPB	NDRG1	19	transfac_pro__M01896	3.49	TRUE	0.0169959
CEBPB	NNT	8	transfac_pro__M01896	3.49	TRUE	0.0133727
CEBPB	NR1D1	8	transfac_pro__M01896	3.49	TRUE	0.0155867
CEBPB	NRARP	16	transfac_pro__M01896	3.49	TRUE	0.0115355
CEBPB	PAPPA	10	transfac_pro__M01896	3.49	TRUE	0.0171265
CEBPB	PHLDA3	14	transfac_pro__M01896	3.49	TRUE	0.0142112
CEBPB	PRG4	13	transfac_pro__M01896	3.49	TRUE	0.0151033
CEBPB	PTX3	16	transfac_pro__M01896	3.49	TRUE	0.0157618
CEBPB	RBMS3	14	transfac_pro__M01896	3.49	TRUE	0.0144963
CEBPB	RHOQ	24	transfac_pro__M01896	3.49	TRUE	0.0222532
CEBPB	SASH1	15	transfac_pro__M01896	3.49	TRUE	0.0238671
CEBPB	SLC25A25	16	transfac_pro__M01896	3.49	TRUE	0.0136649
CEBPB	SMAD3	11	transfac_pro__M01896	3.49	TRUE	0.0159229
CEBPB	SMAP2	15	transfac_pro__M01896	3.49	TRUE	0.0139013
CEBPB	STEAP4	12	transfac_pro__M01896	3.49	TRUE	0.0123886
CEBPB	TBX2	15	transfac_pro__M01896	3.49	TRUE	0.0152133
CEBPB	THY1	9	transfac_pro__M01896	3.49	TRUE	0.0164806
CEBPB	TMEM47	15	transfac_pro__M01896	3.49	TRUE	0.0211748
CEBPB	TMSB4X	12	transfac_pro__M01896	3.49	TRUE	0.0217851
CEBPB	TMX4	7	transfac_pro__M01896	3.49	TRUE	0.015426
CEBPB	TRAK1	17	transfac_pro__M01896	3.49	TRUE	0.0139112
CEBPB	TRIB1	16	transfac_pro__M01896	3.49	TRUE	0.0179251
CEBPB	TRIM8	11	transfac_pro__M01896	3.49	TRUE	0.0187712
CEBPB	UNC5B	7	transfac_pro__M01896	3.49	TRUE	0.0108596
CEBPB	VASN	8	transfac_pro__M01896	3.49	TRUE	0.0171591
CEBPB	VNN3	18	transfac_pro__M01896	3.49	TRUE	0.013744
CEBPB	ABLIM1	12	cisbp__M4529	3.42	TRUE	0.0188256
CEBPB	ANK2	23	cisbp__M4529	3.42	TRUE	0.0165515
CEBPB	LPHN2	20	cisbp__M4529	3.42	TRUE	0.0136955
CEBPB	CALCA	9	factorbook__CEBPB	3.38	TRUE	0.0125314
CEBPB	RARRES1	8	factorbook__CEBPB	3.38	TRUE	0.0124287
CEBPB	WARS	6	factorbook__CEBPB	3.38	TRUE	0.0146795
CEBPB	AKAP13	5	dbcorrdb__CEBPB__ENCSR000BRX_1__m3	3.35	TRUE	0.0184812
CEBPB	DCLK1	7	dbcorrdb__CEBPB__ENCSR000BRX_1__m3	3.35	TRUE	0.0148898
CEBPB	IFI16	6	dbcorrdb__CEBPB__ENCSR000BRX_1__m3	3.35	TRUE	0.0241596
CEBPB	IFIT3	1	dbcorrdb__CEBPB__ENCSR000BRX_1__m3	3.35	TRUE	0.0127788
CEBPB	IRX1	9	dbcorrdb__CEBPB__ENCSR000BRX_1__m3	3.35	TRUE	0.0146223
CEBPB	NR2F2	11	dbcorrdb__CEBPB__ENCSR000BRX_1__m3	3.35	TRUE	0.021057
CEBPB	PDGFRB	11	dbcorrdb__CEBPB__ENCSR000BRX_1__m3	3.35	TRUE	0.0135757
CEBPB	SEMA6A	6	dbcorrdb__CEBPB__ENCSR000BRX_1__m3	3.35	TRUE	0.012798
CEBPB	SLMAP	5	dbcorrdb__CEBPB__ENCSR000BRX_1__m3	3.35	TRUE	0.0180073
CEBPB	TJP2	15	dbcorrdb__CEBPB__ENCSR000BRX_1__m3	3.35	TRUE	0.0151299
CEBPB	ZFHX3	8	dbcorrdb__CEBPB__ENCSR000BRX_1__m3	3.35	TRUE	0.0177949
CEBPB	ANGPTL1	16	dbcorrdb__CEBPB__ENCSR000BQI_1__m1	3.19	TRUE	0.0150466
CEBPB	JARID2	10	dbcorrdb__CEBPB__ENCSR000BQI_1__m1	3.19	TRUE	0.019687
CEBPB	MGST1	1	taipale__CEBPB_full_NTTRCGCAAY	3.13	TRUE	0.0220017
CEBPB	PTHLH	8	taipale__CEBPB_full_NTTRCGCAAY	3.13	TRUE	0.0110108
CEBPB	SGIP1	6	taipale__CEBPB_full_NTTRCGCAAY	3.13	TRUE	0.0122087
CEBPB	TCEAL7	7	taipale__CEBPB_full_NTTRCGCAAY	3.13	TRUE	0.0164337
CEBPB	ABL1	4	tfdimers__MD00359	3.12	TRUE	0.0188416
CEBPB	ARHGAP6	6	tfdimers__MD00359	3.12	TRUE	0.0132498
CEBPB	COL6A3	7	tfdimers__MD00359	3.12	TRUE	0.0131331
CEBPB	FBN1	5	tfdimers__MD00359	3.12	TRUE	0.0178371
CEBPB	IFI6	1	tfdimers__MD00359	3.12	TRUE	0.0125978
CEBPB	ISG15	2	tfdimers__MD00359	3.12	TRUE	0.0140911
CEBPB	ITPKB	9	tfdimers__MD00359	3.12	TRUE	0.0172139
CEBPB	LMO7	1	tfdimers__MD00359	3.12	TRUE	0.0123338
CEBPB	MAB21L2	1	tfdimers__MD00359	3.12	TRUE	0.0136307
CEBPB	MFHAS1	4	tfdimers__MD00359	3.12	TRUE	0.0155835
CEBPB	MYC	7	tfdimers__MD00359	3.12	TRUE	0.0190702
CEBPB	PCDH18	5	tfdimers__MD00359	3.12	TRUE	0.0131711
CEBPB	PCSK1	4	tfdimers__MD00359	3.12	TRUE	0.0138539
CEBPB	PPP1R12B	1	tfdimers__MD00359	3.12	TRUE	0.0111639
CEBPB	RSAD2	1	tfdimers__MD00359	3.12	TRUE	0.0141844
CEBPB	SLFN11	1	tfdimers__MD00359	3.12	TRUE	0.014285
CEBPB	TBX18	4	tfdimers__MD00359	3.12	TRUE	0.0119005
CEBPB	TNFSF10	2	tfdimers__MD00359	3.12	TRUE	0.0128206
CEBPB	ZFAND5	14	tfdimers__MD00359	3.12	TRUE	0.041434
CEBPB	ABHD2	3	dbcorrdb__CEBPB__ENCSR000EFM_1__m2	3.11	TRUE	0.0127972
CEBPB	AHNAK	3	dbcorrdb__CEBPB__ENCSR000EFM_1__m2	3.11	TRUE	0.00910806
CEBPB	ANXA1	7	dbcorrdb__CEBPB__ENCSR000EFM_1__m2	3.11	TRUE	0.0100709
CEBPB	ATF3	10	dbcorrdb__CEBPB__ENCSR000EFM_1__m2	3.11	TRUE	0.00618073
CEBPB	ATP1B1	9	dbcorrdb__CEBPB__ENCSR000EFM_1__m2	3.11	TRUE	0.0103948
CEBPB	ATXN1	8	dbcorrdb__CEBPB__ENCSR000EFM_1__m2	3.11	TRUE	0.0103085
CEBPB	BAG3	3	dbcorrdb__CEBPB__ENCSR000EFM_1__m2	3.11	TRUE	0.00784181
CEBPB	BCL2L11	2	dbcorrdb__CEBPB__ENCSR000EFM_1__m2	3.11	TRUE	0.0104842
CEBPB	BCL9L	4	dbcorrdb__CEBPB__ENCSR000EFM_1__m2	3.11	TRUE	0.00833314
CEBPB	CDH11	4	dbcorrdb__CEBPB__ENCSR000EFM_1__m2	3.11	TRUE	0.0153143
CEBPB	CDKN1A	6	dbcorrdb__CEBPB__ENCSR000EFM_1__m2	3.11	TRUE	0.0104265
CEBPB	COL3A1	4	dbcorrdb__CEBPB__ENCSR000EFM_1__m2	3.11	TRUE	0.0135896
CEBPB	CREB5	9	dbcorrdb__CEBPB__ENCSR000EFM_1__m2	3.11	TRUE	0.0137829
CEBPB	CRTAC1	2	dbcorrdb__CEBPB__ENCSR000EFM_1__m2	3.11	TRUE	0.0130697
CEBPB	CSPG4	4	dbcorrdb__CEBPB__ENCSR000EFM_1__m2	3.11	TRUE	0.0093668
CEBPB	CTTNBP2NL	3	dbcorrdb__CEBPB__ENCSR000EFM_1__m2	3.11	TRUE	0.0127538
CEBPB	CX3CL1	6	dbcorrdb__CEBPB__ENCSR000EFM_1__m2	3.11	TRUE	0.00745483
CEBPB	CXCL2	2	dbcorrdb__CEBPB__ENCSR000EFM_1__m2	3.11	TRUE	0.00822309
CEBPB	DHRS3	8	dbcorrdb__CEBPB__ENCSR000EFM_1__m2	3.11	TRUE	0.010192
CEBPB	DOCK4	2	dbcorrdb__CEBPB__ENCSR000EFM_1__m2	3.11	TRUE	0.0108276
CEBPB	EIF4EBP1	6	dbcorrdb__CEBPB__ENCSR000EFM_1__m2	3.11	TRUE	0.0123112
CEBPB	EMP1	3	dbcorrdb__CEBPB__ENCSR000EFM_1__m2	3.11	TRUE	0.00981848
CEBPB	EMP3	3	dbcorrdb__CEBPB__ENCSR000EFM_1__m2	3.11	TRUE	0.0109921
CEBPB	FAM110B	7	dbcorrdb__CEBPB__ENCSR000EFM_1__m2	3.11	TRUE	0.019679
CEBPB	FAM150B	2	dbcorrdb__CEBPB__ENCSR000EFM_1__m2	3.11	TRUE	0.0111294
CEBPB	FAM46A	3	dbcorrdb__CEBPB__ENCSR000EFM_1__m2	3.11	TRUE	0.0100535
CEBPB	FGF7	4	dbcorrdb__CEBPB__ENCSR000EFM_1__m2	3.11	TRUE	0.0110364
CEBPB	FLNC	7	dbcorrdb__CEBPB__ENCSR000EFM_1__m2	3.11	TRUE	0.0118039
CEBPB	FOSB	6	dbcorrdb__CEBPB__ENCSR000EFM_1__m2	3.11	TRUE	0.00444103
CEBPB	FRMD6	8	dbcorrdb__CEBPB__ENCSR000EFM_1__m2	3.11	TRUE	0.0124296
CEBPB	FST	8	dbcorrdb__CEBPB__ENCSR000EFM_1__m2	3.11	TRUE	0.00811956
CEBPB	GAL	3	dbcorrdb__CEBPB__ENCSR000EFM_1__m2	3.11	TRUE	0.0118237
CEBPB	GEM	7	dbcorrdb__CEBPB__ENCSR000EFM_1__m2	3.11	TRUE	0.00844354
CEBPB	GJA1	8	dbcorrdb__CEBPB__ENCSR000EFM_1__m2	3.11	TRUE	0.0112793
CEBPB	GPC1	6	dbcorrdb__CEBPB__ENCSR000EFM_1__m2	3.11	TRUE	0.0128514
CEBPB	GPR56	3	dbcorrdb__CEBPB__ENCSR000EFM_1__m2	3.11	TRUE	0.0058506
CEBPB	GPRC5A	5	dbcorrdb__CEBPB__ENCSR000EDA_1__m1	3.11	TRUE	0.023117
CEBPB	HEG1	6	dbcorrdb__CEBPB__ENCSR000EFM_1__m2	3.11	TRUE	0.0120245
CEBPB	HMGA1	7	dbcorrdb__CEBPB__ENCSR000EFM_1__m2	3.11	TRUE	0.00806586
CEBPB	HRH1	4	dbcorrdb__CEBPB__ENCSR000EFM_1__m2	3.11	TRUE	0.0107821
CEBPB	HSPA5	13	dbcorrdb__CEBPB__ENCSR000EFM_1__m2	3.11	TRUE	0.0237037
CEBPB	IGF1	6	dbcorrdb__CEBPB__ENCSR000EFM_1__m2	3.11	TRUE	0.0128473
CEBPB	IGFBP6	3	dbcorrdb__CEBPB__ENCSR000EFM_1__m2	3.11	TRUE	0.0122813
CEBPB	IL23A	5	dbcorrdb__CEBPB__ENCSR000EFM_1__m2	3.11	TRUE	0.0120513
CEBPB	IL7R	3	dbcorrdb__CEBPB__ENCSR000EFM_1__m2	3.11	TRUE	0.0104192
CEBPB	ISM1	2	dbcorrdb__CEBPB__ENCSR000EFM_1__m2	3.11	TRUE	0.0126009
CEBPB	ITGA6	9	dbcorrdb__CEBPB__ENCSR000EFM_1__m2	3.11	TRUE	0.011145
CEBPB	ITGBL1	4	dbcorrdb__CEBPB__ENCSR000EFM_1__m2	3.11	TRUE	0.0106087
CEBPB	JUNB	16	dbcorrdb__CEBPB__ENCSR000EFM_1__m2	3.11	TRUE	0.0360321
CEBPB	KALRN	5	dbcorrdb__CEBPB__ENCSR000EFM_1__m2	3.11	TRUE	0.00921338
CEBPB	KANK1	3	dbcorrdb__CEBPB__ENCSR000EFM_1__m2	3.11	TRUE	0.0134016
CEBPB	KCNN4	6	dbcorrdb__CEBPB__ENCSR000EFM_1__m2	3.11	TRUE	0.00787755
CEBPB	KDM6B	4	dbcorrdb__CEBPB__ENCSR000EFM_1__m2	3.11	TRUE	0.0124834
CEBPB	KIAA1217	9	dbcorrdb__CEBPB__ENCSR000EFM_1__m2	3.11	TRUE	0.0123479
CEBPB	LAMB3	7	dbcorrdb__CEBPB__ENCSR000EFM_1__m2	3.11	TRUE	0.00814574
CEBPB	LAMC2	6	dbcorrdb__CEBPB__ENCSR000EFM_1__m2	3.11	TRUE	0.0105588
CEBPB	LDLR	3	dbcorrdb__CEBPB__ENCSR000EFM_1__m2	3.11	TRUE	0.0186753
CEBPB	LMNA	7	dbcorrdb__CEBPB__ENCSR000EFM_1__m2	3.11	TRUE	0.00952283
CEBPB	LNX1	2	dbcorrdb__CEBPB__ENCSR000EFM_1__m2	3.11	TRUE	0.0116083
CEBPB	LYN	5	dbcorrdb__CEBPB__ENCSR000EFM_1__m2	3.11	TRUE	0.0111092
CEBPB	MAP2K3	3	dbcorrdb__CEBPB__ENCSR000EFM_1__m2	3.11	TRUE	0.0111839
CEBPB	MAPKBP1	2	dbcorrdb__CEBPB__ENCSR000EFM_1__m2	3.11	TRUE	0.00888849
CEBPB	MYBPH	4	dbcorrdb__CEBPB__ENCSR000EFM_1__m2	3.11	TRUE	0.0107561
CEBPB	MYO1B	7	dbcorrdb__CEBPB__ENCSR000EFM_1__m2	3.11	TRUE	0.0180163
CEBPB	NAV2	3	dbcorrdb__CEBPB__ENCSR000EFM_1__m2	3.11	TRUE	0.0139743
CEBPB	NFATC2	3	dbcorrdb__CEBPB__ENCSR000EFM_1__m2	3.11	TRUE	0.00754122
CEBPB	NPR2	2	dbcorrdb__CEBPB__ENCSR000EFM_1__m2	3.11	TRUE	0.011467
CEBPB	PALLD	8	dbcorrdb__CEBPB__ENCSR000EFM_1__m2	3.11	TRUE	0.0126619
CEBPB	PCDH17	4	dbcorrdb__CEBPB__ENCSR000EFM_1__m2	3.11	TRUE	0.0119263
CEBPB	PCOLCE2	2	dbcorrdb__CEBPB__ENCSR000EFM_1__m2	3.11	TRUE	0.00600522
CEBPB	PDE4B	8	dbcorrdb__CEBPB__ENCSR000EFM_1__m2	3.11	TRUE	0.0102518
CEBPB	PDGFA	2	dbcorrdb__CEBPB__ENCSR000EFM_1__m2	3.11	TRUE	0.0109833
CEBPB	PDLIM7	2	dbcorrdb__CEBPB__ENCSR000EFM_1__m2	3.11	TRUE	0.0109641
CEBPB	PIM1	6	dbcorrdb__CEBPB__ENCSR000EFM_1__m2	3.11	TRUE	0.013359
CEBPB	PLEC	10	dbcorrdb__CEBPB__ENCSR000EFM_1__m2	3.11	TRUE	0.0144859
CEBPB	PLS3	2	dbcorrdb__CEBPB__ENCSR000EFM_1__m2	3.11	TRUE	0.0136834
CEBPB	PMEPA1	5	dbcorrdb__CEBPB__ENCSR000EFM_1__m2	3.11	TRUE	0.00824043
CEBPB	PRICKLE2	9	dbcorrdb__CEBPB__ENCSR000EFM_1__m2	3.11	TRUE	0.0161945
CEBPB	PTRF	3	dbcorrdb__CEBPB__ENCSR000EFM_1__m2	3.11	TRUE	0.0180853
CEBPB	PXK	14	dbcorrdb__CEBPB__ENCSR000EFM_1__m2	3.11	TRUE	0.0156023
CEBPB	RARA	10	dbcorrdb__CEBPB__ENCSR000EFM_1__m2	3.11	TRUE	0.0113714
CEBPB	RASSF8	3	dbcorrdb__CEBPB__ENCSR000EFM_1__m2	3.11	TRUE	0.0138213
CEBPB	RNF144B	3	dbcorrdb__CEBPB__ENCSR000EFM_1__m2	3.11	TRUE	0.0102182
CEBPB	S100A10	3	dbcorrdb__CEBPB__ENCSR000EFM_1__m2	3.11	TRUE	0.00565376
CEBPB	SDC4	10	dbcorrdb__CEBPB__ENCSR000EFM_1__m2	3.11	TRUE	0.00789152
CEBPB	SFXN5	4	dbcorrdb__CEBPB__ENCSR000EFM_1__m2	3.11	TRUE	0.0103533
CEBPB	SGK1	5	dbcorrdb__CEBPB__ENCSR000EFM_1__m2	3.11	TRUE	0.00968088
CEBPB	SH3PXD2A	2	dbcorrdb__CEBPB__ENCSR000EFM_1__m2	3.11	TRUE	0.0129977
CEBPB	SKI	2	dbcorrdb__CEBPB__ENCSR000EFM_1__m2	3.11	TRUE	0.0103498
CEBPB	SLC9A3R2	3	dbcorrdb__CEBPB__ENCSR000EFM_1__m2	3.11	TRUE	0.010574
CEBPB	SLITRK4	6	dbcorrdb__CEBPB__ENCSR000EFM_1__m2	3.11	TRUE	0.0129251
CEBPB	SOX5	5	dbcorrdb__CEBPB__ENCSR000EFM_1__m2	3.11	TRUE	0.0117847
CEBPB	SRPX2	2	dbcorrdb__CEBPB__ENCSR000EFM_1__m2	3.11	TRUE	0.00774176
CEBPB	ST5	4	dbcorrdb__CEBPB__ENCSR000EFM_1__m2	3.11	TRUE	0.00955
CEBPB	TAC1	10	dbcorrdb__CEBPB__ENCSR000EFM_1__m2	3.11	TRUE	0.011519
CEBPB	TES	3	dbcorrdb__CEBPB__ENCSR000EFM_1__m2	3.11	TRUE	0.0109292
CEBPB	TIMP1	2	dbcorrdb__CEBPB__ENCSR000EFM_1__m2	3.11	TRUE	0.0116371
CEBPB	TMEM100	3	dbcorrdb__CEBPB__ENCSR000EFM_1__m2	3.11	TRUE	0.0124935
CEBPB	TMEM2	6	dbcorrdb__CEBPB__ENCSR000EFM_1__m2	3.11	TRUE	0.0129389
CEBPB	TNFAIP8L3	5	dbcorrdb__CEBPB__ENCSR000EFM_1__m2	3.11	TRUE	0.0172243
CEBPB	TNFRSF11B	2	dbcorrdb__CEBPB__ENCSR000EFM_1__m2	3.11	TRUE	0.00932998
CEBPB	TNPO1	5	dbcorrdb__CEBPB__ENCSR000EFM_1__m2	3.11	TRUE	0.0160032
CEBPB	TNXB	2	dbcorrdb__CEBPB__ENCSR000EFM_1__m2	3.11	TRUE	0.0179215
CEBPB	UPP1	3	dbcorrdb__CEBPB__ENCSR000EFM_1__m2	3.11	TRUE	0.00846233
CEBPB	YPEL3	3	dbcorrdb__CEBPB__ENCSR000EFM_1__m2	3.11	TRUE	0.0165506
CEBPB	ZBTB38	7	dbcorrdb__CEBPB__ENCSR000EFM_1__m2	3.11	TRUE	0.0111623
CEBPB	ZEB2	3	dbcorrdb__CEBPB__ENCSR000EFM_1__m2	3.11	TRUE	0.015803
CEBPB	ZNF331	2	dbcorrdb__CEBPB__ENCSR000EFM_1__m2	3.11	TRUE	0.0125626
CEBPB	ZNF423	3	dbcorrdb__CEBPB__ENCSR000EFM_1__m2	3.11	TRUE	0.00896251
CEBPB	DDX3Y	7	transfac_public__M00117	3.08	TRUE	0.0262194
EGR1	EGR3	34	transfac_pro__M04950	3.3	TRUE	0.0428359
EGR1	FOSB	30	transfac_pro__M04950	3.3	TRUE	0.0375837
EGR1	JUNB	31	transfac_pro__M04950	3.3	TRUE	0.0608873
EGR1	KCNQ1OT1	5	transfac_pro__M04950	3.3	TRUE	0.0172403
EGR1	ACTG1	2	transfac_pro__M04797	3.15	TRUE	0.00840044
EGR1	ACTN1	2	transfac_pro__M04797	3.15	TRUE	0.00877237
EGR1	AEBP1	2	transfac_pro__M04797	3.15	TRUE	0.00672777
EGR1	ALDH3A2	1	transfac_pro__M04797	3.15	TRUE	0.00600717
EGR1	ALX1	2	transfac_pro__M04797	3.15	TRUE	0.00946697
EGR1	ANGPTL4	1	transfac_pro__M04797	3.15	TRUE	0.00676477
EGR1	ARC	1	transfac_pro__M04797	3.15	TRUE	0.00966246
EGR1	ARID5A	2	transfac_pro__M04797	3.15	TRUE	0.0082744
EGR1	ARL5B	4	transfac_pro__M04797	3.15	TRUE	0.0170248
EGR1	ASPH	1	transfac_pro__M04797	3.15	TRUE	0.00768286
EGR1	ATF3	2	transfac_pro__M04797	3.15	TRUE	0.012745
EGR1	ATXN1	2	transfac_pro__M04797	3.15	TRUE	0.00639052
EGR1	B3GNT5	1	transfac_pro__M04797	3.15	TRUE	0.00674047
EGR1	BAZ1A	2	transfac_pro__M04797	3.15	TRUE	0.0077754
EGR1	BCL2	2	transfac_pro__M04797	3.15	TRUE	0.00649028
EGR1	BCL2L11	2	transfac_pro__M04797	3.15	TRUE	0.00823958
EGR1	BCL3	2	transfac_pro__M04797	3.15	TRUE	0.00975146
EGR1	BCOR	2	transfac_pro__M04797	3.15	TRUE	0.0108056
EGR1	BDNF	2	transfac_pro__M04797	3.15	TRUE	0.00675711
EGR1	BHLHE40	15	transfac_pro__M04797	3.15	TRUE	0.0137096
EGR1	BMP4	2	transfac_pro__M04797	3.15	TRUE	0.00876154
EGR1	BMPR2	2	transfac_pro__M04797	3.15	TRUE	0.00778065
EGR1	BOC	2	transfac_pro__M04797	3.15	TRUE	0.00903593
EGR1	C14orf182	1	transfac_pro__M04797	3.15	TRUE	0.00746441
EGR1	CA2	1	transfac_pro__M04797	3.15	TRUE	0.00705617
EGR1	CADM1	2	transfac_pro__M04797	3.15	TRUE	0.00851461
EGR1	CBX4	19	transfac_pro__M04797	3.15	TRUE	0.0144024
EGR1	CCNG2	2	transfac_pro__M04797	3.15	TRUE	0.00609154
EGR1	CCNL1	18	transfac_pro__M04797	3.15	TRUE	0.0253993
EGR1	CD3EAP	1	transfac_pro__M04797	3.15	TRUE	0.00602049
EGR1	CD83	1	transfac_pro__M04797	3.15	TRUE	0.00961964
EGR1	CDC42EP1	2	transfac_pro__M04797	3.15	TRUE	0.00896154
EGR1	CDC42EP4	2	transfac_pro__M04797	3.15	TRUE	0.00865844
EGR1	CDKN2C	2	transfac_pro__M04797	3.15	TRUE	0.00862657
EGR1	CFL2	2	transfac_pro__M04797	3.15	TRUE	0.00609135
EGR1	CHPF	1	transfac_pro__M04797	3.15	TRUE	0.00651761
EGR1	CHST3	2	transfac_pro__M04797	3.15	TRUE	0.00655253
EGR1	CITED2	1	transfac_pro__M04797	3.15	TRUE	0.00683868
EGR1	CLCF1	2	transfac_pro__M04797	3.15	TRUE	0.00654213
EGR1	CLIC3	1	transfac_pro__M04797	3.15	TRUE	0.00665432
EGR1	CNN2	2	transfac_pro__M04797	3.15	TRUE	0.00804698
EGR1	COL11A1	1	transfac_pro__M04797	3.15	TRUE	0.0078374
EGR1	COL11A2	1	transfac_pro__M04797	3.15	TRUE	0.00681075
EGR1	COL27A1	2	transfac_pro__M04797	3.15	TRUE	0.00777122
EGR1	COPZ2	2	transfac_pro__M04797	3.15	TRUE	0.00932637
EGR1	CPEB4	2	transfac_pro__M04797	3.15	TRUE	0.0131264
EGR1	CSRP2	2	transfac_pro__M04797	3.15	TRUE	0.00833808
EGR1	CTSB	2	transfac_pro__M04797	3.15	TRUE	0.00635375
EGR1	CXXC5	2	transfac_pro__M04797	3.15	TRUE	0.00608038
EGR1	CYBRD1	1	transfac_pro__M04797	3.15	TRUE	0.00530815
EGR1	DACT1	1	transfac_pro__M04797	3.15	TRUE	0.008667
EGR1	DBP	2	transfac_pro__M04797	3.15	TRUE	0.0100532
EGR1	DDAH1	2	transfac_pro__M04797	3.15	TRUE	0.00688234
EGR1	DDIT4	2	transfac_pro__M04797	3.15	TRUE	0.0118973
EGR1	DIO3	2	transfac_pro__M04797	3.15	TRUE	0.00659376
EGR1	DLX2	2	transfac_pro__M04797	3.15	TRUE	0.00885032
EGR1	DLX5	2	transfac_pro__M04797	3.15	TRUE	0.00993037
EGR1	DNAJA1	2	transfac_pro__M04797	3.15	TRUE	0.0110328
EGR1	DUSP2	20	transfac_pro__M04797	3.15	TRUE	0.0357671
EGR1	DUSP6	2	transfac_pro__M04797	3.15	TRUE	0.0103425
EGR1	DYRK3	1	transfac_pro__M04797	3.15	TRUE	0.00744457
EGR1	EBF1	2	transfac_pro__M04797	3.15	TRUE	0.00679633
EGR1	EFEMP1	1	transfac_pro__M04797	3.15	TRUE	0.010953
EGR1	EFNA1	2	transfac_pro__M04797	3.15	TRUE	0.00830177
EGR1	EFNB2	2	transfac_pro__M04797	3.15	TRUE	0.00849405
EGR1	EGFLAM	2	transfac_pro__M04797	3.15	TRUE	0.0063106
EGR1	EGR1	31	transfac_pro__M04797	3.15	TRUE	#N/A
EGR1	EGR2	16	transfac_pro__M04797	3.15	TRUE	0.0713859
EGR1	EHF	1	transfac_pro__M04797	3.15	TRUE	0.00665889
EGR1	EN2	2	transfac_pro__M04797	3.15	TRUE	0.00685154
EGR1	ENPP1	2	transfac_pro__M04797	3.15	TRUE	0.00923677
EGR1	EPHA2	2	transfac_pro__M04797	3.15	TRUE	0.00947354
EGR1	ERO1LB	2	transfac_pro__M04797	3.15	TRUE	0.00765007
EGR1	ERRFI1	2	transfac_pro__M04797	3.15	TRUE	0.0120291
EGR1	ETV3	2	transfac_pro__M04797	3.15	TRUE	0.010789
EGR1	EZH2	2	transfac_pro__M04797	3.15	TRUE	0.00738731
EGR1	FADS3	2	transfac_pro__M04797	3.15	TRUE	0.00672068
EGR1	FAM84B	2	transfac_pro__M04797	3.15	TRUE	0.00821526
EGR1	FHL2	2	transfac_pro__M04797	3.15	TRUE	0.006392
EGR1	FMOD	1	transfac_pro__M04797	3.15	TRUE	0.00571206
EGR1	FOXL1	1	transfac_pro__M04797	3.15	TRUE	0.00672572
EGR1	FOXO1	2	transfac_pro__M04797	3.15	TRUE	0.00735477
EGR1	FRMD4B	1	transfac_pro__M04797	3.15	TRUE	0.00819777
EGR1	FRMD6	2	transfac_pro__M04797	3.15	TRUE	0.00899282
EGR1	FSTL3	1	transfac_pro__M04797	3.15	TRUE	0.00644321
EGR1	FXYD2	1	transfac_pro__M04797	3.15	TRUE	0.00950741
EGR1	GADD45A	1	transfac_pro__M04797	3.15	TRUE	0.00935253
EGR1	GADD45B	9	transfac_pro__M04797	3.15	TRUE	0.0136191
EGR1	GCHFR	2	transfac_pro__M04797	3.15	TRUE	0.00836544
EGR1	GPC1	2	transfac_pro__M04797	3.15	TRUE	0.00696015
EGR1	GPCPD1	2	transfac_pro__M04797	3.15	TRUE	0.00717594
EGR1	GPRC5C	1	transfac_pro__M04797	3.15	TRUE	0.00669383
EGR1	GRASP	2	transfac_pro__M04797	3.15	TRUE	0.00769852
EGR1	GREM1	2	transfac_pro__M04797	3.15	TRUE	0.00672563
EGR1	GSN	2	transfac_pro__M04797	3.15	TRUE	0.00633639
EGR1	HAND2	2	transfac_pro__M04797	3.15	TRUE	0.00664493
EGR1	HES1	21	transfac_pro__M04797	3.15	TRUE	0.0136475
EGR1	HES6	2	transfac_pro__M04797	3.15	TRUE	0.00733988
EGR1	HEXIM1	2	transfac_pro__M04797	3.15	TRUE	0.0112413
EGR1	HMGN3	2	transfac_pro__M04797	3.15	TRUE	0.0102563
EGR1	HOOK2	2	transfac_pro__M04797	3.15	TRUE	0.0112746
EGR1	HPCAL1	2	transfac_pro__M04797	3.15	TRUE	0.00625118
EGR1	HRH1	2	transfac_pro__M04797	3.15	TRUE	0.00751353
EGR1	HSPA4L	1	transfac_pro__M04797	3.15	TRUE	0.00696339
EGR1	HSPA8	2	transfac_pro__M04797	3.15	TRUE	0.00855647
EGR1	HSPB1	1	transfac_pro__M04797	3.15	TRUE	0.00630282
EGR1	HSPH1	1	transfac_pro__M04797	3.15	TRUE	0.0101313
EGR1	IER2	22	transfac_pro__M04797	3.15	TRUE	0.0791136
EGR1	IER5L	2	transfac_pro__M04797	3.15	TRUE	0.0126281
EGR1	IGF2	2	transfac_pro__M04797	3.15	TRUE	0.00738892
EGR1	IL1RL2	1	transfac_pro__M04797	3.15	TRUE	0.00566086
EGR1	ING2	2	transfac_pro__M04797	3.15	TRUE	0.0083555
EGR1	IRF1	2	transfac_pro__M04797	3.15	TRUE	0.00938974
EGR1	IRF2BP2	2	transfac_pro__M04797	3.15	TRUE	0.00699879
EGR1	IRS1	2	transfac_pro__M04797	3.15	TRUE	0.00667416
EGR1	ITM2A	1	transfac_pro__M04797	3.15	TRUE	0.00598611
EGR1	ITPR1	2	transfac_pro__M04797	3.15	TRUE	0.00686875
EGR1	ITPRIP	2	transfac_pro__M04797	3.15	TRUE	0.00737121
EGR1	JDP2	2	transfac_pro__M04797	3.15	TRUE	0.00671901
EGR1	JUN	9	transfac_pro__M04797	3.15	TRUE	0.0195932
EGR1	JUND	2	transfac_pro__M04797	3.15	TRUE	0.0057899
EGR1	KCNA1	1	transfac_pro__M04797	3.15	TRUE	0.0079221
EGR1	KDM6B	2	transfac_pro__M04797	3.15	TRUE	0.0121742
EGR1	KLF10	26	transfac_pro__M04797	3.15	TRUE	0.0261002
EGR1	KLF11	2	transfac_pro__M04797	3.15	TRUE	0.0104324
EGR1	LASP1	2	transfac_pro__M04797	3.15	TRUE	0.00639083
EGR1	LBH	2	transfac_pro__M04797	3.15	TRUE	0.00840982
EGR1	LIF	2	transfac_pro__M04797	3.15	TRUE	0.00801348
EGR1	LIMCH1	1	transfac_pro__M04797	3.15	TRUE	0.00807455
EGR1	LIMD2	2	transfac_pro__M04797	3.15	TRUE	0.00818164
EGR1	LMNA	1	transfac_pro__M04797	3.15	TRUE	0.0123641
EGR1	LRFN5	2	transfac_pro__M04797	3.15	TRUE	0.00689506
EGR1	LSP1	2	transfac_pro__M04797	3.15	TRUE	0.00743522
EGR1	LY6E	1	transfac_pro__M04797	3.15	TRUE	0.00818667
EGR1	MAFA	2	transfac_pro__M04797	3.15	TRUE	0.00721754
EGR1	MAFB	2	transfac_pro__M04797	3.15	TRUE	0.00803607
EGR1	MAGED2	1	transfac_pro__M04797	3.15	TRUE	0.00905488
EGR1	MAGI1	2	transfac_pro__M04797	3.15	TRUE	0.00698191
EGR1	MEF2C	2	transfac_pro__M04797	3.15	TRUE	0.00752738
EGR1	MEST	2	transfac_pro__M04797	3.15	TRUE	0.00876382
EGR1	MID1IP1	2	transfac_pro__M04797	3.15	TRUE	0.00666238
EGR1	MIDN	20	transfac_pro__M04797	3.15	TRUE	0.0145391
EGR1	MRAP2	2	transfac_pro__M04797	3.15	TRUE	0.00655668
EGR1	MSX1	2	transfac_pro__M04797	3.15	TRUE	0.00949923
EGR1	MSX2	2	transfac_pro__M04797	3.15	TRUE	0.00829203
EGR1	MYADM	2	transfac_pro__M04797	3.15	TRUE	0.0080207
EGR1	N4BP2L1	2	transfac_pro__M04797	3.15	TRUE	0.0104032
EGR1	NCOA7	13	transfac_pro__M04797	3.15	TRUE	0.0135723
EGR1	NDRG2	2	transfac_pro__M04797	3.15	TRUE	0.0097854
EGR1	NEDD9	1	transfac_pro__M04797	3.15	TRUE	0.00756245
EGR1	NFASC	2	transfac_pro__M04797	3.15	TRUE	0.00725713
EGR1	NFATC1	2	transfac_pro__M04797	3.15	TRUE	0.00943581
EGR1	NFATC2	2	transfac_pro__M04797	3.15	TRUE	0.00601977
EGR1	NFKBIZ	1	transfac_pro__M04797	3.15	TRUE	0.00716566
EGR1	NGF	2	transfac_pro__M04797	3.15	TRUE	0.00649643
EGR1	NNAT	1	transfac_pro__M04797	3.15	TRUE	0.00783531
EGR1	NOG	2	transfac_pro__M04797	3.15	TRUE	0.0063863
EGR1	NOTUM	2	transfac_pro__M04797	3.15	TRUE	0.00902189
EGR1	NR1D1	1	transfac_pro__M04797	3.15	TRUE	0.00987063
EGR1	NR4A1	17	transfac_pro__M04797	3.15	TRUE	0.016627
EGR1	NR4A2	2	transfac_pro__M04797	3.15	TRUE	0.0054107
EGR1	NR4A3	2	transfac_pro__M04797	3.15	TRUE	0.00646436
EGR1	NRARP	2	transfac_pro__M04797	3.15	TRUE	0.0093437
EGR1	NRN1	2	transfac_pro__M04797	3.15	TRUE	0.00661812
EGR1	NUAK1	2	transfac_pro__M04797	3.15	TRUE	0.00703098
EGR1	PALLD	2	transfac_pro__M04797	3.15	TRUE	0.00749064
EGR1	PAPD7	2	transfac_pro__M04797	3.15	TRUE	0.00698513
EGR1	PARP16	2	transfac_pro__M04797	3.15	TRUE	0.00657503
EGR1	PCDH10	2	transfac_pro__M04797	3.15	TRUE	0.00650505
EGR1	PCDH9	1	transfac_pro__M04797	3.15	TRUE	0.00886384
EGR1	PCF11	13	transfac_pro__M04797	3.15	TRUE	0.0135232
EGR1	PCSK7	1	transfac_pro__M04797	3.15	TRUE	0.0101
EGR1	PDGFRB	2	transfac_pro__M04797	3.15	TRUE	0.0067021
EGR1	PDP1	1	transfac_pro__M04797	3.15	TRUE	0.00671531
EGR1	PER1	2	transfac_pro__M04797	3.15	TRUE	0.0124671
EGR1	PER2	2	transfac_pro__M04797	3.15	TRUE	0.0112384
EGR1	PHLDA3	2	transfac_pro__M04797	3.15	TRUE	0.00643287
EGR1	PIM1	2	transfac_pro__M04797	3.15	TRUE	0.00794198
EGR1	PIM3	1	transfac_pro__M04797	3.15	TRUE	0.00762969
EGR1	PMEPA1	2	transfac_pro__M04797	3.15	TRUE	0.00577643
EGR1	POMC	2	transfac_pro__M04797	3.15	TRUE	0.00651077
EGR1	POU3F1	2	transfac_pro__M04797	3.15	TRUE	0.012066
EGR1	PPP1R1B	2	transfac_pro__M04797	3.15	TRUE	0.00764586
EGR1	PPP1R3B	2	transfac_pro__M04797	3.15	TRUE	0.00733552
EGR1	PRDX2	2	transfac_pro__M04797	3.15	TRUE	0.00694531
EGR1	PREX2	2	transfac_pro__M04797	3.15	TRUE	0.00710188
EGR1	PRKCH	1	transfac_pro__M04797	3.15	TRUE	0.00739915
EGR1	PTN	1	transfac_pro__M04797	3.15	TRUE	0.00662554
EGR1	PTPRE	1	transfac_pro__M04797	3.15	TRUE	0.00889329
EGR1	RALGDS	2	transfac_pro__M04797	3.15	TRUE	0.00843276
EGR1	RARA	2	transfac_pro__M04797	3.15	TRUE	0.00753532
EGR1	RARG	2	transfac_pro__M04797	3.15	TRUE	0.00941685
EGR1	RASL11B	1	transfac_pro__M04797	3.15	TRUE	0.00648599
EGR1	RCAN1	1	transfac_pro__M04797	3.15	TRUE	0.0060436
EGR1	REL	1	transfac_pro__M04797	3.15	TRUE	0.00751749
EGR1	RFPL4B	1	transfac_pro__M04797	3.15	TRUE	0.00681527
EGR1	RHOJ	1	transfac_pro__M04797	3.15	TRUE	0.0109477
EGR1	RRAD	1	transfac_pro__M04797	3.15	TRUE	0.0109075
EGR1	SCUBE3	2	transfac_pro__M04797	3.15	TRUE	0.00682239
EGR1	SEMA4C	2	transfac_pro__M04797	3.15	TRUE	0.00665426
EGR1	SERTAD1	12	transfac_pro__M04797	3.15	TRUE	0.024629
EGR1	SERTAD4	2	transfac_pro__M04797	3.15	TRUE	0.00938002
EGR1	SHISA2	1	transfac_pro__M04797	3.15	TRUE	0.00796754
EGR1	SIK1	2	transfac_pro__M04797	3.15	TRUE	0.00552802
EGR1	SKIL	2	transfac_pro__M04797	3.15	TRUE	0.0103908
EGR1	SLC12A7	2	transfac_pro__M04797	3.15	TRUE	0.00678073
EGR1	SLC29A1	2	transfac_pro__M04797	3.15	TRUE	0.00611657
EGR1	SLC9A3R2	2	transfac_pro__M04797	3.15	TRUE	0.0078095
EGR1	SLMAP	2	transfac_pro__M04797	3.15	TRUE	0.00602332
EGR1	SMAD1	2	transfac_pro__M04797	3.15	TRUE	0.00663278
EGR1	SMAD3	2	transfac_pro__M04797	3.15	TRUE	0.00635409
EGR1	SMAD7	2	transfac_pro__M04797	3.15	TRUE	0.00846488
EGR1	SNAI1	1	transfac_pro__M04797	3.15	TRUE	0.0127286
EGR1	SOCS3	2	transfac_pro__M04797	3.15	TRUE	0.0100826
EGR1	SOX5	2	transfac_pro__M04797	3.15	TRUE	0.00663951
EGR1	SOX8	1	transfac_pro__M04797	3.15	TRUE	0.00857896
EGR1	SPHK1	2	transfac_pro__M04797	3.15	TRUE	0.00650588
EGR1	SPRY2	2	transfac_pro__M04797	3.15	TRUE	0.00786544
EGR1	SPSB1	2	transfac_pro__M04797	3.15	TRUE	0.00637354
EGR1	SRPX	1	transfac_pro__M04797	3.15	TRUE	0.00628244
EGR1	SSFA2	2	transfac_pro__M04797	3.15	TRUE	0.00661812
EGR1	ST3GAL6	2	transfac_pro__M04797	3.15	TRUE	0.00667221
EGR1	STAT1	2	transfac_pro__M04797	3.15	TRUE	0.00721972
EGR1	STC2	2	transfac_pro__M04797	3.15	TRUE	0.00584809
EGR1	STMN1	2	transfac_pro__M04797	3.15	TRUE	0.00993167
EGR1	SYNE1	2	transfac_pro__M04797	3.15	TRUE	0.00738912
EGR1	SYNPO	1	transfac_pro__M04797	3.15	TRUE	0.0071495
EGR1	TAGLN	2	transfac_pro__M04797	3.15	TRUE	0.00989257
EGR1	TBX2	2	transfac_pro__M04797	3.15	TRUE	0.00649991
EGR1	TFAP2C	2	transfac_pro__M04797	3.15	TRUE	0.00820299
EGR1	TGFB1	2	transfac_pro__M04797	3.15	TRUE	0.00637905
EGR1	THBS1	1	transfac_pro__M04797	3.15	TRUE	0.007739
EGR1	TMEM158	2	transfac_pro__M04797	3.15	TRUE	0.00767768
EGR1	TMEM47	2	transfac_pro__M04797	3.15	TRUE	0.00661198
EGR1	TNS3	2	transfac_pro__M04797	3.15	TRUE	0.0085179
EGR1	TRA2A	1	transfac_pro__M04797	3.15	TRUE	0.0131166
EGR1	TSPO	2	transfac_pro__M04797	3.15	TRUE	0.00652304
EGR1	TXNIP	1	transfac_pro__M04797	3.15	TRUE	0.00544278
EGR1	UBL3	2	transfac_pro__M04797	3.15	TRUE	0.00652785
EGR1	WDR54	1	transfac_pro__M04797	3.15	TRUE	0.00709771
EGR1	WNT11	2	transfac_pro__M04797	3.15	TRUE	0.00743621
EGR1	WNT3	2	transfac_pro__M04797	3.15	TRUE	0.00846825
EGR1	WWP2	2	transfac_pro__M04797	3.15	TRUE	0.00928439
EGR1	WWTR1	2	transfac_pro__M04797	3.15	TRUE	0.00724698
EGR1	ZBTB10	2	transfac_pro__M04797	3.15	TRUE	0.00772043
EGR1	ZBTB2	22	transfac_pro__M04797	3.15	TRUE	0.0168937
EGR1	ZC3H12A	1	transfac_pro__M04797	3.15	TRUE	0.00809992
EGR1	ZFP36	13	transfac_pro__M04797	3.15	TRUE	0.0274384
EGR1	ZNF385A	1	transfac_pro__M04797	3.15	TRUE	0.00545611
EGR1	CSRNP1	21	dbcorrdb__EGR1__ENCSR000BNE_1__m1	3.13	TRUE	0.0259142
EGR1	CSRP1	11	dbcorrdb__EGR1__ENCSR000BNE_1__m1	3.13	TRUE	0.013349
EGR1	NFKBID	18	dbcorrdb__EGR1__ENCSR000BNE_1__m1	3.13	TRUE	0.0138098
EGR1	PPP1R10	22	dbcorrdb__EGR1__ENCSR000BNE_1__m1	3.13	TRUE	0.0196112
EGR1	DNAJA4	4	cisbp__M0417	3.07	TRUE	0.0164979
EGR1	IKZF4	19	cisbp__M0417	3.07	TRUE	0.0181137
EGR1	HSPA1B	2	transfac_pro__M08878	3.03	TRUE	0.0159794
EGR1	SERPINH1	10	transfac_pro__M08878	3.03	TRUE	0.0138156
EGR1	TRIB1	14	transfac_pro__M08878	3.03	TRUE	0.0241942
EGR1	FOS	16	transfac_pro__M04950	3	TRUE	0.0496584
EGR1	IER5	1	transfac_pro__M04950	3	TRUE	0.0168621
ETS2	CREM	1	tfdimers__MD00145	3.16	TRUE	0.0239934
ETS2	ERG	4	tfdimers__MD00145	3.16	TRUE	0.0167127
ETS2	ETS2	1	tfdimers__MD00145	3.16	TRUE	#N/A
ETS2	GPRC5A	1	tfdimers__MD00145	3.16	TRUE	0.020112
ETS2	ITGBL1	4	tfdimers__MD00145	3.16	TRUE	0.012912
ETS2	ITPRIP	4	tfdimers__MD00145	3.16	TRUE	0.0281473
ETS2	KANK1	1	tfdimers__MD00145	3.16	TRUE	0.0155363
ETS2	PELI1	4	tfdimers__MD00145	3.16	TRUE	0.0188378
ETS2	PGR	1	tfdimers__MD00145	3.16	TRUE	0.0130942
ETS2	RND3	4	tfdimers__MD00145	3.16	TRUE	0.0239207
ETS2	SEPT11	4	tfdimers__MD00145	3.16	TRUE	0.0244018
ETS2	SVEP1	4	tfdimers__MD00145	3.16	TRUE	0.014802
ETS2	TGIF1	4	tfdimers__MD00145	3.16	TRUE	0.0335587
ETS2	THBS4	1	tfdimers__MD00145	3.16	TRUE	0.0160585
ETS2	TMEM2	4	tfdimers__MD00145	3.16	TRUE	0.0190645
ETS2	ZC3HAV1	1	tfdimers__MD00145	3.16	TRUE	0.0182987
FOXP1	ABCA1	146	swissregulon__sacCer__FKH1	4.99	TRUE	0.0234653
FOXP1	C1R	135	swissregulon__sacCer__FKH1	4.99	TRUE	0.0278923
FOXP1	COL5A2	97	swissregulon__sacCer__FKH1	4.99	TRUE	0.0207702
FOXP1	COMP	131	swissregulon__sacCer__FKH1	4.99	TRUE	0.0139401
FOXP1	FOXP1	160	swissregulon__sacCer__FKH1	4.99	TRUE	#N/A
FOXP1	GALNT13	77	swissregulon__sacCer__FKH1	4.99	TRUE	0.0206131
FOXP1	GPR133	104	swissregulon__sacCer__FKH1	4.99	TRUE	0.0241911
FOXP1	STEAP2	64	homer__NYYTGTTTACHN_FOXP1	4.24	TRUE	0.0199911
FOXP1	ABI3BP	12	hocomoco__FOXP1_HUMAN.H11MO.0.A	3.92	TRUE	0.0290964
FOXP1	CRTAC1	38	scertf__badis.FKH2	3.6	TRUE	0.0210412
FOXP1	SIPA1L2	25	scertf__badis.FKH2	3.6	TRUE	0.0176234
FOXP1	ANGPTL1	15	swissregulon__sacCer__FKH1	3.3	TRUE	0.0109509
FOXP1	ANK2	41	homer__NYYTGTTTACHN_FOXP1	3.3	TRUE	0.0132189
FOXP1	COL12A1	8	homer__NYYTGTTTACHN_FOXP1	3.3	TRUE	0.0121372
FOXP1	ITGA1	13	swissregulon__sacCer__FKH1	3.3	TRUE	0.012359
FOXP1	MID1	44	homer__NYYTGTTTACHN_FOXP1	3.3	TRUE	0.0133135
FOXP1	VCAN	26	homer__NYYTGTTTACHN_FOXP1	3.3	TRUE	0.0179627
FOXP1	COL3A1	40	transfac_pro__M04666	3.19	TRUE	0.0184536
FOXP1	PRG4	29	transfac_pro__M04666	3.19	TRUE	0.0234889
FOXP1	ABCA5	4	cisbp__M0752	3.13	TRUE	0.00946099
FOXP1	ABL2	5	cisbp__M0752	3.13	TRUE	0.00896863
FOXP1	ABLIM1	5	cisbp__M0752	3.13	TRUE	0.0140487
FOXP1	ADD3	4	cisbp__M0752	3.13	TRUE	0.00539858
FOXP1	AKAP13	4	cisbp__M0752	3.13	TRUE	0.00665778
FOXP1	ARHGAP6	5	cisbp__M0752	3.13	TRUE	0.00554187
FOXP1	ARL4A	10	cisbp__M0752	3.13	TRUE	0.00522303
FOXP1	ARRDC3	11	cisbp__M0752	3.13	TRUE	0.00447953
FOXP1	ATP2B4	3	cisbp__M0752	3.13	TRUE	0.00617506
FOXP1	BCOR	2	cisbp__M0752	3.13	TRUE	0.00337774
FOXP1	BNIP3L	4	cisbp__M0752	3.13	TRUE	0.00567686
FOXP1	C17orf58	2	cisbp__M0752	3.13	TRUE	0.0139081
FOXP1	C1QTNF1	3	cisbp__M0752	3.13	TRUE	0.00437558
FOXP1	C4orf32	1	cisbp__M0752	3.13	TRUE	0.00467289
FOXP1	CCDC80	3	cisbp__M0752	3.13	TRUE	0.00367629
FOXP1	CCND1	12	cisbp__M0752	3.13	TRUE	0.00617855
FOXP1	CDK6	11	cisbp__M0752	3.13	TRUE	0.00482351
FOXP1	CFLAR	8	cisbp__M0752	3.13	TRUE	0.0123436
FOXP1	COL5A3	2	cisbp__M0752	3.13	TRUE	0.0077576
FOXP1	CREB5	24	cisbp__M0752	3.13	TRUE	0.0169086
FOXP1	CSGALNACT1	4	cisbp__M0752	3.13	TRUE	0.00504632
FOXP1	CXCR4	14	cisbp__M0752	3.13	TRUE	0.00648785
FOXP1	CYLD	1	cisbp__M0752	3.13	TRUE	0.00290478
FOXP1	CYP26B1	7	cisbp__M0752	3.13	TRUE	0.00347671
FOXP1	DAAM1	1	cisbp__M0752	3.13	TRUE	0.0040756
FOXP1	DCN	8	cisbp__M0752	3.13	TRUE	0.0152763
FOXP1	DDIT4	11	cisbp__M0752	3.13	TRUE	0.0046731
FOXP1	DLC1	4	cisbp__M0752	3.13	TRUE	0.00682861
FOXP1	DLL1	5	cisbp__M0752	3.13	TRUE	0.00658351
FOXP1	DOCK9	1	cisbp__M0752	3.13	TRUE	0.0049899
FOXP1	DUSP6	13	cisbp__M0752	3.13	TRUE	0.00578833
FOXP1	EBF1	14	cisbp__M0752	3.13	TRUE	0.0055445
FOXP1	ECE1	4	cisbp__M0752	3.13	TRUE	0.00620233
FOXP1	EDNRA	1	cisbp__M0752	3.13	TRUE	0.00413005
FOXP1	EFNA5	5	cisbp__M0752	3.13	TRUE	0.005362
FOXP1	EPAS1	11	cisbp__M0752	3.13	TRUE	0.00421806
FOXP1	EPB41L3	1	cisbp__M0752	3.13	TRUE	0.00481146
FOXP1	FBXO32	14	cisbp__M0752	3.13	TRUE	0.00719653
FOXP1	FGF10	12	cisbp__M0752	3.13	TRUE	0.00876756
FOXP1	FOSL2	9	cisbp__M0752	3.13	TRUE	0.00674408
FOXP1	FOXC1	1	cisbp__M0752	3.13	TRUE	0.00422153
FOXP1	FYN	10	cisbp__M0752	3.13	TRUE	0.0138136
FOXP1	FZD10	2	cisbp__M0752	3.13	TRUE	0.00924122
FOXP1	GNAL	8	cisbp__M0752	3.13	TRUE	0.00465678
FOXP1	GRASP	5	cisbp__M0752	3.13	TRUE	0.00398494
FOXP1	ID4	11	cisbp__M0752	3.13	TRUE	0.00486709
FOXP1	IFNAR2	3	cisbp__M0752	3.13	TRUE	0.00397533
FOXP1	INHBA	3	cisbp__M0752	3.13	TRUE	0.00778137
FOXP1	IRX1	10	cisbp__M0752	3.13	TRUE	0.00471142
FOXP1	ITPKB	9	cisbp__M0752	3.13	TRUE	0.00446891
FOXP1	JAG1	11	cisbp__M0752	3.13	TRUE	0.0052385
FOXP1	JMY	3	cisbp__M0752	3.13	TRUE	0.00539734
FOXP1	JUND	11	cisbp__M0752	3.13	TRUE	0.00214975
FOXP1	KANK1	5	cisbp__M0752	3.13	TRUE	0.00587515
FOXP1	KCNK1	8	cisbp__M0752	3.13	TRUE	0.00621439
FOXP1	KIAA1217	6	cisbp__M0752	3.13	TRUE	0.00823336
FOXP1	KLF4	11	cisbp__M0752	3.13	TRUE	0.00234784
FOXP1	KLF9	9	cisbp__M0752	3.13	TRUE	0.0166732
FOXP1	LGALS8	5	cisbp__M0752	3.13	TRUE	0.00845828
FOXP1	LHFPL2	3	cisbp__M0752	3.13	TRUE	0.00755135
FOXP1	LNX1	4	cisbp__M0752	3.13	TRUE	0.00836892
FOXP1	LPHN2	5	cisbp__M0752	3.13	TRUE	0.00770084
FOXP1	MECOM	11	cisbp__M0752	3.13	TRUE	0.00506758
FOXP1	MEG3	1	cisbp__M0752	3.13	TRUE	0.00288802
FOXP1	MESDC1	7	cisbp__M0752	3.13	TRUE	0.00446922
FOXP1	MMP2	4	cisbp__M0752	3.13	TRUE	0.00957449
FOXP1	MN1	8	cisbp__M0752	3.13	TRUE	0.00817121
FOXP1	MSX1	10	cisbp__M0752	3.13	TRUE	0.00508873
FOXP1	NDP	2	cisbp__M0752	3.13	TRUE	0.00685536
FOXP1	NDRG1	1	cisbp__M0752	3.13	TRUE	0.00472159
FOXP1	NR1D1	1	cisbp__M0752	3.13	TRUE	0.00318103
FOXP1	NR2F2	1	cisbp__M0752	3.13	TRUE	0.00421118
FOXP1	NR4A2	1	cisbp__M0752	3.13	TRUE	0.00270892
FOXP1	NR4A3	1	cisbp__M0752	3.13	TRUE	0.00370936
FOXP1	OTUD1	11	cisbp__M0752	3.13	TRUE	0.00313939
FOXP1	PALLD	3	cisbp__M0752	3.13	TRUE	0.00402542
FOXP1	PAPPA	15	cisbp__M0752	3.13	TRUE	0.012199
FOXP1	PBX1	8	cisbp__M0752	3.13	TRUE	0.00524762
FOXP1	PCDH18	8	cisbp__M0752	3.13	TRUE	0.00808747
FOXP1	PCDH9	14	cisbp__M0752	3.13	TRUE	0.00550468
FOXP1	PDE4D	16	cisbp__M0752	3.13	TRUE	0.00978358
FOXP1	PDGFRA	13	cisbp__M0752	3.13	TRUE	0.00939391
FOXP1	PHLDA2	3	cisbp__M0752	3.13	TRUE	0.00407569
FOXP1	PLEKHO1	5	cisbp__M0752	3.13	TRUE	0.0038183
FOXP1	PMAIP1	3	cisbp__M0752	3.13	TRUE	0.00513678
FOXP1	PPAP2B	4	cisbp__M0752	3.13	TRUE	0.0114386
FOXP1	PPP3CA	3	cisbp__M0752	3.13	TRUE	0.00616923
FOXP1	PRDM1	13	cisbp__M0752	3.13	TRUE	0.00559175
FOXP1	PRICKLE2	12	cisbp__M0752	3.13	TRUE	0.00539725
FOXP1	PTGER2	5	cisbp__M0752	3.13	TRUE	0.00501175
FOXP1	RAI14	8	cisbp__M0752	3.13	TRUE	0.00589673
FOXP1	RASSF8	1	cisbp__M0752	3.13	TRUE	0.00350337
FOXP1	REV3L	2	cisbp__M0752	3.13	TRUE	0.0122214
FOXP1	RND3	2	cisbp__M0752	3.13	TRUE	0.00438762
FOXP1	SASH1	4	cisbp__M0752	3.13	TRUE	0.0144019
FOXP1	SEMA3E	2	cisbp__M0752	3.13	TRUE	0.00653831
FOXP1	SEMA6A	4	cisbp__M0752	3.13	TRUE	0.00900603
FOXP1	SEPT9	5	cisbp__M0752	3.13	TRUE	0.00342811
FOXP1	SLC4A4	9	cisbp__M0752	3.13	TRUE	0.00593088
FOXP1	SLIT2	5	cisbp__M0752	3.13	TRUE	0.00930813
FOXP1	SMAD3	7	cisbp__M0752	3.13	TRUE	0.00404803
FOXP1	SOCS2	7	cisbp__M0752	3.13	TRUE	0.00507863
FOXP1	SOX4	1	cisbp__M0752	3.13	TRUE	0.00460812
FOXP1	SOX5	16	cisbp__M0752	3.13	TRUE	0.00565513
FOXP1	STEAP4	7	transfac_pro__M01906	3.13	TRUE	0.0128904
FOXP1	SVEP1	8	cisbp__M0752	3.13	TRUE	0.00908326
FOXP1	SYNE2	1	cisbp__M0752	3.13	TRUE	0.00405699
FOXP1	TBX2	11	cisbp__M0752	3.13	TRUE	0.00475487
FOXP1	TBX3	14	cisbp__M0752	3.13	TRUE	0.00590114
FOXP1	TGFB3	8	cisbp__M0752	3.13	TRUE	0.00801799
FOXP1	TGFBR3	5	cisbp__M0752	3.13	TRUE	0.00817548
FOXP1	TGIF1	14	cisbp__M0752	3.13	TRUE	0.00532195
FOXP1	THBS2	4	cisbp__M0752	3.13	TRUE	0.00859135
FOXP1	TMEM100	7	cisbp__M0752	3.13	TRUE	0.00514293
FOXP1	TNFAIP8	1	cisbp__M0752	3.13	TRUE	0.00449577
FOXP1	TRIM8	10	cisbp__M0752	3.13	TRUE	0.00254706
FOXP1	TRPS1	5	cisbp__M0752	3.13	TRUE	0.00816395
FOXP1	TSHZ1	3	cisbp__M0752	3.13	TRUE	0.00954693
FOXP1	UGCG	7	cisbp__M0752	3.13	TRUE	0.00940922
FOXP1	USP13	11	cisbp__M0752	3.13	TRUE	0.00320963
FOXP1	WEE1	12	cisbp__M0752	3.13	TRUE	0.00604899
FOXP1	YPEL2	6	cisbp__M0752	3.13	TRUE	0.00520721
FOXP1	ZBTB10	8	cisbp__M0752	3.13	TRUE	0.00471522
FOXP1	ZEB2	4	cisbp__M0752	3.13	TRUE	0.0200739
FOXP1	ZFHX3	14	cisbp__M0752	3.13	TRUE	0.00913031
FOXP1	ZFP36L1	11	cisbp__M0752	3.13	TRUE	0.00344313
FOXP1	ZMIZ1	8	cisbp__M0752	3.13	TRUE	0.00363588
FOXP1	CELF2	20	swissregulon__sacCer__FKH1	3.12	TRUE	0.0171219
FOXP1	CA12	3	hocomoco__FOXP1_HUMAN.H11MO.0.A	3.1	TRUE	0.0228801
FOXP1	CHRDL1	11	hocomoco__FOXP1_HUMAN.H11MO.0.A	3.1	TRUE	0.0179099
FOXP1	KIAA1199	8	hocomoco__FOXP1_HUMAN.H11MO.0.A	3.1	TRUE	0.0154614
FOXP1	MFAP5	1	hocomoco__FOXP1_HUMAN.H11MO.0.A	3.1	TRUE	0.0231665
FOXP1	SERPINF1	3	hocomoco__FOXP1_HUMAN.H11MO.0.A	3.1	TRUE	0.017142
FOXP1	SQRDL	2	hocomoco__FOXP1_HUMAN.H11MO.0.A	3.1	TRUE	0.0210357
FOXP1	STON1	5	hocomoco__FOXP1_HUMAN.H11MO.0.A	3.1	TRUE	0.01395
FOXP1	THBS4	10	hocomoco__FOXP1_HUMAN.H11MO.0.A	3.1	TRUE	0.0171947
FOXP1	TNXB	5	hocomoco__FOXP1_HUMAN.H11MO.0.A	3.1	TRUE	0.0220503
FOXP1	TSHZ2	2	hocomoco__FOXP1_HUMAN.H11MO.0.A	3.1	TRUE	0.029013
FOXP1	ABL1	9	cisbp__M0750	3.04	TRUE	0.0109388
FOXP1	ADAMTS9	7	cisbp__M0750	3.04	TRUE	0.0102633
FOXP1	ANKRD28	9	cisbp__M0750	3.04	TRUE	0.0046002
FOXP1	ARID4B	4	cisbp__M0750	3.04	TRUE	0.00322692
FOXP1	ARID5B	10	cisbp__M0750	3.04	TRUE	0.00630321
FOXP1	ARL6IP5	8	cisbp__M0750	3.04	TRUE	0.00461131
FOXP1	AXL	10	cisbp__M0750	3.04	TRUE	0.00535651
FOXP1	BDKRB2	11	cisbp__M0750	3.04	TRUE	0.00525981
FOXP1	BHLHE22	6	cisbp__M0750	3.04	TRUE	0.00956189
FOXP1	BHLHE41	8	cisbp__M0750	3.04	TRUE	0.00415089
FOXP1	C16orf45	8	cisbp__M0750	3.04	TRUE	0.00753226
FOXP1	C17orf96	6	cisbp__M0750	3.04	TRUE	0.00391386
FOXP1	C9orf72	6	cisbp__M0750	3.04	TRUE	0.0115095
FOXP1	CCDC109B	8	cisbp__M0750	3.04	TRUE	0.00420033
FOXP1	CCL20	7	cisbp__M0750	3.04	TRUE	0.00573192
FOXP1	CD55	10	cisbp__M0750	3.04	TRUE	0.00288942
FOXP1	CD9	6	cisbp__M0750	3.04	TRUE	0.00412856
FOXP1	CDKN1A	7	cisbp__M0750	3.04	TRUE	0.0026344
FOXP1	CDKN1B	10	cisbp__M0750	3.04	TRUE	0.00484396
FOXP1	CEBPB	10	cisbp__M0750	3.04	TRUE	0.00563934
FOXP1	CFD	5	cisbp__M0750	3.04	TRUE	0.00421537
FOXP1	CLIC2	9	cisbp__M0750	3.04	TRUE	0.0094639
FOXP1	COL1A1	3	cisbp__M0750	3.04	TRUE	0.012515
FOXP1	COL6A3	11	cisbp__M0750	3.04	TRUE	0.0057041
FOXP1	CPEB2	9	cisbp__M0750	3.04	TRUE	0.00527434
FOXP1	CSRP2	8	cisbp__M0750	3.04	TRUE	0.00402768
FOXP1	CYB5R2	9	cisbp__M0750	3.04	TRUE	0.00526287
FOXP1	CYGB	10	cisbp__M0750	3.04	TRUE	0.00454972
FOXP1	DCLK1	6	cisbp__M0750	3.04	TRUE	0.00607403
FOXP1	DIO2	13	cisbp__M0750	3.04	TRUE	0.0169842
FOXP1	DPYSL3	11	cisbp__M0750	3.04	TRUE	0.00582618
FOXP1	DUSP1	10	cisbp__M0750	3.04	TRUE	0.00268852
FOXP1	EZH2	7	cisbp__M0750	3.04	TRUE	0.00566834
FOXP1	FGF18	6	cisbp__M0750	3.04	TRUE	0.00450951
FOXP1	FILIP1L	10	cisbp__M0750	3.04	TRUE	0.00609318
FOXP1	FNIP2	9	cisbp__M0750	3.04	TRUE	0.00529237
FOXP1	FOXO1	8	cisbp__M0750	3.04	TRUE	0.00369848
FOXP1	GABARAPL1	9	cisbp__M0750	3.04	TRUE	0.00333728
FOXP1	GADD45G	6	cisbp__M0750	3.04	TRUE	0.00298182
FOXP1	GAS1	11	cisbp__M0750	3.04	TRUE	0.0062615
FOXP1	GEM	8	cisbp__M0750	3.04	TRUE	0.00276264
FOXP1	GFRA1	11	cisbp__M0750	3.04	TRUE	0.00507549
FOXP1	GNG11	6	cisbp__M0750	3.04	TRUE	0.00537018
FOXP1	H1FX	9	cisbp__M0750	3.04	TRUE	0.00310594
FOXP1	HAS2	8	cisbp__M0750	3.04	TRUE	0.00416544
FOXP1	HDAC7	10	cisbp__M0750	3.04	TRUE	0.00470452
FOXP1	HEG1	8	cisbp__M0750	3.04	TRUE	0.00439286
FOXP1	HGF	13	cisbp__M0750	3.04	TRUE	0.00936799
FOXP1	HSD11B1	3	cisbp__M0750	3.04	TRUE	0.0108682
FOXP1	IGFBP3	9	cisbp__M0750	3.04	TRUE	0.00371441
FOXP1	ING1	8	cisbp__M0750	3.04	TRUE	0.0034326
FOXP1	IRF1	10	cisbp__M0750	3.04	TRUE	0.00255094
FOXP1	ISG20	9	cisbp__M0750	3.04	TRUE	0.00271252
FOXP1	JARID2	7	cisbp__M0750	3.04	TRUE	0.0100671
FOXP1	JUNB	10	cisbp__M0750	3.04	TRUE	0.00234606
FOXP1	KITLG	9	cisbp__M0750	3.04	TRUE	0.00553703
FOXP1	KLF11	9	cisbp__M0750	3.04	TRUE	0.00347273
FOXP1	KLF2	9	cisbp__M0750	3.04	TRUE	0.00220409
FOXP1	KLF5	10	cisbp__M0750	3.04	TRUE	0.00527273
FOXP1	KLF6	6	cisbp__M0750	3.04	TRUE	0.00262452
FOXP1	LAMB3	6	cisbp__M0750	3.04	TRUE	0.00285727
FOXP1	LMO2	11	cisbp__M0750	3.04	TRUE	0.00606187
FOXP1	LPP	10	cisbp__M0750	3.04	TRUE	0.0025748
FOXP1	LRRC15	9	cisbp__M0750	3.04	TRUE	0.00808873
FOXP1	LTBP1	9	cisbp__M0750	3.04	TRUE	0.00603984
FOXP1	MARCKS	7	cisbp__M0750	3.04	TRUE	0.0137931
FOXP1	MBP	11	cisbp__M0750	3.04	TRUE	0.00672831
FOXP1	MDK	8	cisbp__M0750	3.04	TRUE	0.00548164
FOXP1	MDM2	9	cisbp__M0750	3.04	TRUE	0.00324439
FOXP1	MEOX2	5	cisbp__M0750	3.04	TRUE	0.00532062
FOXP1	MID1IP1	6	cisbp__M0750	3.04	TRUE	0.00425878
FOXP1	MIDN	9	cisbp__M0750	3.04	TRUE	0.00273213
FOXP1	MMP1	2	cisbp__M0750	3.04	TRUE	0.00645196
FOXP1	MYC	10	cisbp__M0750	3.04	TRUE	0.00282316
FOXP1	NAV3	9	cisbp__M0750	3.04	TRUE	0.00811318
FOXP1	NFKBIZ	9	cisbp__M0750	3.04	TRUE	0.00527726
FOXP1	NR4A1	10	cisbp__M0750	3.04	TRUE	0.00162661
FOXP1	NRP2	7	cisbp__M0750	3.04	TRUE	0.00615406
FOXP1	NUDT4	8	cisbp__M0750	3.04	TRUE	0.00334884
FOXP1	OSR2	11	cisbp__M0750	3.04	TRUE	0.00641818
FOXP1	PCSK1	8	cisbp__M0750	3.04	TRUE	0.00996947
FOXP1	PDGFRB	7	cisbp__M0750	3.04	TRUE	0.00441774
FOXP1	PDK4	8	cisbp__M0750	3.04	TRUE	0.00297041
FOXP1	PDLIM3	9	cisbp__M0750	3.04	TRUE	0.0059595
FOXP1	PDPN	8	cisbp__M0750	3.04	TRUE	0.00318896
FOXP1	PELI1	6	cisbp__M0750	3.04	TRUE	0.00466301
FOXP1	PGM2L1	21	cisbp__M0750	3.04	TRUE	0.0158445
FOXP1	PLA2G4A	8	cisbp__M0750	3.04	TRUE	0.00764385
FOXP1	PMP22	8	cisbp__M0750	3.04	TRUE	0.00373153
FOXP1	PSD3	10	cisbp__M0750	3.04	TRUE	0.00358834
FOXP1	PTGDS	9	cisbp__M0750	3.04	TRUE	0.00530603
FOXP1	PTHLH	10	cisbp__M0750	3.04	TRUE	0.00654587
FOXP1	RASD1	6	cisbp__M0750	3.04	TRUE	0.00293738
FOXP1	RBMS3	10	cisbp__M0750	3.04	TRUE	0.00917365
FOXP1	RCSD1	12	cisbp__M0750	3.04	TRUE	0.00644768
FOXP1	RGS2	7	cisbp__M0750	3.04	TRUE	0.00359881
FOXP1	RHOB	10	cisbp__M0750	3.04	TRUE	0.00280474
FOXP1	RNF19B	8	cisbp__M0750	3.04	TRUE	0.00326313
FOXP1	RORA	10	cisbp__M0750	3.04	TRUE	0.0087178
FOXP1	RPS6KA5	11	cisbp__M0750	3.04	TRUE	0.00576961
FOXP1	S100A4	5	cisbp__M0750	3.04	TRUE	0.0121807
FOXP1	SLC12A2	9	cisbp__M0750	3.04	TRUE	0.00410437
FOXP1	SLC39A8	12	cisbp__M0750	3.04	TRUE	0.0115005
FOXP1	SMAD1	7	cisbp__M0750	3.04	TRUE	0.00571804
FOXP1	SMAP2	11	cisbp__M0750	3.04	TRUE	0.00748687
FOXP1	SNRK	8	cisbp__M0750	3.04	TRUE	0.00535121
FOXP1	SNTB2	8	cisbp__M0750	3.04	TRUE	0.00500003
FOXP1	SOCS3	8	cisbp__M0750	3.04	TRUE	0.00321661
FOXP1	SQSTM1	5	cisbp__M0750	3.04	TRUE	0.0028357
FOXP1	ST5	6	cisbp__M0750	3.04	TRUE	0.00388437
FOXP1	STAT1	8	cisbp__M0750	3.04	TRUE	0.0061448
FOXP1	TIPARP	10	cisbp__M0750	3.04	TRUE	0.00479823
FOXP1	TMSB10	6	cisbp__M0750	3.04	TRUE	0.00406197
FOXP1	TMSB4X	6	cisbp__M0750	3.04	TRUE	0.0133829
FOXP1	VEGFA	10	cisbp__M0750	3.04	TRUE	0.00355211
FOXP1	VNN3	12	cisbp__M0750	3.04	TRUE	0.00983401
FOXP1	WIPI1	9	cisbp__M0750	3.04	TRUE	0.0089402
FOXP1	XAF1	10	cisbp__M0750	3.04	TRUE	0.00628535
FOXP1	YPEL3	10	cisbp__M0750	3.04	TRUE	0.00431667
FOXP1	YWHAH	9	cisbp__M0750	3.04	TRUE	0.0025458
FOXP1	ZBTB16	11	cisbp__M0750	3.04	TRUE	0.00591697
FOXP1	ZBTB2	10	cisbp__M0750	3.04	TRUE	0.0032529
FOXP1	ZFAND5	9	cisbp__M0750	3.04	TRUE	0.003863
FOXP1	ZFP36L2	9	cisbp__M0750	3.04	TRUE	0.0041893
FOXP1	ZNF503	8	cisbp__M0750	3.04	TRUE	0.0035981
FOXP1	ANPEP	4	cisbp__M0752	3.03	TRUE	0.00844192
FOXP1	AR	7	cisbp__M0752	3.03	TRUE	0.00627723
FOXP1	ATF3	4	cisbp__M0752	3.03	TRUE	0.00183629
FOXP1	CCDC3	4	cisbp__M0752	3.03	TRUE	0.00633736
FOXP1	CHODL	4	cisbp__M0752	3.03	TRUE	0.00950794
FOXP1	CHSY1	5	cisbp__M0752	3.03	TRUE	0.00634014
FOXP1	CREM	8	cisbp__M0752	3.03	TRUE	0.00386116
FOXP1	CSRNP1	4	cisbp__M0752	3.03	TRUE	0.00274416
FOXP1	DLX5	5	cisbp__M0752	3.03	TRUE	0.00321217
FOXP1	DTX2	3	cisbp__M0752	3.03	TRUE	0.0038358
FOXP1	FSTL3	3	cisbp__M0752	3.03	TRUE	0.00461807
FOXP1	FXYD6	4	cisbp__M0752	3.03	TRUE	0.0052322
FOXP1	GAS7	3	cisbp__M0752	3.03	TRUE	0.0050166
FOXP1	GCH1	1	cisbp__M0752	3.03	TRUE	0.00633044
FOXP1	IGFBP4	3	cisbp__M0752	3.03	TRUE	0.0137537
FOXP1	JAM3	5	cisbp__M0752	3.03	TRUE	0.00505883
FOXP1	KCTD12	5	cisbp__M0752	3.03	TRUE	0.00430904
FOXP1	LIF	2	cisbp__M0752	3.03	TRUE	0.00395441
FOXP1	MAB21L2	3	cisbp__M0752	3.03	TRUE	0.00709489
FOXP1	MGLL	5	cisbp__M0752	3.03	TRUE	0.00420325
FOXP1	NAV2	6	cisbp__M0752	3.03	TRUE	0.00404962
FOXP1	NNT	8	cisbp__M0752	3.03	TRUE	0.00732546
FOXP1	OLFM1	5	cisbp__M0752	3.03	TRUE	0.00471636
FOXP1	PIM3	3	cisbp__M0752	3.03	TRUE	0.00358039
FOXP1	S100A16	2	cisbp__M0752	3.03	TRUE	0.00303577
FOXP1	SEMA6D	2	cisbp__M0752	3.03	TRUE	0.00456819
FOXP1	SETX	5	cisbp__M0752	3.03	TRUE	0.00504945
FOXP1	SFRP1	4	cisbp__M0752	3.03	TRUE	0.00503939
FOXP1	SGK1	5	cisbp__M0752	3.03	TRUE	0.00494074
FOXP1	SLC20A1	4	cisbp__M0752	3.03	TRUE	0.00359913
FOXP1	SLC43A3	6	cisbp__M0752	3.03	TRUE	0.00331295
FOXP1	SLC6A6	5	cisbp__M0752	3.03	TRUE	0.00795293
FOXP1	SLCO3A1	4	cisbp__M0752	3.03	TRUE	0.00350685
FOXP1	SPTBN1	5	cisbp__M0752	3.03	TRUE	0.00964412
FOXP1	TJP2	8	cisbp__M0752	3.03	TRUE	0.00653888
FOXP1	TLCD1	6	cisbp__M0752	3.03	TRUE	0.0104514
FOXP1	TSC22D1	4	cisbp__M0752	3.03	TRUE	0.00405041
HES1	C1orf51	18	swissregulon__hs__HES1.p2	4.09	TRUE	0.0182638
HES1	CKS2	14	swissregulon__hs__HES1.p2	4.09	TRUE	0.0157865
HES1	CLK1	5	swissregulon__hs__HES1.p2	4.09	TRUE	0.0255794
HES1	CXCR4	12	swissregulon__hs__HES1.p2	4.09	TRUE	0.0180837
HES1	DDIT3	11	swissregulon__hs__HES1.p2	4.09	TRUE	0.0271553
HES1	DLX2	12	swissregulon__hs__HES1.p2	4.09	TRUE	0.0180156
HES1	DLX5	6	swissregulon__hs__HES1.p2	4.09	TRUE	0.025967
HES1	EZH2	1	swissregulon__hs__HES1.p2	4.09	TRUE	0.0129697
HES1	GADD45G	18	swissregulon__hs__HES1.p2	4.09	TRUE	0.0196001
HES1	HES1	18	swissregulon__hs__HES1.p2	4.09	TRUE	#N/A
HES1	HEY1	3	swissregulon__hs__HES1.p2	4.09	TRUE	0.0484546
HES1	HSPA6	13	swissregulon__hs__HES1.p2	4.09	TRUE	0.0235537
HES1	ID1	2	swissregulon__hs__HES1.p2	4.09	TRUE	0.0222338
HES1	IER5L	10	swissregulon__hs__HES1.p2	4.09	TRUE	0.0262412
HES1	KLF10	16	swissregulon__hs__HES1.p2	4.09	TRUE	0.033566
HES1	NR4A1	3	swissregulon__hs__HES1.p2	4.09	TRUE	0.0303405
HES1	NR4A2	18	swissregulon__hs__HES1.p2	4.09	TRUE	0.0352668
HES1	RGS2	1	swissregulon__hs__HES1.p2	4.09	TRUE	0.0153572
HES1	RMRP	2	swissregulon__hs__HES1.p2	4.09	TRUE	0.0188066
HES1	SERTAD4	11	swissregulon__hs__HES1.p2	4.09	TRUE	0.0181192
HES1	SFRP2	11	swissregulon__hs__HES1.p2	4.09	TRUE	0.0152278
HES1	TIPARP	12	swissregulon__hs__HES1.p2	4.09	TRUE	0.0263717
HES1	ZBTB2	11	swissregulon__hs__HES1.p2	4.09	TRUE	0.0240292
HES1	ZNF10	1	swissregulon__hs__HES1.p2	4.09	TRUE	0.0207614
HES1	BHLHE40	13	jaspar__MA1099.1	3.61	TRUE	0.0322853
HES1	C1orf63	6	jaspar__MA1099.1	3.61	TRUE	0.0330582
HES1	POU3F1	8	jaspar__MA1099.1	3.61	TRUE	0.0151108
HES1	RGS16	7	jaspar__MA1099.1	3.61	TRUE	0.0176142
HES1	ZNF331	13	jaspar__MA1099.1	3.61	TRUE	0.019423
HES1	SNAI1	6	transfac_pro__M02011	3.35	TRUE	0.0145139
HES1	ID3	2	transfac_pro__M07042	3.13	TRUE	0.0252672
HES1	ATF3	1	transfac_pro__M02011	3.11	TRUE	0.0151241
HES1	CRISPLD1	6	transfac_pro__M02011	3.11	TRUE	0.0163887
HES1	DBP	6	transfac_pro__M02011	3.11	TRUE	0.01592
HES1	FOS	1	transfac_pro__M02011	3.11	TRUE	0.021535
HES1	FOSB	1	transfac_pro__M02011	3.11	TRUE	0.0157554
HES1	PER1	3	transfac_pro__M02011	3.11	TRUE	0.0169927
HIVEP3	AMPD3	15	stark__GGGGAMWWCCM	5.88	TRUE	0.0194645
HIVEP3	ATP2B4	28	stark__GGGGAMWWCCM	5.88	TRUE	0.0172474
HIVEP3	AVIL	6	stark__GGGGAMWWCCM	5.88	TRUE	0.0113481
HIVEP3	BDNF	48	stark__GGGGAMWWCCM	5.88	TRUE	0.0194174
HIVEP3	BIRC3	49	stark__GGGGAMWWCCM	5.88	TRUE	0.0218367
HIVEP3	C1QTNF1	48	stark__GGGGAMWWCCM	5.88	TRUE	0.0301698
HIVEP3	C8orf46	2	stark__GGGGAMWWCCM	5.88	TRUE	0.0130511
HIVEP3	CAV1	13	stark__GGGGAMWWCCM	5.88	TRUE	0.0197677
HIVEP3	CBR3	43	stark__GGGGAMWWCCM	5.88	TRUE	0.0272906
HIVEP3	CCL20	36	stark__GGGGAMWWCCM	5.88	TRUE	0.0156411
HIVEP3	CD40	39	stark__GGGGAMWWCCM	5.88	TRUE	0.015947
HIVEP3	CD70	44	stark__GGGGAMWWCCM	5.88	TRUE	0.0177165
HIVEP3	CFL2	36	stark__GGGGAMWWCCM	5.88	TRUE	0.0191151
HIVEP3	CFLAR	25	stark__GGGGAMWWCCM	5.88	TRUE	0.0219906
HIVEP3	CHI3L2	45	stark__GGGGAMWWCCM	5.88	TRUE	0.0291609
HIVEP3	CHST11	2	stark__GGGGAMWWCCM	5.88	TRUE	0.0162406
HIVEP3	CYLD	51	stark__GGGGAMWWCCM	5.88	TRUE	0.0367518
HIVEP3	CYP7B1	23	stark__GGGGAMWWCCM	5.88	TRUE	0.0247692
HIVEP3	DGAT2	9	stark__GGGGAMWWCCM	5.88	TRUE	0.0119018
HIVEP3	EBF1	26	stark__GGGGAMWWCCM	5.88	TRUE	0.0150395
HIVEP3	EFNA5	8	stark__GGGGAMWWCCM	5.88	TRUE	0.0199298
HIVEP3	ELF3	51	stark__GGGGAMWWCCM	5.88	TRUE	0.0323179
HIVEP3	ELOVL7	12	stark__GGGGAMWWCCM	5.88	TRUE	0.0230905
HIVEP3	FAS	23	stark__GGGGAMWWCCM	5.88	TRUE	0.0165268
HIVEP3	GREM1	37	stark__GGGGAMWWCCM	5.88	TRUE	0.0120294
HIVEP3	HAPLN3	35	stark__GGGGAMWWCCM	5.88	TRUE	0.01733
HIVEP3	HSD11B1	16	stark__GGGGAMWWCCM	5.88	TRUE	0.0150621
HIVEP3	MAP2K3	29	stark__GGGGAMWWCCM	5.88	TRUE	0.0195513
HIVEP3	MARCH3	15	stark__GGGGAMWWCCM	5.88	TRUE	0.0241803
HIVEP3	NCF2	20	stark__GGGGAMWWCCM	5.88	TRUE	0.0153597
HIVEP3	NFKBIA	53	stark__GGGGAMWWCCM	5.88	TRUE	0.0321233
HIVEP3	NFKBIZ	64	stark__GGGGAMWWCCM	5.88	TRUE	0.0391324
HIVEP3	NINJ1	12	stark__GGGGAMWWCCM	5.88	TRUE	0.0215226
HIVEP3	PIGA	18	stark__GGGGAMWWCCM	5.88	TRUE	0.0154054
HIVEP3	PTX3	61	stark__GGGGAMWWCCM	5.88	TRUE	0.0319588
HIVEP3	RBPJ	23	stark__GGGGAMWWCCM	5.88	TRUE	0.0167983
HIVEP3	RIPK2	25	stark__GGGGAMWWCCM	5.88	TRUE	0.02495
HIVEP3	RND1	28	stark__GGGGAMWWCCM	5.88	TRUE	0.0173415
HIVEP3	SLC25A37	24	stark__GGGGAMWWCCM	5.88	TRUE	0.0329414
HIVEP3	ST8SIA1	21	stark__GGGGAMWWCCM	5.88	TRUE	0.0140219
HIVEP3	STAT5A	36	stark__GGGGAMWWCCM	5.88	TRUE	0.0370636
HIVEP3	TJP2	20	stark__GGGGAMWWCCM	5.88	TRUE	0.0197613
HIVEP3	TLR2	34	stark__GGGGAMWWCCM	5.88	TRUE	0.0170575
HIVEP3	TNFAIP2	26	stark__GGGGAMWWCCM	5.88	TRUE	0.0595131
HIVEP3	TNFAIP3	39	stark__GGGGAMWWCCM	5.88	TRUE	0.0175223
HIVEP3	TNIP1	36	stark__GGGGAMWWCCM	5.88	TRUE	0.0329248
HIVEP3	TRAF1	24	stark__GGGGAMWWCCM	5.88	TRUE	0.0167856
HIVEP3	USP13	12	stark__GGGGAMWWCCM	5.88	TRUE	0.0289594
HIVEP3	VCAM1	38	stark__GGGGAMWWCCM	5.88	TRUE	0.0145927
HIVEP3	ZNF385A	1	stark__GGGGAMWWCCM	5.88	TRUE	0.0221716
HIVEP3	CCL2	36	bergman__shn-ZFP2	5.54	TRUE	0.0273615
HIVEP3	CCL3	10	bergman__shn-ZFP2	5.54	TRUE	0.0138316
HIVEP3	FAIM3	5	bergman__shn-ZFP2	5.54	TRUE	0.014274
HIVEP3	FAM134B	16	bergman__shn-ZFP2	5.54	TRUE	0.0178075
HIVEP3	GAS7	42	bergman__shn-ZFP2	5.54	TRUE	0.0287117
HIVEP3	HS3ST3B1	10	bergman__shn-ZFP2	5.54	TRUE	0.018987
HIVEP3	KCNN3	27	bergman__shn-ZFP2	5.54	TRUE	0.0118658
HIVEP3	LCN2	25	bergman__shn-ZFP2	5.54	TRUE	0.0194488
HIVEP3	MXD1	13	bergman__shn-ZFP2	5.54	TRUE	0.0204683
HIVEP3	PPP1R15B	21	bergman__shn-ZFP2	5.54	TRUE	0.0224719
HIVEP3	RPS6KA1	19	bergman__shn-ZFP2	5.54	TRUE	0.0148175
HIVEP3	SLC43A3	8	bergman__shn-ZFP2	5.54	TRUE	0.0390075
HIVEP3	SMS	14	bergman__shn-ZFP2	5.54	TRUE	0.0185904
HIVEP3	TMEM37	18	bergman__shn-ZFP2	5.54	TRUE	0.0292788
HIVEP3	BDKRB2	22	stark__GGGGAMWWCCM	5.31	TRUE	0.0249915
HIVEP3	DENND2D	33	stark__GGGGAMWWCCM	5.31	TRUE	0.0337584
HIVEP3	FAM129A	40	stark__GGGGAMWWCCM	5.31	TRUE	0.0357342
HIVEP3	ICAM1	35	stark__GGGGAMWWCCM	5.31	TRUE	0.0613391
HIVEP3	IL10	20	stark__GGGGAMWWCCM	5.31	TRUE	0.0206771
HIVEP3	OXTR	29	stark__GGGGAMWWCCM	5.31	TRUE	0.0300739
HIVEP3	PDGFRA	25	stark__GGGGAMWWCCM	5.31	TRUE	0.0224706
HIVEP3	ST5	16	stark__GGGGAMWWCCM	5.31	TRUE	0.0258987
HIVEP3	TGFBR3	29	stark__GGGGAMWWCCM	5.31	TRUE	0.0226423
HIVEP3	ZC3H12A	31	stark__GGGGAMWWCCM	5.31	TRUE	0.0263278
HIVEP3	ZFPM2	29	stark__GGGGAMWWCCM	5.31	TRUE	0.0282502
HIVEP3	BCL9L	18	bergman__shn-ZFP2	5.15	TRUE	0.0234481
HIVEP3	DLC1	14	bergman__shn-ZFP2	5.15	TRUE	0.0182506
HIVEP3	FOXA2	8	bergman__shn-ZFP2	5.15	TRUE	0.0112816
HIVEP3	KCNK5	14	bergman__shn-ZFP2	5.15	TRUE	0.0168708
HIVEP3	NCOA7	18	bergman__shn-ZFP2	5.15	TRUE	0.0199787
HIVEP3	NFKBIE	19	bergman__shn-ZFP2	5.15	TRUE	0.0212654
HIVEP3	PDE1B	21	bergman__shn-ZFP2	5.15	TRUE	0.0151378
HIVEP3	PIK3C2B	33	bergman__shn-ZFP2	5.15	TRUE	0.0203611
HIVEP3	PTCHD1	24	bergman__shn-ZFP2	5.15	TRUE	0.0214554
HIVEP3	RPGR	7	bergman__shn-ZFP2	5.15	TRUE	0.0136785
HIVEP3	TMEM47	16	bergman__shn-ZFP2	5.15	TRUE	0.0124302
HIVEP3	TNFAIP8	15	bergman__shn-ZFP2	5.15	TRUE	0.044425
HIVEP3	ZNF423	18	bergman__shn-ZFP2	5.15	TRUE	0.0210008
HIVEP3	AHNAK	16	bergman__shn-ZFP2	4.39	TRUE	0.0133814
HIVEP3	ALCAM	21	bergman__shn-ZFP2	4.39	TRUE	0.00859092
HIVEP3	BCL2	18	bergman__shn-ZFP2	4.39	TRUE	0.0102016
HIVEP3	BPGM	8	bergman__shn-ZFP2	4.39	TRUE	0.00888845
HIVEP3	CA8	11	bergman__shn-ZFP2	4.39	TRUE	0.00652553
HIVEP3	CAMK1D	20	bergman__shn-ZFP2	4.39	TRUE	0.00821526
HIVEP3	CDK6	18	bergman__shn-ZFP2	4.39	TRUE	0.0111257
HIVEP3	CHST2	4	bergman__shn-ZFP2	4.39	TRUE	0.0103598
HIVEP3	FAM115A	11	bergman__shn-ZFP2	4.39	TRUE	0.00642148
HIVEP3	FKTN	10	bergman__shn-ZFP2	4.39	TRUE	0.00906493
HIVEP3	KIAA1217	14	bergman__shn-ZFP2	4.39	TRUE	0.00930713
HIVEP3	LIF	18	bergman__shn-ZFP2	4.39	TRUE	0.0156858
HIVEP3	LNX1	17	bergman__shn-ZFP2	4.39	TRUE	0.00856192
HIVEP3	LTBP2	20	bergman__shn-ZFP2	4.39	TRUE	0.00671566
HIVEP3	METRNL	11	bergman__shn-ZFP2	4.39	TRUE	0.00630485
HIVEP3	MMP9	21	bergman__shn-ZFP2	4.39	TRUE	0.00851873
HIVEP3	NEDD4L	22	bergman__shn-ZFP2	4.39	TRUE	0.00701554
HIVEP3	NFASC	17	bergman__shn-ZFP2	4.39	TRUE	0.00561337
HIVEP3	NFATC2	21	bergman__shn-ZFP2	4.39	TRUE	0.00638914
HIVEP3	NFKBID	15	bergman__shn-ZFP2	4.39	TRUE	0.0068349
HIVEP3	PALLD	20	bergman__shn-ZFP2	4.39	TRUE	0.0123121
HIVEP3	PLOD2	11	bergman__shn-ZFP2	4.39	TRUE	0.00704642
HIVEP3	PPAP2B	6	bergman__shn-ZFP2	4.39	TRUE	0.0156327
HIVEP3	PRKCH	6	bergman__shn-ZFP2	4.39	TRUE	0.00687488
HIVEP3	RAMP2	16	bergman__shn-ZFP2	4.39	TRUE	0.00617045
HIVEP3	RHOQ	12	bergman__shn-ZFP2	4.39	TRUE	0.0066519
HIVEP3	S100A10	12	bergman__shn-ZFP2	4.39	TRUE	0.00477733
HIVEP3	SEPT9	21	bergman__shn-ZFP2	4.39	TRUE	0.00955985
HIVEP3	SOCS3	14	bergman__shn-ZFP2	4.39	TRUE	0.00685378
HIVEP3	SOX9	13	bergman__shn-ZFP2	4.39	TRUE	0.00621886
HIVEP3	UACA	24	bergman__shn-ZFP2	4.39	TRUE	0.00947087
HIVEP3	VNN3	19	bergman__shn-ZFP2	4.39	TRUE	0.00924775
HIVEP3	WWC1	12	bergman__shn-ZFP2	4.39	TRUE	0.011185
HIVEP3	ZBTB10	12	bergman__shn-ZFP2	4.39	TRUE	0.00805574
HIVEP3	B3GNT7	14	bergman__shn-ZFP2	4.11	TRUE	0.0291561
HIVEP3	CSF1	34	bergman__shn-ZFP2	4.11	TRUE	0.0388027
HIVEP3	CX3CL1	18	bergman__shn-ZFP2	4.11	TRUE	0.0296824
HIVEP3	DGKH	14	bergman__shn-ZFP2	4.11	TRUE	0.051979
HIVEP3	G0S2	8	bergman__shn-ZFP2	4.11	TRUE	0.0343988
HIVEP3	HIVEP3	29	bergman__shn-ZFP2	4.11	TRUE	#N/A
HIVEP3	HSPG2	6	bergman__shn-ZFP2	4.11	TRUE	0.0277774
HIVEP3	LAMB3	32	bergman__shn-ZFP2	4.11	TRUE	0.0343881
HIVEP3	MAST4	15	bergman__shn-ZFP2	4.11	TRUE	0.0333292
HIVEP3	PPARG	34	bergman__shn-ZFP2	4.11	TRUE	0.0260932
HIVEP3	SLC7A2	13	bergman__shn-ZFP2	4.11	TRUE	0.0483527
HIVEP3	SLCO3A1	19	bergman__shn-ZFP2	4.11	TRUE	0.0399389
HIVEP3	AMIGO2	4	flyfactorsurvey__shn-F1-2_SOLEXA_FBgn0003396	3.94	TRUE	0.0159212
HIVEP3	CD82	24	flyfactorsurvey__shn-F1-2_SOLEXA_FBgn0003396	3.94	TRUE	0.0279595
HIVEP3	CMIP	4	flyfactorsurvey__shn-F1-2_SOLEXA_FBgn0003396	3.94	TRUE	0.0142524
HIVEP3	DTX2	1	flyfactorsurvey__shn-F1-2_SOLEXA_FBgn0003396	3.94	TRUE	0.015294
HIVEP3	EHD1	4	flyfactorsurvey__shn-F1-2_SOLEXA_FBgn0003396	3.94	TRUE	0.019029
HIVEP3	FNDC3B	17	flyfactorsurvey__shn-F1-2_SOLEXA_FBgn0003396	3.94	TRUE	0.0360846
HIVEP3	GFPT2	11	flyfactorsurvey__shn-F1-2_SOLEXA_FBgn0003396	3.94	TRUE	0.0166903
HIVEP3	ICAM4	5	flyfactorsurvey__shn-F1-2_SOLEXA_FBgn0003396	3.94	TRUE	0.016144
HIVEP3	LPP	3	flyfactorsurvey__shn-F1-2_SOLEXA_FBgn0003396	3.94	TRUE	0.0377029
HIVEP3	MAPKBP1	1	flyfactorsurvey__shn-F1-2_SOLEXA_FBgn0003396	3.94	TRUE	0.0179915
HIVEP3	MOXD1	12	flyfactorsurvey__shn-F1-2_SOLEXA_FBgn0003396	3.94	TRUE	0.0148315
HIVEP3	MYBPH	30	flyfactorsurvey__shn-F1-2_SOLEXA_FBgn0003396	3.94	TRUE	0.0143532
HIVEP3	NOS2	41	flyfactorsurvey__shn-F1-2_SOLEXA_FBgn0003396	3.94	TRUE	0.0412036
HIVEP3	PDPN	6	flyfactorsurvey__shn-F1-2_SOLEXA_FBgn0003396	3.94	TRUE	0.0260819
HIVEP3	PDZRN3	13	flyfactorsurvey__shn-F1-2_SOLEXA_FBgn0003396	3.94	TRUE	0.025005
HIVEP3	SAV1	5	flyfactorsurvey__shn-F1-2_SOLEXA_FBgn0003396	3.94	TRUE	0.0185018
HIVEP3	SERPINA1	11	flyfactorsurvey__shn-F1-2_SOLEXA_FBgn0003396	3.94	TRUE	0.0225418
HIVEP3	SLC41A2	8	flyfactorsurvey__shn-F1-2_SOLEXA_FBgn0003396	3.94	TRUE	0.0151162
HIVEP3	SLC43A2	12	flyfactorsurvey__shn-F1-2_SOLEXA_FBgn0003396	3.94	TRUE	0.0173028
HIVEP3	SYN3	13	flyfactorsurvey__shn-F1-2_SOLEXA_FBgn0003396	3.94	TRUE	0.0133889
HIVEP3	TRIM8	15	flyfactorsurvey__shn-F1-2_SOLEXA_FBgn0003396	3.94	TRUE	0.0269512
HIVEP3	PARP14	20	cisbp__M5189	3.79	TRUE	0.019109
HIVEP3	ACAN	15	stark__GGGGAMWWCCM	3.65	TRUE	0.00564728
HIVEP3	ACSL5	7	stark__GGGGAMWWCCM	3.65	TRUE	0.00644588
HIVEP3	ADD3	5	stark__GGGGAMWWCCM	3.65	TRUE	0.0105061
HIVEP3	ANXA1	4	stark__GGGGAMWWCCM	3.65	TRUE	0.00589337
HIVEP3	APOL3	1	stark__GGGGAMWWCCM	3.65	TRUE	0.0079645
HIVEP3	BAALC	7	stark__GGGGAMWWCCM	3.65	TRUE	0.0104931
HIVEP3	CCDC109B	14	stark__GGGGAMWWCCM	3.65	TRUE	0.00599701
HIVEP3	CD274	2	stark__GGGGAMWWCCM	3.65	TRUE	0.00993533
HIVEP3	CD83	11	stark__GGGGAMWWCCM	3.65	TRUE	0.0129168
HIVEP3	CDC42EP4	16	stark__GGGGAMWWCCM	3.65	TRUE	0.0064282
HIVEP3	CXXC5	10	stark__GGGGAMWWCCM	3.65	TRUE	0.00843343
HIVEP3	CYB5R2	6	stark__GGGGAMWWCCM	3.65	TRUE	0.00675088
HIVEP3	CYP26B1	9	stark__GGGGAMWWCCM	3.65	TRUE	0.00933712
HIVEP3	DAAM1	9	stark__GGGGAMWWCCM	3.65	TRUE	0.0143442
HIVEP3	EGLN3	1	stark__GGGGAMWWCCM	3.65	TRUE	0.00676033
HIVEP3	EN2	7	stark__GGGGAMWWCCM	3.65	TRUE	0.00678858
HIVEP3	FBN1	15	stark__GGGGAMWWCCM	3.65	TRUE	0.00675746
HIVEP3	FGF1	17	stark__GGGGAMWWCCM	3.65	TRUE	0.00676837
HIVEP3	FN1	8	stark__GGGGAMWWCCM	3.65	TRUE	0.0212602
HIVEP3	FTH1	5	stark__GGGGAMWWCCM	3.65	TRUE	0.0104925
HIVEP3	GPRC5B	14	stark__GGGGAMWWCCM	3.65	TRUE	0.0140291
HIVEP3	IGF2	22	stark__GGGGAMWWCCM	3.65	TRUE	0.00743034
HIVEP3	IL7R	13	stark__GGGGAMWWCCM	3.65	TRUE	0.0104902
HIVEP3	KCNA1	19	stark__GGGGAMWWCCM	3.65	TRUE	0.00753363
HIVEP3	KLF3	9	stark__GGGGAMWWCCM	3.65	TRUE	0.00819219
HIVEP3	LASP1	22	stark__GGGGAMWWCCM	3.65	TRUE	0.0117475
HIVEP3	LRFN5	9	stark__GGGGAMWWCCM	3.65	TRUE	0.0104713
HIVEP3	MAP3K8	17	stark__GGGGAMWWCCM	3.65	TRUE	0.00703812
HIVEP3	MSC	7	stark__GGGGAMWWCCM	3.65	TRUE	0.00787256
HIVEP3	MSI2	11	stark__GGGGAMWWCCM	3.65	TRUE	0.0112961
HIVEP3	NR1D1	21	stark__GGGGAMWWCCM	3.65	TRUE	0.0135304
HIVEP3	NRARP	13	stark__GGGGAMWWCCM	3.65	TRUE	0.0071871
HIVEP3	PDZK1IP1	17	stark__GGGGAMWWCCM	3.65	TRUE	0.00942871
HIVEP3	PHACTR2	14	stark__GGGGAMWWCCM	3.65	TRUE	0.00685418
HIVEP3	PHLDB2	18	stark__GGGGAMWWCCM	3.65	TRUE	0.00951903
HIVEP3	PIM1	1	stark__GGGGAMWWCCM	3.65	TRUE	0.00842804
HIVEP3	PLEC	19	stark__GGGGAMWWCCM	3.65	TRUE	0.00839101
HIVEP3	PPP1R14C	12	stark__GGGGAMWWCCM	3.65	TRUE	0.010844
HIVEP3	PRG4	5	stark__GGGGAMWWCCM	3.65	TRUE	0.0071245
HIVEP3	PRICKLE2	9	stark__GGGGAMWWCCM	3.65	TRUE	0.00848381
HIVEP3	PRRG4	1	stark__GGGGAMWWCCM	3.65	TRUE	0.00942369
HIVEP3	PTRF	5	stark__GGGGAMWWCCM	3.65	TRUE	0.0106786
HIVEP3	RBMS3	4	stark__GGGGAMWWCCM	3.65	TRUE	0.00735646
HIVEP3	RCSD1	10	stark__GGGGAMWWCCM	3.65	TRUE	0.00803092
HIVEP3	REL	23	stark__GGGGAMWWCCM	3.65	TRUE	0.00758312
HIVEP3	RHOF	15	stark__GGGGAMWWCCM	3.65	TRUE	0.0085396
HIVEP3	SCUBE3	14	stark__GGGGAMWWCCM	3.65	TRUE	0.0111555
HIVEP3	SEMA6D	4	stark__GGGGAMWWCCM	3.65	TRUE	0.00877462
HIVEP3	SERPINE2	12	stark__GGGGAMWWCCM	3.65	TRUE	0.00944421
HIVEP3	SMAD3	19	stark__GGGGAMWWCCM	3.65	TRUE	0.0133066
HIVEP3	SPHK1	8	stark__GGGGAMWWCCM	3.65	TRUE	0.00603485
HIVEP3	ST3GAL6	13	stark__GGGGAMWWCCM	3.65	TRUE	0.00789278
HIVEP3	STEAP2	21	stark__GGGGAMWWCCM	3.65	TRUE	0.013067
HIVEP3	STXBP6	21	stark__GGGGAMWWCCM	3.65	TRUE	0.00749948
HIVEP3	SYNPO	16	stark__GGGGAMWWCCM	3.65	TRUE	0.00912308
HIVEP3	TIMP3	4	stark__GGGGAMWWCCM	3.65	TRUE	0.00843403
HIVEP3	TMEM2	11	stark__GGGGAMWWCCM	3.65	TRUE	0.0070772
HIVEP3	UNC5B	5	stark__GGGGAMWWCCM	3.65	TRUE	0.00860991
HIVEP3	ZNF385B	15	stark__GGGGAMWWCCM	3.65	TRUE	0.00685277
HIVEP3	SOD2	3	stark__GGGGAMWWCCM	3.49	TRUE	0.0410611
HIVEP3	ABTB2	18	flyfactorsurvey__shn-F1-2_SANGER_5_FBgn0003396	3.37	TRUE	0.0143477
HIVEP3	AMOTL2	9	flyfactorsurvey__shn-F1-2_SANGER_5_FBgn0003396	3.37	TRUE	0.0257333
HIVEP3	ASS1	10	flyfactorsurvey__shn-F1-2_SANGER_5_FBgn0003396	3.37	TRUE	0.0177745
HIVEP3	EFNB1	2	flyfactorsurvey__shn-F1-2_SANGER_5_FBgn0003396	3.37	TRUE	0.0134305
HIVEP3	KCNN4	9	flyfactorsurvey__shn-F1-2_SANGER_5_FBgn0003396	3.37	TRUE	0.0180473
HIVEP3	LRIG1	7	flyfactorsurvey__shn-F1-2_SANGER_5_FBgn0003396	3.37	TRUE	0.0238932
HIVEP3	LYN	11	flyfactorsurvey__shn-F1-2_SANGER_5_FBgn0003396	3.37	TRUE	0.0179936
HIVEP3	PVRL1	10	flyfactorsurvey__shn-F1-2_SANGER_5_FBgn0003396	3.37	TRUE	0.0131924
HIVEP3	SHB	13	flyfactorsurvey__shn-F1-2_SANGER_5_FBgn0003396	3.37	TRUE	0.0145907
HIVEP3	TNS1	14	flyfactorsurvey__shn-F1-2_SANGER_5_FBgn0003396	3.37	TRUE	0.0124798
HIVEP3	AKAP13	8	bergman__shn-ZFP2	3.19	TRUE	0.00599067
HIVEP3	ANKRD28	3	bergman__shn-ZFP2	3.19	TRUE	0.00544489
HIVEP3	ARHGAP24	9	bergman__shn-ZFP2	3.19	TRUE	0.0138927
HIVEP3	ATF5	6	bergman__shn-ZFP2	3.19	TRUE	0.00540591
HIVEP3	B4GALT1	4	bergman__shn-ZFP2	3.19	TRUE	0.0093315
HIVEP3	CCNG2	9	bergman__shn-ZFP2	3.19	TRUE	0.00795061
HIVEP3	CD93	5	bergman__shn-ZFP2	3.19	TRUE	0.00744449
HIVEP3	CSGALNACT1	5	bergman__shn-ZFP2	3.19	TRUE	0.00541453
HIVEP3	DENND3	4	bergman__shn-ZFP2	3.19	TRUE	0.00731892
HIVEP3	DIO3OS	5	bergman__shn-ZFP2	3.19	TRUE	0.0066627
HIVEP3	DOCK9	8	bergman__shn-ZFP2	3.19	TRUE	0.00602411
HIVEP3	DPYSL2	1	bergman__shn-ZFP2	3.19	TRUE	0.00618065
HIVEP3	EGFLAM	14	bergman__shn-ZFP2	3.19	TRUE	0.0135629
HIVEP3	EMP2	9	bergman__shn-ZFP2	3.19	TRUE	0.00525262
HIVEP3	ERBB2	10	bergman__shn-ZFP2	3.19	TRUE	0.00749116
HIVEP3	FAM20C	6	bergman__shn-ZFP2	3.19	TRUE	0.0115222
HIVEP3	FAM89A	5	bergman__shn-ZFP2	3.19	TRUE	0.00582842
HIVEP3	FLT1	8	bergman__shn-ZFP2	3.19	TRUE	0.00628172
HIVEP3	FXYD2	11	bergman__shn-ZFP2	3.19	TRUE	0.00598254
HIVEP3	FXYD6	5	bergman__shn-ZFP2	3.19	TRUE	0.00530458
HIVEP3	GJA1	3	bergman__shn-ZFP2	3.19	TRUE	0.00537919
HIVEP3	GJC1	18	bergman__shn-ZFP2	3.19	TRUE	0.00907802
HIVEP3	HAS2	6	bergman__shn-ZFP2	3.19	TRUE	0.00559101
HIVEP3	HDAC7	3	bergman__shn-ZFP2	3.19	TRUE	0.0118199
HIVEP3	HLX	2	bergman__shn-ZFP2	3.19	TRUE	0.00584172
HIVEP3	IER5	10	bergman__shn-ZFP2	3.19	TRUE	0.0158984
HIVEP3	INPP4B	1	bergman__shn-ZFP2	3.19	TRUE	0.00512798
HIVEP3	ITGA5	22	bergman__shn-ZFP2	3.19	TRUE	0.00864811
HIVEP3	JAG1	5	bergman__shn-ZFP2	3.19	TRUE	0.00524717
HIVEP3	JDP2	10	bergman__shn-ZFP2	3.19	TRUE	0.00647991
HIVEP3	KCNMA1	10	bergman__shn-ZFP2	3.19	TRUE	0.00568806
HIVEP3	KLF5	3	bergman__shn-ZFP2	3.19	TRUE	0.0136136
HIVEP3	LAMC2	5	bergman__shn-ZFP2	3.19	TRUE	0.00531407
HIVEP3	LECT1	5	bergman__shn-ZFP2	3.19	TRUE	0.00530304
HIVEP3	LMO2	10	bergman__shn-ZFP2	3.19	TRUE	0.00595337
HIVEP3	MAN1A1	12	bergman__shn-ZFP2	3.19	TRUE	0.0067539
HIVEP3	MARCKSL1	10	bergman__shn-ZFP2	3.19	TRUE	0.0150687
HIVEP3	MARVELD1	1	bergman__shn-ZFP2	3.19	TRUE	0.00548818
HIVEP3	MBNL2	12	bergman__shn-ZFP2	3.19	TRUE	0.00505176
HIVEP3	MBP	5	bergman__shn-ZFP2	3.19	TRUE	0.00585601
HIVEP3	MECOM	7	bergman__shn-ZFP2	3.19	TRUE	0.00522258
HIVEP3	MED24	1	bergman__shn-ZFP2	3.19	TRUE	0.00640901
HIVEP3	MID1	5	bergman__shn-ZFP2	3.19	TRUE	0.005837
HIVEP3	N4BP2L1	7	bergman__shn-ZFP2	3.19	TRUE	0.00630366
HIVEP3	NUAK1	5	bergman__shn-ZFP2	3.19	TRUE	0.00600284
HIVEP3	PDE1C	5	bergman__shn-ZFP2	3.19	TRUE	0.00638931
HIVEP3	PDE4B	9	bergman__shn-ZFP2	3.19	TRUE	0.00528518
HIVEP3	PHLDA3	5	bergman__shn-ZFP2	3.19	TRUE	0.00517776
HIVEP3	PITX1	3	bergman__shn-ZFP2	3.19	TRUE	0.00511189
HIVEP3	PKDCC	1	bergman__shn-ZFP2	3.19	TRUE	0.00572748
HIVEP3	PLS3	7	bergman__shn-ZFP2	3.19	TRUE	0.00509428
HIVEP3	POMZP3	2	bergman__shn-ZFP2	3.19	TRUE	0.00772091
HIVEP3	PPP3CA	5	bergman__shn-ZFP2	3.19	TRUE	0.00625829
HIVEP3	PRDM1	7	bergman__shn-ZFP2	3.19	TRUE	0.00590553
HIVEP3	RAI14	7	bergman__shn-ZFP2	3.19	TRUE	0.00602401
HIVEP3	RALGDS	10	bergman__shn-ZFP2	3.19	TRUE	0.00783965
HIVEP3	RASGRP3	5	bergman__shn-ZFP2	3.19	TRUE	0.00589651
HIVEP3	SEMA7A	8	bergman__shn-ZFP2	3.19	TRUE	0.00523258
HIVEP3	SGIP1	1	bergman__shn-ZFP2	3.19	TRUE	0.00604974
HIVEP3	SLC13A3	10	bergman__shn-ZFP2	3.19	TRUE	0.0105124
HIVEP3	SMAD7	10	bergman__shn-ZFP2	3.19	TRUE	0.00523443
HIVEP3	SSTR2	9	bergman__shn-ZFP2	3.19	TRUE	0.0115319
HIVEP3	STON1	3	bergman__shn-ZFP2	3.19	TRUE	0.00560607
HIVEP3	STX11	11	bergman__shn-ZFP2	3.19	TRUE	0.00578775
HIVEP3	TINAGL1	20	bergman__shn-ZFP2	3.19	TRUE	0.00718214
HIVEP3	TNPO1	7	bergman__shn-ZFP2	3.19	TRUE	0.00515906
HIVEP3	TP53I11	8	bergman__shn-ZFP2	3.19	TRUE	0.00538197
HIVEP3	TPM1	4	bergman__shn-ZFP2	3.19	TRUE	0.0143697
HIVEP3	VASN	13	bergman__shn-ZFP2	3.19	TRUE	0.0148371
HIVEP3	VDR	10	bergman__shn-ZFP2	3.19	TRUE	0.00540346
HIVEP3	AXIN2	10	cisbp__M5189	3.05	TRUE	0.0177094
HIVEP3	CCL13	11	cisbp__M5189	3.05	TRUE	0.0119417
HIVEP3	GCH1	1	cisbp__M5189	3.05	TRUE	0.0232226
HIVEP3	LBP	18	cisbp__M5189	3.05	TRUE	0.0157396
HIVEP3	NAV1	8	cisbp__M5189	3.05	TRUE	0.0161831
HIVEP3	NPL	10	cisbp__M5189	3.05	TRUE	0.0118284
HIVEP3	RFPL4B	1	cisbp__M5189	3.05	TRUE	0.0175084
HMGA2	ESM1	4	tfdimers__MD00088	4.4	TRUE	0.0084311
HMGA2	FRMD6	5	tfdimers__MD00088	4.4	TRUE	0.00758523
HMGA2	LMO7	3	tfdimers__MD00088	4.4	TRUE	0.0061477
HMGA2	PMCH	2	tfdimers__MD00088	4.4	TRUE	0.00706742
HMGA2	TRAK1	3	tfdimers__MD00088	4.4	TRUE	0.00579639
HMGA2	CDK6	3	tfdimers__MD00410	3.37	TRUE	0.00668011
HMGA2	HMGA2	3	tfdimers__MD00410	3.37	TRUE	#N/A
HMGA2	IL1RL1	1	tfdimers__MD00410	3.37	TRUE	0.00499325
HMGA2	NEDD4L	2	tfdimers__MD00410	3.37	TRUE	0.00489767
HMGA2	NRG1	3	tfdimers__MD00410	3.37	TRUE	0.00756602
HMGA2	PDE1C	2	tfdimers__MD00410	3.37	TRUE	0.00932977
HMGA2	PRDM1	2	tfdimers__MD00410	3.37	TRUE	0.00482915
HMGA2	PTPN22	1	tfdimers__MD00410	3.37	TRUE	0.00539228
HMGA2	SEMA6D	2	tfdimers__MD00410	3.37	TRUE	0.0048627
HMGA2	STC1	3	tfdimers__MD00410	3.37	TRUE	0.00550437
HMGA2	CXCL6	1	transfac_pro__M00750	3.17	TRUE	0.00838103
HMGA2	GPR176	1	transfac_pro__M00750	3.17	TRUE	0.00763556
HMGA2	MAP2	1	transfac_pro__M00750	3.17	TRUE	0.006127
HMGA2	MTHFD2L	1	transfac_pro__M00750	3.17	TRUE	0.00549882
HMGA2	NAV3	2	transfac_pro__M00750	3.17	TRUE	0.00587589
HMGA2	SLC16A2	1	transfac_pro__M00750	3.17	TRUE	0.0065404
HMGA2	SOX7	2	transfac_pro__M00750	3.17	TRUE	0.00589733
HMGA2	SPRY2	2	transfac_pro__M00750	3.17	TRUE	0.0106269
HMGA2	ABCA13	1	cisbp__M0132	3.06	TRUE	0.00474422
HMGA2	ACSL3	1	cisbp__M0132	3.06	TRUE	0.0014444
HMGA2	ACTG1	1	cisbp__M0132	3.06	TRUE	0.00122164
HMGA2	ACTN1	1	cisbp__M0132	3.06	TRUE	0.00336085
HMGA2	ADAMTS1	1	cisbp__M0132	3.06	TRUE	0.00408935
HMGA2	ADAMTS9	1	cisbp__M0132	3.06	TRUE	0.0024144
HMGA2	AGPAT9	1	cisbp__M0132	3.06	TRUE	0.00178815
HMGA2	ANKRD28	1	cisbp__M0132	3.06	TRUE	0.00261007
HMGA2	ARHGAP24	1	cisbp__M0132	3.06	TRUE	0.00350007
HMGA2	ARMCX1	1	cisbp__M0132	3.06	TRUE	0.00347319
HMGA2	ASS1	1	cisbp__M0132	3.06	TRUE	0.00200687
HMGA2	ATOH8	1	cisbp__M0132	3.06	TRUE	0.0030709
HMGA2	ATP1B3	1	cisbp__M0132	3.06	TRUE	0.00131096
HMGA2	AXL	1	cisbp__M0132	3.06	TRUE	0.00221195
HMGA2	BANP	1	cisbp__M0132	3.06	TRUE	0.00328775
HMGA2	BMP2	1	cisbp__M0132	3.06	TRUE	0.00226642
HMGA2	BPGM	1	cisbp__M0132	3.06	TRUE	0.00200351
HMGA2	C19orf48	1	cisbp__M0132	3.06	TRUE	0.0022184
HMGA2	CAV1	1	cisbp__M0132	3.06	TRUE	0.00108704
HMGA2	CCDC85B	1	cisbp__M0132	3.06	TRUE	0.00215957
HMGA2	CCL2	1	cisbp__M0132	3.06	TRUE	0.00186635
HMGA2	CD82	1	cisbp__M0132	3.06	TRUE	0.00131315
HMGA2	CDC42EP3	1	cisbp__M0132	3.06	TRUE	0.0018748
HMGA2	CEBPB	1	cisbp__M0132	3.06	TRUE	0.00138123
HMGA2	CHD7	1	cisbp__M0132	3.06	TRUE	0.00274248
HMGA2	CHST2	1	cisbp__M0132	3.06	TRUE	0.00405956
HMGA2	CITED2	1	cisbp__M0132	3.06	TRUE	0.00273533
HMGA2	CNKSR3	1	cisbp__M0132	3.06	TRUE	0.00392389
HMGA2	COL6A2	1	cisbp__M0132	3.06	TRUE	0.0012145
HMGA2	CTSC	1	cisbp__M0132	3.06	TRUE	0.00358932
HMGA2	CTTNBP2NL	1	cisbp__M0132	3.06	TRUE	0.00335223
HMGA2	CXCL1	1	cisbp__M0132	3.06	TRUE	0.0034845
HMGA2	CYR61	1	cisbp__M0132	3.06	TRUE	0.00160376
HMGA2	DDX3Y	1	cisbp__M0132	3.06	TRUE	0.00146654
HMGA2	DGAT2	1	cisbp__M0132	3.06	TRUE	0.00361268
HMGA2	DGKD	1	cisbp__M0132	3.06	TRUE	0.00403639
HMGA2	DKK1	1	cisbp__M0132	3.06	TRUE	0.00801456
HMGA2	DLC1	1	cisbp__M0132	3.06	TRUE	0.0018461
HMGA2	DMKN	1	cisbp__M0132	3.06	TRUE	0.00182498
HMGA2	DOK5	1	cisbp__M0132	3.06	TRUE	0.00223565
HMGA2	DUSP1	1	cisbp__M0132	3.06	TRUE	0.00113087
HMGA2	DUSP14	1	cisbp__M0132	3.06	TRUE	0.00126972
HMGA2	DUSP5	1	cisbp__M0132	3.06	TRUE	0.00232094
HMGA2	DUSP6	1	cisbp__M0132	3.06	TRUE	0.00306959
HMGA2	EDNRA	1	cisbp__M0132	3.06	TRUE	0.00240052
HMGA2	EHD4	1	cisbp__M0132	3.06	TRUE	0.00235769
HMGA2	EIF4EBP1	1	cisbp__M0132	3.06	TRUE	0.00213788
HMGA2	EMP2	1	cisbp__M0132	3.06	TRUE	0.00162537
HMGA2	EPAS1	1	cisbp__M0132	3.06	TRUE	0.00162199
HMGA2	ERRFI1	1	cisbp__M0132	3.06	TRUE	0.00139848
HMGA2	FABP5	1	cisbp__M0132	3.06	TRUE	0.00131839
HMGA2	FAM60A	1	cisbp__M0132	3.06	TRUE	0.00239525
HMGA2	FAM84B	1	cisbp__M0132	3.06	TRUE	0.00355979
HMGA2	FAT1	1	cisbp__M0132	3.06	TRUE	0.00344886
HMGA2	FBN2	1	cisbp__M0132	3.06	TRUE	0.00348458
HMGA2	FICD	1	cisbp__M0132	3.06	TRUE	0.00330586
HMGA2	FKBP4	1	cisbp__M0132	3.06	TRUE	0.0020162
HMGA2	FLNA	1	cisbp__M0132	3.06	TRUE	0.00276673
HMGA2	FRG1	1	cisbp__M0132	3.06	TRUE	0.00218535
HMGA2	GCLM	1	cisbp__M0132	3.06	TRUE	0.00174391
HMGA2	GLUL	1	cisbp__M0132	3.06	TRUE	0.00177877
HMGA2	GRB7	1	cisbp__M0132	3.06	TRUE	0.00452127
HMGA2	HAS2	1	cisbp__M0132	3.06	TRUE	0.00422785
HMGA2	HEG1	1	cisbp__M0132	3.06	TRUE	0.00355063
HMGA2	HIPK2	1	cisbp__M0132	3.06	TRUE	0.00226268
HMGA2	HIST1H1C	1	cisbp__M0132	3.06	TRUE	0.00217767
HMGA2	HMGA1	1	cisbp__M0132	3.06	TRUE	0.00244523
HMGA2	HOXB2	1	cisbp__M0132	3.06	TRUE	0.00365227
HMGA2	HS3ST3A1	1	cisbp__M0132	3.06	TRUE	0.00266244
HMGA2	HSPA2	1	cisbp__M0132	3.06	TRUE	0.00207901
HMGA2	HSPA5	1	cisbp__M0132	3.06	TRUE	0.00263174
HMGA2	ID1	1	cisbp__M0132	3.06	TRUE	0.00192739
HMGA2	ID2	1	cisbp__M0132	3.06	TRUE	0.00169227
HMGA2	ID3	1	cisbp__M0132	3.06	TRUE	0.00110154
HMGA2	IER3	1	cisbp__M0132	3.06	TRUE	0.0013816
HMGA2	IFNGR2	1	cisbp__M0132	3.06	TRUE	0.00134629
HMGA2	IGF2	1	cisbp__M0132	3.06	TRUE	0.00225091
HMGA2	IGFBP3	1	cisbp__M0132	3.06	TRUE	0.0049241
HMGA2	IL11	1	cisbp__M0132	3.06	TRUE	0.00412368
HMGA2	IL23A	1	cisbp__M0132	3.06	TRUE	0.0025107
HMGA2	INPP4B	1	cisbp__M0132	3.06	TRUE	0.00204436
HMGA2	IRS1	1	cisbp__M0132	3.06	TRUE	0.00404426
HMGA2	ITGA2	1	cisbp__M0132	3.06	TRUE	0.0028268
HMGA2	ITGA5	1	cisbp__M0132	3.06	TRUE	0.00175962
HMGA2	ITGA6	1	cisbp__M0132	3.06	TRUE	0.00422601
HMGA2	JAM3	1	cisbp__M0132	3.06	TRUE	0.00214621
HMGA2	JDP2	1	cisbp__M0132	3.06	TRUE	0.00354009
HMGA2	KANK1	1	cisbp__M0132	3.06	TRUE	0.00365948
HMGA2	KCNK1	1	cisbp__M0132	3.06	TRUE	0.00140847
HMGA2	KCNMA1	1	cisbp__M0132	3.06	TRUE	0.00127687
HMGA2	KIF20B	1	cisbp__M0132	3.06	TRUE	0.00328933
HMGA2	KLF3	1	cisbp__M0132	3.06	TRUE	0.00149499
HMGA2	LAMA4	1	cisbp__M0132	3.06	TRUE	0.00121754
HMGA2	LMO4	1	cisbp__M0132	3.06	TRUE	0.00165737
HMGA2	LOX	1	cisbp__M0132	3.06	TRUE	0.00259752
HMGA2	LPP	1	cisbp__M0132	3.06	TRUE	0.00125445
HMGA2	LPXN	1	cisbp__M0132	3.06	TRUE	0.00500354
HMGA2	MAB21L2	1	cisbp__M0132	3.06	TRUE	0.004127
HMGA2	MAP2K3	1	cisbp__M0132	3.06	TRUE	0.00142588
HMGA2	MARCKS	1	cisbp__M0132	3.06	TRUE	0.00151312
HMGA2	MECOM	1	cisbp__M0132	3.06	TRUE	0.00294323
HMGA2	MEG3	1	cisbp__M0132	3.06	TRUE	0.00131308
HMGA2	MESDC1	1	cisbp__M0132	3.06	TRUE	0.00202337
HMGA2	MGLL	1	cisbp__M0132	3.06	TRUE	0.00348158
HMGA2	MGST1	1	cisbp__M0132	3.06	TRUE	0.00321164
HMGA2	MIDN	1	cisbp__M0132	3.06	TRUE	0.00144393
HMGA2	MIR155HG	1	cisbp__M0132	3.06	TRUE	0.00261198
HMGA2	MTUS1	1	cisbp__M0132	3.06	TRUE	0.00250768
HMGA2	MYO10	1	cisbp__M0132	3.06	TRUE	0.00311689
HMGA2	MYO1B	1	cisbp__M0132	3.06	TRUE	0.00323762
HMGA2	MYO5B	1	cisbp__M0132	3.06	TRUE	0.00238613
HMGA2	NAV1	1	cisbp__M0132	3.06	TRUE	0.00157778
HMGA2	NAV2	1	cisbp__M0132	3.06	TRUE	0.00254983
HMGA2	NDUFS2	1	cisbp__M0132	3.06	TRUE	0.00198648
HMGA2	NFKBIA	1	cisbp__M0132	3.06	TRUE	0.00100392
HMGA2	NOVA1	1	cisbp__M0132	3.06	TRUE	0.00326357
HMGA2	OAF	1	cisbp__M0132	3.06	TRUE	0.00156385
HMGA2	ODC1	1	cisbp__M0132	3.06	TRUE	0.00143691
HMGA2	OLFM1	1	cisbp__M0132	3.06	TRUE	0.00385689
HMGA2	PALLD	1	cisbp__M0132	3.06	TRUE	0.00223635
HMGA2	PALM2	1	cisbp__M0132	3.06	TRUE	0.00329503
HMGA2	PDE4B	1	cisbp__M0132	3.06	TRUE	0.00132937
HMGA2	PDGFRA	1	cisbp__M0132	3.06	TRUE	0.0020687
HMGA2	PDLIM5	1	cisbp__M0132	3.06	TRUE	0.0015034
HMGA2	PDPN	1	cisbp__M0132	3.06	TRUE	0.00124879
HMGA2	PHACTR2	1	cisbp__M0132	3.06	TRUE	0.00395354
HMGA2	PHGDH	1	cisbp__M0132	3.06	TRUE	0.00276896
HMGA2	PLAU	1	cisbp__M0132	3.06	TRUE	0.00320695
HMGA2	PLEC	1	cisbp__M0132	3.06	TRUE	0.00291456
HMGA2	PLEKHO1	1	cisbp__M0132	3.06	TRUE	0.00238012
HMGA2	PLK2	1	cisbp__M0132	3.06	TRUE	0.00304844
HMGA2	PMAIP1	1	cisbp__M0132	3.06	TRUE	0.00318449
HMGA2	PPAP2B	1	cisbp__M0132	3.06	TRUE	0.00126945
HMGA2	PPARG	1	cisbp__M0132	3.06	TRUE	0.00145819
HMGA2	PPIF	1	cisbp__M0132	3.06	TRUE	0.00201637
HMGA2	PPP1R14C	1	cisbp__M0132	3.06	TRUE	0.0034309
HMGA2	PSD3	1	cisbp__M0132	3.06	TRUE	0.00135904
HMGA2	PTRF	1	cisbp__M0132	3.06	TRUE	0.00190915
HMGA2	RAI14	1	cisbp__M0132	3.06	TRUE	0.0031546
HMGA2	RBMS3	1	cisbp__M0132	3.06	TRUE	0.00348498
HMGA2	RBPJ	1	cisbp__M0132	3.06	TRUE	0.00154355
HMGA2	RGS3	1	cisbp__M0132	3.06	TRUE	0.0025838
HMGA2	RIPK4	1	cisbp__M0132	3.06	TRUE	0.00451441
HMGA2	RNF19B	1	cisbp__M0132	3.06	TRUE	0.00147609
HMGA2	RRAS2	1	cisbp__M0132	3.06	TRUE	0.00226716
HMGA2	S100A16	1	cisbp__M0132	3.06	TRUE	0.0018577
HMGA2	SAV1	1	cisbp__M0132	3.06	TRUE	0.00127686
HMGA2	SDC4	1	cisbp__M0132	3.06	TRUE	0.00113662
HMGA2	SDCBP2	1	cisbp__M0132	3.06	TRUE	0.00243936
HMGA2	SERPINE2	1	cisbp__M0132	3.06	TRUE	0.00211552
HMGA2	SETX	1	cisbp__M0132	3.06	TRUE	0.0028179
HMGA2	SLC12A2	1	cisbp__M0132	3.06	TRUE	0.00214064
HMGA2	SLC25A4	1	cisbp__M0132	3.06	TRUE	0.0034497
HMGA2	SLC43A3	1	cisbp__M0132	3.06	TRUE	0.00132451
HMGA2	SLC6A6	1	cisbp__M0132	3.06	TRUE	0.00332997
HMGA2	SLCO3A1	1	cisbp__M0132	3.06	TRUE	0.00172529
HMGA2	SMAGP	1	cisbp__M0132	3.06	TRUE	0.00210338
HMGA2	SOCS1	1	cisbp__M0132	3.06	TRUE	0.00221793
HMGA2	SOCS2	1	cisbp__M0132	3.06	TRUE	0.00260738
HMGA2	SQSTM1	1	cisbp__M0132	3.06	TRUE	0.00100332
HMGA2	SRGAP1	1	cisbp__M0132	3.06	TRUE	0.00194197
HMGA2	SSFA2	1	cisbp__M0132	3.06	TRUE	0.00269375
HMGA2	ST3GAL1	1	cisbp__M0132	3.06	TRUE	0.00154065
HMGA2	STAC2	1	cisbp__M0132	3.06	TRUE	0.00382067
HMGA2	TAGLN	1	cisbp__M0132	3.06	TRUE	0.00175188
HMGA2	TMSB4X	1	cisbp__M0132	3.06	TRUE	0.00181247
HMGA2	TNC	1	cisbp__M0132	3.06	TRUE	0.00322368
HMGA2	TNFRSF12A	1	cisbp__M0132	3.06	TRUE	0.00143933
HMGA2	TNPO1	1	cisbp__M0132	3.06	TRUE	0.00240577
HMGA2	TPM2	1	cisbp__M0132	3.06	TRUE	0.00210095
HMGA2	TPM4	1	cisbp__M0132	3.06	TRUE	0.00218739
HMGA2	TRIM25	1	cisbp__M0132	3.06	TRUE	0.00283945
HMGA2	TRIM47	1	cisbp__M0132	3.06	TRUE	0.00154382
HMGA2	TRIM8	1	cisbp__M0132	3.06	TRUE	0.00138278
HMGA2	TRPS1	1	cisbp__M0132	3.06	TRUE	0.00259983
HMGA2	TSPAN13	1	cisbp__M0132	3.06	TRUE	0.00254346
HMGA2	TWIST1	1	cisbp__M0132	3.06	TRUE	0.00333155
HMGA2	TXNRD1	1	cisbp__M0132	3.06	TRUE	0.00251969
HMGA2	UGCG	1	cisbp__M0132	3.06	TRUE	0.00175923
HMGA2	USP13	1	cisbp__M0132	3.06	TRUE	0.00154891
HMGA2	VEGFA	1	cisbp__M0132	3.06	TRUE	0.00174848
HMGA2	VIM	1	cisbp__M0132	3.06	TRUE	0.00132368
HMGA2	VPS13D	1	cisbp__M0132	3.06	TRUE	0.00249685
HMGA2	WLS	1	cisbp__M0132	3.06	TRUE	0.00308032
HMGA2	YPEL3	1	cisbp__M0132	3.06	TRUE	0.00211691
HMGA2	YWHAH	1	cisbp__M0132	3.06	TRUE	0.00116568
HMGA2	ZFAND5	1	cisbp__M0132	3.06	TRUE	0.00143267
HMGA2	ZFP36L1	1	cisbp__M0132	3.06	TRUE	0.00143172
HMGA2	ZMIZ1	1	cisbp__M0132	3.06	TRUE	0.00352706
HMGA2	ZNF576	1	cisbp__M0132	3.06	TRUE	0.00286326
JUN	ATF3	150	hocomoco__JUN_MOUSE.H11MO.0.A	4.49	TRUE	0.0527347
JUN	BHLHE40	39	hocomoco__JUN_MOUSE.H11MO.0.A	4.49	TRUE	0.0315135
JUN	CSRNP1	64	hocomoco__JUN_MOUSE.H11MO.0.A	4.49	TRUE	0.0310794
JUN	FOSB	132	hocomoco__JUN_MOUSE.H11MO.0.A	4.49	TRUE	0.0630037
JUN	IFRD1	59	hocomoco__JUN_MOUSE.H11MO.0.A	4.49	TRUE	0.0284159
JUN	JUNB	72	hocomoco__JUN_MOUSE.H11MO.0.A	4.49	TRUE	0.0313296
JUN	PIM1	66	hocomoco__JUN_MOUSE.H11MO.0.A	4.49	TRUE	0.0291019
JUN	ZFP36	47	hocomoco__JUN_MOUSE.H11MO.0.A	4.49	TRUE	0.0339221
JUN	GADD45B	19	transfac_pro__M08942	3.81	TRUE	0.0274711
JUN	TSC22D1	45	cisbp__M6319	3.73	TRUE	0.0298519
JUN	BHLHE41	14	dbcorrdb__JUN__ENCSR000ECA_1__m1	3.72	TRUE	0.0276246
JUN	CD83	39	dbcorrdb__JUN__ENCSR000ECA_1__m1	3.72	TRUE	0.0268172
JUN	DNAJB4	30	dbcorrdb__JUN__ENCSR000ECA_1__m1	3.72	TRUE	0.030411
JUN	IER2	72	dbcorrdb__JUN__ENCSR000ECA_1__m1	3.72	TRUE	0.031385
JUN	IER5	14	dbcorrdb__JUN__ENCSR000ECA_1__m1	3.72	TRUE	0.0318421
JUN	IRF1	17	dbcorrdb__JUN__ENCSR000ECA_1__m1	3.72	TRUE	0.0420781
JUN	JUN	86	dbcorrdb__JUN__ENCSR000ECA_1__m1	3.72	TRUE	#N/A
JUN	JUND	102	dbcorrdb__JUN__ENCSR000ECA_1__m1	3.72	TRUE	0.0364915
JUN	NFKBIZ	23	dbcorrdb__JUN__ENCSR000ECA_1__m1	3.72	TRUE	0.0342361
JUN	PPM1K	4	dbcorrdb__JUN__ENCSR000ECA_1__m1	3.72	TRUE	0.0271502
JUN	RGS16	29	dbcorrdb__JUN__ENCSR000ECA_1__m1	3.72	TRUE	0.037039
JUN	RRAD	31	dbcorrdb__JUN__ENCSR000ECA_1__m1	3.72	TRUE	0.036685
JUN	TSC22D2	85	dbcorrdb__JUN__ENCSR000ECA_1__m1	3.72	TRUE	0.0318189
JUN	ZBTB10	12	dbcorrdb__JUN__ENCSR000ECA_1__m1	3.72	TRUE	0.0272577
JUN	ARID4B	47	taipale_cyt_meth__JUN_NATGACGTCAYN_FL	3.65	TRUE	0.0314624
JUN	CCNL1	57	taipale_cyt_meth__JUN_NATGACGTCAYN_FL	3.65	TRUE	0.0383076
JUN	FOS	72	taipale_cyt_meth__JUN_NATGACGTCAYN_FL	3.65	TRUE	0.0706304
JUN	KLF11	99	taipale_cyt_meth__JUN_NATGACGTCAYN_FL	3.65	TRUE	0.0284462
JUN	PER1	74	taipale_cyt_meth__JUN_NATGACGTCAYN_FL	3.65	TRUE	0.0268033
JUN	PPP1R15A	75	taipale_cyt_meth__JUN_NATGACGTCAYN_FL	3.65	TRUE	0.0266097
JUN	SKIL	59	taipale_cyt_meth__JUN_NATGACGTCAYN_FL	3.65	TRUE	0.0294339
JUN	DDIT3	9	transfac_pro__M03866	3.09	TRUE	0.0289662
JUN	DNAJB1	3	transfac_pro__M03866	3.09	TRUE	0.0420089
JUN	MYLIP	15	transfac_pro__M03866	3.09	TRUE	0.0344344
NFATC2	BDH2	32	jaspar__MA0152.1	4.13	TRUE	0.0248297
NFATC2	C1QTNF3	36	jaspar__MA0152.1	4.13	TRUE	0.0231708
NFATC2	DIXDC1	61	jaspar__MA0152.1	4.13	TRUE	0.0211476
NFATC2	GREM1	52	jaspar__MA0152.1	4.13	TRUE	0.0143173
NFATC2	KCNA1	49	jaspar__MA0152.1	4.13	TRUE	0.019524
NFATC2	MDFI	22	jaspar__MA0152.1	4.13	TRUE	0.0420929
NFATC2	NFATC1	30	jaspar__MA0152.1	4.13	TRUE	0.0298575
NFATC2	NFATC2	53	jaspar__MA0152.1	4.13	TRUE	#N/A
NFATC2	PER2	70	jaspar__MA0152.1	4.13	TRUE	0.0216881
NFATC2	RCAN1	71	jaspar__MA0152.1	4.13	TRUE	0.0353936
NFATC2	ATXN1	38	cisbp__M1518	4.07	TRUE	0.0370319
NFATC2	CDKN1C	16	cisbp__M1518	4.07	TRUE	0.026141
NFATC2	CLEC3A	17	cisbp__M1518	4.07	TRUE	0.0350959
NFATC2	COL9A3	14	cisbp__M1518	4.07	TRUE	0.0279574
NFATC2	CRIP2	23	cisbp__M1518	4.07	TRUE	0.0328414
NFATC2	CSDC2	13	cisbp__M1518	4.07	TRUE	0.0166381
NFATC2	CUBN	7	cisbp__M1518	4.07	TRUE	0.0205769
NFATC2	CYP27C1	22	cisbp__M1518	4.07	TRUE	0.0302054
NFATC2	HMGN3	33	cisbp__M1518	4.07	TRUE	0.021461
NFATC2	IL11RA	41	cisbp__M1518	4.07	TRUE	0.025836
NFATC2	LECT1	26	cisbp__M1518	4.07	TRUE	0.0269392
NFATC2	LIMCH1	23	cisbp__M1518	4.07	TRUE	0.016426
NFATC2	MATN3	32	cisbp__M1518	4.07	TRUE	0.0180934
NFATC2	NEDD9	33	cisbp__M1518	4.07	TRUE	0.0251507
NFATC2	TIAM2	19	cisbp__M1518	4.07	TRUE	0.0301183
NFATC2	TSPAN2	26	cisbp__M1518	4.07	TRUE	0.028038
NFATC2	TSPAN6	20	cisbp__M1518	4.07	TRUE	0.018631
NFATC2	VIT	41	cisbp__M1518	4.07	TRUE	0.0376358
NFATC2	WNT3	26	cisbp__M1518	4.07	TRUE	0.0201017
NFATC2	WWTR1	33	cisbp__M1518	4.07	TRUE	0.0271088
NFATC2	AQP1	48	cisbp__M1518	4.03	TRUE	0.0184103
NFATC2	MEF2C	49	cisbp__M1518	4.03	TRUE	0.0129527
NFATC2	PLOD2	49	cisbp__M1518	4.03	TRUE	0.0193084
NFATC2	AHNAK	2	hocomoco__NFAC2_MOUSE.H11MO.1.C	4.01	TRUE	0.00402164
NFATC2	AMOTL2	2	hocomoco__NFAC2_MOUSE.H11MO.1.C	4.01	TRUE	0.0029084
NFATC2	AMPD3	3	hocomoco__NFAC2_MOUSE.H11MO.1.C	4.01	TRUE	0.00390657
NFATC2	ANG	2	hocomoco__NFAC2_MOUSE.H11MO.1.C	4.01	TRUE	0.00448014
NFATC2	ANXA1	4	hocomoco__NFAC2_MOUSE.H11MO.1.C	4.01	TRUE	0.00302553
NFATC2	ATF3	12	hocomoco__NFAC2_MOUSE.H11MO.1.C	4.01	TRUE	0.00832291
NFATC2	ATP1B1	6	hocomoco__NFAC2_MOUSE.H11MO.1.C	4.01	TRUE	0.00477947
NFATC2	BDNF	5	hocomoco__NFAC2_MOUSE.H11MO.1.C	4.01	TRUE	0.00398987
NFATC2	BOC	5	hocomoco__NFAC2_MOUSE.H11MO.1.C	4.01	TRUE	0.0118259
NFATC2	C1QTNF1	4	hocomoco__NFAC2_MOUSE.H11MO.1.C	4.01	TRUE	0.00329399
NFATC2	C1QTNF4	4	hocomoco__NFAC2_MOUSE.H11MO.1.C	4.01	TRUE	0.0055389
NFATC2	C4orf32	1	hocomoco__NFAC2_MOUSE.H11MO.1.C	4.01	TRUE	0.00294639
NFATC2	CACYBP	4	hocomoco__NFAC2_MOUSE.H11MO.1.C	4.01	TRUE	0.00257905
NFATC2	CADM1	19	hocomoco__NFAC2_MOUSE.H11MO.1.C	4.01	TRUE	0.00555028
NFATC2	CALD1	4	hocomoco__NFAC2_MOUSE.H11MO.1.C	4.01	TRUE	0.00393953
NFATC2	CCDC80	31	hocomoco__NFAC2_MOUSE.H11MO.1.C	4.01	TRUE	0.0116243
NFATC2	CCK	2	hocomoco__NFAC2_MOUSE.H11MO.1.C	4.01	TRUE	0.00416037
NFATC2	CCL2	6	hocomoco__NFAC2_MOUSE.H11MO.1.C	4.01	TRUE	0.00295854
NFATC2	CDC42EP1	1	hocomoco__NFAC2_MOUSE.H11MO.1.C	4.01	TRUE	0.00290396
NFATC2	CHST1	3	hocomoco__NFAC2_MOUSE.H11MO.1.C	4.01	TRUE	0.00626519
NFATC2	CNKSR3	6	hocomoco__NFAC2_MOUSE.H11MO.1.C	4.01	TRUE	0.00333813
NFATC2	COL6A3	4	hocomoco__NFAC2_MOUSE.H11MO.1.C	4.01	TRUE	0.00323317
NFATC2	COL8A1	13	hocomoco__NFAC2_MOUSE.H11MO.1.C	4.01	TRUE	0.00932533
NFATC2	CPEB4	14	hocomoco__NFAC2_MOUSE.H11MO.1.C	4.01	TRUE	0.00850871
NFATC2	CREB3L1	2	hocomoco__NFAC2_MOUSE.H11MO.1.C	4.01	TRUE	0.00452497
NFATC2	CSRP1	4	hocomoco__NFAC2_MOUSE.H11MO.1.C	4.01	TRUE	0.00775542
NFATC2	CTSK	8	hocomoco__NFAC2_MOUSE.H11MO.1.C	4.01	TRUE	0.0182088
NFATC2	CXXC5	18	hocomoco__NFAC2_MOUSE.H11MO.1.C	4.01	TRUE	0.00888365
NFATC2	DDAH1	27	hocomoco__NFAC2_MOUSE.H11MO.1.C	4.01	TRUE	0.0129647
NFATC2	DENND2D	1	hocomoco__NFAC2_MOUSE.H11MO.1.C	4.01	TRUE	0.00264665
NFATC2	DLC1	4	hocomoco__NFAC2_MOUSE.H11MO.1.C	4.01	TRUE	0.00268193
NFATC2	DPYSL3	31	hocomoco__NFAC2_MOUSE.H11MO.1.C	4.01	TRUE	0.00940981
NFATC2	DUSP5	4	hocomoco__NFAC2_MOUSE.H11MO.1.C	4.01	TRUE	0.00245613
NFATC2	EBF1	3	hocomoco__NFAC2_MOUSE.H11MO.1.C	4.01	TRUE	0.00254275
NFATC2	EDNRA	4	hocomoco__NFAC2_MOUSE.H11MO.1.C	4.01	TRUE	0.00481331
NFATC2	EFNA5	4	hocomoco__NFAC2_MOUSE.H11MO.1.C	4.01	TRUE	0.00270693
NFATC2	EFNB1	1	hocomoco__NFAC2_MOUSE.H11MO.1.C	4.01	TRUE	0.00322839
NFATC2	EGFLAM	6	hocomoco__NFAC2_MOUSE.H11MO.1.C	4.01	TRUE	0.0040227
NFATC2	EHF	3	hocomoco__NFAC2_MOUSE.H11MO.1.C	4.01	TRUE	0.00277621
NFATC2	EMP1	32	hocomoco__NFAC2_MOUSE.H11MO.1.C	4.01	TRUE	0.0209643
NFATC2	EPHA2	3	hocomoco__NFAC2_MOUSE.H11MO.1.C	4.01	TRUE	0.00307039
NFATC2	ETV3	4	hocomoco__NFAC2_MOUSE.H11MO.1.C	4.01	TRUE	0.00426677
NFATC2	FAM101A	5	hocomoco__NFAC2_MOUSE.H11MO.1.C	4.01	TRUE	0.0114927
NFATC2	FERMT1	2	hocomoco__NFAC2_MOUSE.H11MO.1.C	4.01	TRUE	0.00625502
NFATC2	FGF1	7	hocomoco__NFAC2_MOUSE.H11MO.1.C	4.01	TRUE	0.0113606
NFATC2	FGF5	6	hocomoco__NFAC2_MOUSE.H11MO.1.C	4.01	TRUE	0.00457398
NFATC2	FHL1	6	hocomoco__NFAC2_MOUSE.H11MO.1.C	4.01	TRUE	0.00257028
NFATC2	FHL2	6	hocomoco__NFAC2_MOUSE.H11MO.1.C	4.01	TRUE	0.00376183
NFATC2	FMOD	31	hocomoco__NFAC2_MOUSE.H11MO.1.C	4.01	TRUE	0.0247412
NFATC2	FN1	6	hocomoco__NFAC2_MOUSE.H11MO.1.C	4.01	TRUE	0.00184051
NFATC2	FOXA2	14	hocomoco__NFAC2_MOUSE.H11MO.1.C	4.01	TRUE	0.00593417
NFATC2	FXYD6	4	hocomoco__NFAC2_MOUSE.H11MO.1.C	4.01	TRUE	0.00384557
NFATC2	GRIA3	4	hocomoco__NFAC2_MOUSE.H11MO.1.C	4.01	TRUE	0.00314682
NFATC2	HRH1	5	hocomoco__NFAC2_MOUSE.H11MO.1.C	4.01	TRUE	0.0118852
NFATC2	IKZF4	1	hocomoco__NFAC2_MOUSE.H11MO.1.C	4.01	TRUE	0.00247911
NFATC2	IL1R2	16	hocomoco__NFAC2_MOUSE.H11MO.1.C	4.01	TRUE	0.00899586
NFATC2	IRS1	6	hocomoco__NFAC2_MOUSE.H11MO.1.C	4.01	TRUE	0.00383472
NFATC2	ITGA5	6	hocomoco__NFAC2_MOUSE.H11MO.1.C	4.01	TRUE	0.00312141
NFATC2	JAG1	15	hocomoco__NFAC2_MOUSE.H11MO.1.C	4.01	TRUE	0.0056369
NFATC2	JDP2	4	hocomoco__NFAC2_MOUSE.H11MO.1.C	4.01	TRUE	0.0028878
NFATC2	KALRN	1	hocomoco__NFAC2_MOUSE.H11MO.1.C	4.01	TRUE	0.00442581
NFATC2	KCNK5	18	hocomoco__NFAC2_MOUSE.H11MO.1.C	4.01	TRUE	0.0166267
NFATC2	KCNN3	4	hocomoco__NFAC2_MOUSE.H11MO.1.C	4.01	TRUE	0.00526039
NFATC2	KIAA0040	22	hocomoco__NFAC2_MOUSE.H11MO.1.C	4.01	TRUE	0.00954174
NFATC2	KIAA1199	1	hocomoco__NFAC2_MOUSE.H11MO.1.C	4.01	TRUE	0.00260244
NFATC2	LASP1	1	hocomoco__NFAC2_MOUSE.H11MO.1.C	4.01	TRUE	0.00472758
NFATC2	LEPREL1	5	hocomoco__NFAC2_MOUSE.H11MO.1.C	4.01	TRUE	0.00166316
NFATC2	LMCD1	24	hocomoco__NFAC2_MOUSE.H11MO.1.C	4.01	TRUE	0.0148864
NFATC2	LPAR4	3	hocomoco__NFAC2_MOUSE.H11MO.1.C	4.01	TRUE	0.00423046
NFATC2	LRFN5	4	hocomoco__NFAC2_MOUSE.H11MO.1.C	4.01	TRUE	0.00489847
NFATC2	LTBP2	1	hocomoco__NFAC2_MOUSE.H11MO.1.C	4.01	TRUE	0.005112
NFATC2	MALL	1	hocomoco__NFAC2_MOUSE.H11MO.1.C	4.01	TRUE	0.00673231
NFATC2	MARCH3	5	hocomoco__NFAC2_MOUSE.H11MO.1.C	4.01	TRUE	0.00334512
NFATC2	MBNL2	4	hocomoco__NFAC2_MOUSE.H11MO.1.C	4.01	TRUE	0.0060278
NFATC2	MEG3	6	hocomoco__NFAC2_MOUSE.H11MO.1.C	4.01	TRUE	0.00215156
NFATC2	MEST	2	hocomoco__NFAC2_MOUSE.H11MO.1.C	4.01	TRUE	0.00803461
NFATC2	MSI2	4	hocomoco__NFAC2_MOUSE.H11MO.1.C	4.01	TRUE	0.00274354
NFATC2	MYC	3	hocomoco__NFAC2_MOUSE.H11MO.1.C	4.01	TRUE	0.0048777
NFATC2	NAV1	3	hocomoco__NFAC2_MOUSE.H11MO.1.C	4.01	TRUE	0.00340663
NFATC2	NDRG2	2	hocomoco__NFAC2_MOUSE.H11MO.1.C	4.01	TRUE	0.0206186
NFATC2	NEDD4L	6	hocomoco__NFAC2_MOUSE.H11MO.1.C	4.01	TRUE	0.00465815
NFATC2	NFASC	5	hocomoco__NFAC2_MOUSE.H11MO.1.C	4.01	TRUE	0.0045504
NFATC2	NGF	5	hocomoco__NFAC2_MOUSE.H11MO.1.C	4.01	TRUE	0.0206385
NFATC2	NPTX2	4	hocomoco__NFAC2_MOUSE.H11MO.1.C	4.01	TRUE	0.00563902
NFATC2	NR1D1	2	hocomoco__NFAC2_MOUSE.H11MO.1.C	4.01	TRUE	0.00426955
NFATC2	NR2F2	3	hocomoco__NFAC2_MOUSE.H11MO.1.C	4.01	TRUE	0.00248985
NFATC2	NR4A2	6	hocomoco__NFAC2_MOUSE.H11MO.1.C	4.01	TRUE	0.00102203
NFATC2	NR4A3	6	hocomoco__NFAC2_MOUSE.H11MO.1.C	4.01	TRUE	0.00303117
NFATC2	OSR2	4	hocomoco__NFAC2_MOUSE.H11MO.1.C	4.01	TRUE	0.00300569
NFATC2	PALLD	6	hocomoco__NFAC2_MOUSE.H11MO.1.C	4.01	TRUE	0.00345364
NFATC2	PDE1B	4	hocomoco__NFAC2_MOUSE.H11MO.1.C	4.01	TRUE	0.00321468
NFATC2	PDE4B	5	hocomoco__NFAC2_MOUSE.H11MO.1.C	4.01	TRUE	0.00221506
NFATC2	PDE4D	4	hocomoco__NFAC2_MOUSE.H11MO.1.C	4.01	TRUE	0.00299472
NFATC2	PDGFRB	4	hocomoco__NFAC2_MOUSE.H11MO.1.C	4.01	TRUE	0.00510867
NFATC2	PDLIM5	4	hocomoco__NFAC2_MOUSE.H11MO.1.C	4.01	TRUE	0.00239688
NFATC2	PELI1	2	hocomoco__NFAC2_MOUSE.H11MO.1.C	4.01	TRUE	0.00593309
NFATC2	PGM1	3	hocomoco__NFAC2_MOUSE.H11MO.1.C	4.01	TRUE	0.00365395
NFATC2	PHLDA3	2	hocomoco__NFAC2_MOUSE.H11MO.1.C	4.01	TRUE	0.00453425
NFATC2	PIK3C2B	3	hocomoco__NFAC2_MOUSE.H11MO.1.C	4.01	TRUE	0.0128799
NFATC2	PITX1	1	hocomoco__NFAC2_MOUSE.H11MO.1.C	4.01	TRUE	0.00454877
NFATC2	PKDCC	2	hocomoco__NFAC2_MOUSE.H11MO.1.C	4.01	TRUE	0.00320856
NFATC2	PPP1R10	3	hocomoco__NFAC2_MOUSE.H11MO.1.C	4.01	TRUE	0.0107917
NFATC2	PPP1R12B	6	hocomoco__NFAC2_MOUSE.H11MO.1.C	4.01	TRUE	0.0030438
NFATC2	PRELP	28	hocomoco__NFAC2_MOUSE.H11MO.1.C	4.01	TRUE	0.01143
NFATC2	PTHLH	4	hocomoco__NFAC2_MOUSE.H11MO.1.C	4.01	TRUE	0.00333421
NFATC2	RAMP2	2	hocomoco__NFAC2_MOUSE.H11MO.1.C	4.01	TRUE	0.0048294
NFATC2	RARA	13	hocomoco__NFAC2_MOUSE.H11MO.1.C	4.01	TRUE	0.0101912
NFATC2	RASGRP3	6	hocomoco__NFAC2_MOUSE.H11MO.1.C	4.01	TRUE	0.00415544
NFATC2	RASL11B	4	hocomoco__NFAC2_MOUSE.H11MO.1.C	4.01	TRUE	0.00469357
NFATC2	RFTN2	6	hocomoco__NFAC2_MOUSE.H11MO.1.C	4.01	TRUE	0.00298165
NFATC2	RHOJ	6	hocomoco__NFAC2_MOUSE.H11MO.1.C	4.01	TRUE	0.00495215
NFATC2	RORA	6	hocomoco__NFAC2_MOUSE.H11MO.1.C	4.01	TRUE	0.00331921
NFATC2	RSPO3	3	hocomoco__NFAC2_MOUSE.H11MO.1.C	4.01	TRUE	0.00480847
NFATC2	SCRG1	5	hocomoco__NFAC2_MOUSE.H11MO.1.C	4.01	TRUE	0.0118065
NFATC2	SCUBE3	2	hocomoco__NFAC2_MOUSE.H11MO.1.C	4.01	TRUE	0.00290476
NFATC2	SDC2	6	hocomoco__NFAC2_MOUSE.H11MO.1.C	4.01	TRUE	0.0172523
NFATC2	SEMA4C	14	hocomoco__NFAC2_MOUSE.H11MO.1.C	4.01	TRUE	0.00514118
NFATC2	SERPINA1	2	hocomoco__NFAC2_MOUSE.H11MO.1.C	4.01	TRUE	0.0013803
NFATC2	SFRP2	19	hocomoco__NFAC2_MOUSE.H11MO.1.C	4.01	TRUE	0.0102594
NFATC2	SH3PXD2A	1	hocomoco__NFAC2_MOUSE.H11MO.1.C	4.01	TRUE	0.00328393
NFATC2	SHB	4	hocomoco__NFAC2_MOUSE.H11MO.1.C	4.01	TRUE	0.0033982
NFATC2	SLC14A1	5	hocomoco__NFAC2_MOUSE.H11MO.1.C	4.01	TRUE	0.00488102
NFATC2	SLC7A8	5	hocomoco__NFAC2_MOUSE.H11MO.1.C	4.01	TRUE	0.00449011
NFATC2	SMAD7	6	hocomoco__NFAC2_MOUSE.H11MO.1.C	4.01	TRUE	0.0138317
NFATC2	SOX9	6	hocomoco__NFAC2_MOUSE.H11MO.1.C	4.01	TRUE	0.00289347
NFATC2	SPHK1	17	hocomoco__NFAC2_MOUSE.H11MO.1.C	4.01	TRUE	0.0273482
NFATC2	SRPX2	15	hocomoco__NFAC2_MOUSE.H11MO.1.C	4.01	TRUE	0.0101685
NFATC2	ST3GAL6	5	hocomoco__NFAC2_MOUSE.H11MO.1.C	4.01	TRUE	0.00293722
NFATC2	ST5	2	hocomoco__NFAC2_MOUSE.H11MO.1.C	4.01	TRUE	0.00317403
NFATC2	STC2	3	hocomoco__NFAC2_MOUSE.H11MO.1.C	4.01	TRUE	0.00297577
NFATC2	STXBP6	2	hocomoco__NFAC2_MOUSE.H11MO.1.C	4.01	TRUE	0.00331668
NFATC2	SYNPO	6	hocomoco__NFAC2_MOUSE.H11MO.1.C	4.01	TRUE	0.00571189
NFATC2	TBX3	2	hocomoco__NFAC2_MOUSE.H11MO.1.C	4.01	TRUE	0.00282112
NFATC2	TES	20	hocomoco__NFAC2_MOUSE.H11MO.1.C	4.01	TRUE	0.0117275
NFATC2	TIMP3	27	hocomoco__NFAC2_MOUSE.H11MO.1.C	4.01	TRUE	0.00846288
NFATC2	TMEM100	2	hocomoco__NFAC2_MOUSE.H11MO.1.C	4.01	TRUE	0.00350376
NFATC2	TNFAIP8L3	1	hocomoco__NFAC2_MOUSE.H11MO.1.C	4.01	TRUE	0.00348904
NFATC2	TNXB	4	hocomoco__NFAC2_MOUSE.H11MO.1.C	4.01	TRUE	0.00350201
NFATC2	TP53I11	1	hocomoco__NFAC2_MOUSE.H11MO.1.C	4.01	TRUE	0.00482747
NFATC2	TPM1	5	hocomoco__NFAC2_MOUSE.H11MO.1.C	4.01	TRUE	0.00219461
NFATC2	TSC22D3	10	hocomoco__NFAC2_MOUSE.H11MO.1.C	4.01	TRUE	0.0229674
NFATC2	VEGFA	10	hocomoco__NFAC2_MOUSE.H11MO.1.C	4.01	TRUE	0.00525705
NFATC2	WBP5	4	hocomoco__NFAC2_MOUSE.H11MO.1.C	4.01	TRUE	0.00223912
NFATC2	WWP2	12	hocomoco__NFAC2_MOUSE.H11MO.1.C	4.01	TRUE	0.00937841
NFATC2	ZFHX3	6	hocomoco__NFAC2_MOUSE.H11MO.1.C	4.01	TRUE	0.00362341
NFATC2	ZNF385A	1	hocomoco__NFAC2_MOUSE.H11MO.1.C	4.01	TRUE	0.00496292
NFATC2	ZNF423	1	hocomoco__NFAC2_MOUSE.H11MO.1.C	4.01	TRUE	0.00432175
NFATC2	CTGF	14	transfac_pro__M07608	3.24	TRUE	0.0317754
NFATC2	ELN	4	transfac_pro__M07608	3.24	TRUE	0.0375037
NFATC2	FOXD1	28	transfac_pro__M07608	3.24	TRUE	0.0282698
NFATC2	HTRA1	28	transfac_pro__M07608	3.24	TRUE	0.0328971
NFATC2	PPM1J	13	transfac_pro__M07608	3.24	TRUE	0.0168663
NFATC2	RARG	11	transfac_pro__M07608	3.24	TRUE	0.0200104
NFATC2	SERPINA5	1	transfac_pro__M07608	3.24	TRUE	0.028195
NFATC2	UBL3	13	transfac_pro__M07608	3.24	TRUE	0.0302464
NFATC2	ARID5A	19	cisbp__M1518	3.23	TRUE	0.00708533
NFATC2	ARID5B	13	cisbp__M1518	3.23	TRUE	0.00707675
NFATC2	BCL2	22	cisbp__M1518	3.23	TRUE	0.0101973
NFATC2	CD83	23	cisbp__M1518	3.23	TRUE	0.00745836
NFATC2	CHST11	11	cisbp__M1518	3.23	TRUE	0.00953761
NFATC2	COL6A1	23	cisbp__M1518	3.23	TRUE	0.00746928
NFATC2	CYP26B1	29	cisbp__M1518	3.23	TRUE	0.0107233
NFATC2	FRZB	14	cisbp__M1518	3.23	TRUE	0.0179417
NFATC2	HAPLN1	13	cisbp__M1518	3.23	TRUE	0.00588066
NFATC2	ITPKB	19	cisbp__M1518	3.23	TRUE	0.00573765
NFATC2	KLF7	23	cisbp__M1518	3.23	TRUE	0.0102975
NFATC2	LTBP1	11	cisbp__M1518	3.23	TRUE	0.00547748
NFATC2	NFKBID	13	cisbp__M1518	3.23	TRUE	0.00640324
NFATC2	NNAT	14	cisbp__M1518	3.23	TRUE	0.00572499
NFATC2	PALM2	17	cisbp__M1518	3.23	TRUE	0.00682345
NFATC2	PCDH10	15	cisbp__M1518	3.23	TRUE	0.00512039
NFATC2	PMEPA1	26	cisbp__M1518	3.23	TRUE	0.0750716
NFATC2	PTN	16	cisbp__M1518	3.23	TRUE	0.00642225
NFATC2	SEPT9	22	cisbp__M1518	3.23	TRUE	0.0071178
NFATC2	STK38L	9	cisbp__M1518	3.23	TRUE	0.0196171
NFATC2	TGFB2	13	cisbp__M1518	3.23	TRUE	0.0148964
NFATC2	UCP2	18	cisbp__M1518	3.23	TRUE	0.00667592
NFATC2	VASN	23	cisbp__M1518	3.23	TRUE	0.0157387
NFATC2	BHLHE41	10	cisbp__M1518	3.18	TRUE	0.00716578
NFATC2	CRISPLD2	8	cisbp__M1518	3.18	TRUE	0.00736957
NFATC2	EFHD1	4	cisbp__M1518	3.18	TRUE	0.00538625
NFATC2	ERRFI1	7	cisbp__M1518	3.18	TRUE	0.016053
NFATC2	FNDC3B	11	cisbp__M1518	3.18	TRUE	0.0101878
NFATC2	GADD45B	9	cisbp__M1518	3.18	TRUE	0.0104942
NFATC2	KDM6B	7	cisbp__M1518	3.18	TRUE	0.00515376
NFATC2	MAGI1	6	cisbp__M1518	3.18	TRUE	0.00632455
NFATC2	NTRK2	9	cisbp__M1518	3.18	TRUE	0.0118799
NFATC2	PMP22	23	cisbp__M1518	3.18	TRUE	0.00659999
NFATC2	SCARA3	6	cisbp__M1518	3.18	TRUE	0.0110591
NFATC2	STARD13	17	cisbp__M1518	3.18	TRUE	0.00737885
NFATC2	SYN3	7	cisbp__M1518	3.18	TRUE	0.00644537
NFATC2	WNT11	13	cisbp__M1518	3.18	TRUE	0.0119372
NFATC2	ZNF711	6	cisbp__M1518	3.18	TRUE	0.0079809
NFATC2	HSPB1	15	transfac_pro__M00935	3.07	TRUE	0.0316365
PPARG	ACSL3	2	transfac_pro__M08961	4.58	TRUE	0.0349624
PPARG	ARHGAP24	4	transfac_pro__M08961	4.58	TRUE	0.0254095
PPARG	FN1	5	transfac_pro__M08961	4.58	TRUE	0.0302833
PPARG	LOX	4	transfac_pro__M08961	4.58	TRUE	0.0394499
PPARG	LPP	7	transfac_pro__M08961	4.58	TRUE	0.0337073
PPARG	PPARG	2	transfac_pro__M08961	4.58	TRUE	#N/A
PPARG	SDC4	10	transfac_pro__M08961	4.58	TRUE	0.027848
PPARG	SERPINA1	7	transfac_pro__M08961	4.58	TRUE	0.0357799
PPARG	TRIM8	5	transfac_pro__M08961	4.58	TRUE	0.0311169
PPARG	USP13	1	transfac_pro__M08961	4.58	TRUE	0.0275589
PPARG	ASS1	10	transfac_pro__M01270	4	TRUE	0.0318643
PPARG	B3GNT7	3	transfac_pro__M01270	4	TRUE	0.0305359
PPARG	BCL2L1	3	transfac_pro__M01270	4	TRUE	0.0186402
PPARG	CXXC5	8	transfac_pro__M01270	4	TRUE	0.0248762
PPARG	DENND2D	6	transfac_pro__M01270	4	TRUE	0.0249108
PPARG	EFNB1	4	transfac_pro__M01270	4	TRUE	0.0187368
PPARG	ERBB2	2	transfac_pro__M01270	4	TRUE	0.0172525
PPARG	KCNG1	1	transfac_pro__M01270	4	TRUE	0.014472
PPARG	NAV1	6	transfac_pro__M01270	4	TRUE	0.026451
PPARG	RPS6KA1	5	transfac_pro__M01270	4	TRUE	0.0237629
PPARG	SCUBE3	5	transfac_pro__M01270	4	TRUE	0.0436147
PPARG	PTRF	1	transfac_pro__M08961	3.22	TRUE	0.0241749
SOX5	ACAN	1	transfac_pro__M03850	3.25	TRUE	0.00108827
SOX5	AKR1C2	1	transfac_pro__M03850	3.25	TRUE	0.00357868
SOX5	ANKRD28	1	transfac_pro__M03850	3.25	TRUE	0.00180081
SOX5	AR	1	transfac_pro__M03850	3.25	TRUE	0.00442367
SOX5	ARID4B	1	transfac_pro__M03850	3.25	TRUE	0.001381
SOX5	ARL6IP5	1	transfac_pro__M03850	3.25	TRUE	0.0020022
SOX5	ARRDC3	1	transfac_pro__M03850	3.25	TRUE	0.00143909
SOX5	ASPH	1	transfac_pro__M03850	3.25	TRUE	0.00267637
SOX5	ATOH8	1	transfac_pro__M03850	3.25	TRUE	0.00313721
SOX5	BAMBI	1	transfac_pro__M03850	3.25	TRUE	0.00180838
SOX5	BCAT1	1	transfac_pro__M03850	3.25	TRUE	0.00333015
SOX5	BCOR	1	transfac_pro__M03850	3.25	TRUE	0.00202035
SOX5	BDH2	1	transfac_pro__M03850	3.25	TRUE	0.00127709
SOX5	BHLHE41	1	transfac_pro__M03850	3.25	TRUE	0.00230038
SOX5	BMPR2	1	transfac_pro__M03850	3.25	TRUE	0.00203963
SOX5	BOC	1	transfac_pro__M03850	3.25	TRUE	0.00306605
SOX5	BPGM	1	transfac_pro__M03850	3.25	TRUE	0.00150574
SOX5	C1QTNF3	1	transfac_pro__M03850	3.25	TRUE	0.00189504
SOX5	C22orf46	1	transfac_pro__M03850	3.25	TRUE	0.00370636
SOX5	CACYBP	1	transfac_pro__M03850	3.25	TRUE	0.0016241
SOX5	CADM1	1	transfac_pro__M03850	3.25	TRUE	0.00229114
SOX5	CAPS	1	transfac_pro__M03850	3.25	TRUE	0.00213516
SOX5	CCDC68	1	transfac_pro__M03850	3.25	TRUE	0.00266719
SOX5	CCDC85B	1	transfac_pro__M03850	3.25	TRUE	0.00211015
SOX5	CCNG2	1	transfac_pro__M03850	3.25	TRUE	0.00137921
SOX5	CDKN1B	1	transfac_pro__M03850	3.25	TRUE	0.00378494
SOX5	CDKN1C	1	transfac_pro__M03850	3.25	TRUE	0.00145333
SOX5	CDO1	1	transfac_pro__M03850	3.25	TRUE	0.00325183
SOX5	CFH	1	transfac_pro__M03850	3.25	TRUE	0.00149115
SOX5	CFL2	1	transfac_pro__M03850	3.25	TRUE	0.00151924
SOX5	CHAD	1	transfac_pro__M03850	3.25	TRUE	0.00113289
SOX5	CHI3L1	1	transfac_pro__M03850	3.25	TRUE	0.00176326
SOX5	CITED2	1	transfac_pro__M03850	3.25	TRUE	0.00231543
SOX5	CLK1	1	transfac_pro__M03850	3.25	TRUE	0.00108425
SOX5	CLU	1	transfac_pro__M03850	3.25	TRUE	0.00148861
SOX5	COL11A1	1	transfac_pro__M03850	3.25	TRUE	0.00220695
SOX5	COL3A1	1	transfac_pro__M03850	3.25	TRUE	0.00229009
SOX5	COL9A1	1	transfac_pro__M03850	3.25	TRUE	0.0028397
SOX5	COMP	1	transfac_pro__M03850	3.25	TRUE	0.0050496
SOX5	CP	1	transfac_pro__M03850	3.25	TRUE	0.0026389
SOX5	CSGALNACT1	1	transfac_pro__M03850	3.25	TRUE	0.00377789
SOX5	CSRP1	1	transfac_pro__M03850	3.25	TRUE	0.00187445
SOX5	CTSF	1	transfac_pro__M03850	3.25	TRUE	0.00127958
SOX5	CTSK	1	transfac_pro__M03850	3.25	TRUE	0.00142841
SOX5	CXXC5	1	transfac_pro__M03850	3.25	TRUE	0.00170736
SOX5	CYP1B1	1	transfac_pro__M03850	3.25	TRUE	0.00144171
SOX5	CYR61	1	transfac_pro__M03850	3.25	TRUE	0.00106163
SOX5	DBP	1	transfac_pro__M03850	3.25	TRUE	0.00351195
SOX5	DDIT4	1	transfac_pro__M03850	3.25	TRUE	0.00164936
SOX5	DIXDC1	1	transfac_pro__M03850	3.25	TRUE	0.00233621
SOX5	DLX5	1	transfac_pro__M03850	3.25	TRUE	0.00226483
SOX5	DNAJA4	1	transfac_pro__M03850	3.25	TRUE	0.00120704
SOX5	DNAJB4	1	transfac_pro__M03850	3.25	TRUE	0.00121439
SOX5	DNAJB9	1	transfac_pro__M03850	3.25	TRUE	0.0014073
SOX5	DOK1	1	transfac_pro__M03850	3.25	TRUE	0.00292845
SOX5	DPYSL3	1	transfac_pro__M03850	3.25	TRUE	0.00195586
SOX5	DST	1	transfac_pro__M03850	3.25	TRUE	0.0028343
SOX5	DUSP1	1	transfac_pro__M03850	3.25	TRUE	0.00106277
SOX5	EGR1	1	transfac_pro__M03850	3.25	TRUE	0.00102048
SOX5	EGR2	1	transfac_pro__M03850	3.25	TRUE	0.00138019
SOX5	EGR3	1	transfac_pro__M03850	3.25	TRUE	0.00138979
SOX5	EHF	1	transfac_pro__M03850	3.25	TRUE	0.00356609
SOX5	ELN	1	transfac_pro__M03850	3.25	TRUE	0.00125134
SOX5	ENHO	1	transfac_pro__M03850	3.25	TRUE	0.00132447
SOX5	ENPP1	1	transfac_pro__M03850	3.25	TRUE	0.00323035
SOX5	ERO1LB	1	transfac_pro__M03850	3.25	TRUE	0.00223822
SOX5	ETV1	1	transfac_pro__M03850	3.25	TRUE	0.00370636
SOX5	EZR	1	transfac_pro__M03850	3.25	TRUE	0.00190277
SOX5	FAM101A	1	transfac_pro__M03850	3.25	TRUE	0.00247585
SOX5	FAM115A	1	transfac_pro__M03850	3.25	TRUE	0.00302381
SOX5	FAM13A	1	transfac_pro__M03850	3.25	TRUE	0.00337667
SOX5	FGD4	1	transfac_pro__M03850	3.25	TRUE	0.00220153
SOX5	FGFR2	1	transfac_pro__M03850	3.25	TRUE	0.00429718
SOX5	FHL1	1	transfac_pro__M03850	3.25	TRUE	0.00242208
SOX5	FIBIN	1	transfac_pro__M03850	3.25	TRUE	0.00241036
SOX5	FLNB	1	transfac_pro__M03850	3.25	TRUE	0.00283861
SOX5	FOXO1	1	transfac_pro__M03850	3.25	TRUE	0.0024454
SOX5	FOXP1	1	transfac_pro__M03850	3.25	TRUE	0.00227464
SOX5	FRY	1	transfac_pro__M03850	3.25	TRUE	0.00407599
SOX5	FXYD6	1	transfac_pro__M03850	3.25	TRUE	0.002126
SOX5	GABARAPL1	1	transfac_pro__M03850	3.25	TRUE	0.00140958
SOX5	GADD45G	1	transfac_pro__M03850	3.25	TRUE	0.0014387
SOX5	GAS1	1	transfac_pro__M03850	3.25	TRUE	0.00333674
SOX5	GNG11	1	transfac_pro__M03850	3.25	TRUE	0.00280084
SOX5	GPRC5C	1	transfac_pro__M03850	3.25	TRUE	0.00152446
SOX5	GZF1	1	transfac_pro__M03850	3.25	TRUE	0.00184433
SOX5	H1FX	1	transfac_pro__M03850	3.25	TRUE	0.00137225
SOX5	HAPLN1	1	transfac_pro__M03850	3.25	TRUE	0.00111667
SOX5	HAS2	1	transfac_pro__M03850	3.25	TRUE	0.00306467
SOX5	HIST1H4C	1	transfac_pro__M03850	3.25	TRUE	0.00172067
SOX5	HMGN3	1	transfac_pro__M03850	3.25	TRUE	0.00252496
SOX5	HNMT	1	transfac_pro__M03850	3.25	TRUE	0.00181671
SOX5	HSP90AA1	1	transfac_pro__M03850	3.25	TRUE	0.00109059
SOX5	HSPA2	1	transfac_pro__M03850	3.25	TRUE	0.00134508
SOX5	ID1	1	transfac_pro__M03850	3.25	TRUE	0.00200847
SOX5	ID3	1	transfac_pro__M03850	3.25	TRUE	0.00102296
SOX5	ID4	1	transfac_pro__M03850	3.25	TRUE	0.00111559
SOX5	IER5L	1	transfac_pro__M03850	3.25	TRUE	0.0013572
SOX5	IL11RA	1	transfac_pro__M03850	3.25	TRUE	0.00113974
SOX5	ING1	1	transfac_pro__M03850	3.25	TRUE	0.00155039
SOX5	IRF1	1	transfac_pro__M03850	3.25	TRUE	0.00109533
SOX5	ISLR	1	transfac_pro__M03850	3.25	TRUE	0.00178509
SOX5	ITGB8	1	transfac_pro__M03850	3.25	TRUE	0.00417221
SOX5	KANK1	1	transfac_pro__M03850	3.25	TRUE	0.00355949
SOX5	KCNMA1	1	transfac_pro__M03850	3.25	TRUE	0.00108434
SOX5	KIAA0040	1	transfac_pro__M03850	3.25	TRUE	0.00217071
SOX5	KLF9	1	transfac_pro__M03850	3.25	TRUE	0.00135317
SOX5	LIMCH1	1	transfac_pro__M03850	3.25	TRUE	0.00262449
SOX5	LMO3	1	transfac_pro__M03850	3.25	TRUE	0.00362281
SOX5	LMO4	1	transfac_pro__M03850	3.25	TRUE	0.0010448
SOX5	LMO7	1	transfac_pro__M03850	3.25	TRUE	0.00295751
SOX5	LPAR4	1	transfac_pro__M03850	3.25	TRUE	0.00308649
SOX5	LTBP1	1	transfac_pro__M03850	3.25	TRUE	0.00240089
SOX5	LUM	1	transfac_pro__M03850	3.25	TRUE	0.00295587
SOX5	MAF	1	transfac_pro__M03850	3.25	TRUE	0.00451154
SOX5	MAGED2	1	transfac_pro__M03850	3.25	TRUE	0.00147963
SOX5	MAGEH1	1	transfac_pro__M03850	3.25	TRUE	0.00364415
SOX5	MECOM	1	transfac_pro__M03850	3.25	TRUE	0.00454445
SOX5	MEF2C	1	transfac_pro__M03850	3.25	TRUE	0.00275076
SOX5	METTL7A	1	transfac_pro__M03850	3.25	TRUE	0.0019184
SOX5	MFGE8	1	transfac_pro__M03850	3.25	TRUE	0.00120945
SOX5	MID1IP1	1	transfac_pro__M03850	3.25	TRUE	0.00228569
SOX5	MIDN	1	transfac_pro__M03850	3.25	TRUE	0.00127515
SOX5	MPZL2	1	transfac_pro__M03850	3.25	TRUE	0.00238158
SOX5	MRGPRF	1	transfac_pro__M03850	3.25	TRUE	0.00606324
SOX5	MRPL18	1	transfac_pro__M03850	3.25	TRUE	0.00122471
SOX5	MSX2	1	transfac_pro__M03850	3.25	TRUE	0.00290893
SOX5	MTUS1	1	transfac_pro__M03850	3.25	TRUE	0.00348368
SOX5	NAV1	1	transfac_pro__M03850	3.25	TRUE	0.00152135
SOX5	NDRG2	1	transfac_pro__M03850	3.25	TRUE	0.0016192
SOX5	NEDD9	1	transfac_pro__M03850	3.25	TRUE	0.00158804
SOX5	NET1	1	transfac_pro__M03850	3.25	TRUE	0.0038035
SOX5	NR2F2	1	transfac_pro__M03850	3.25	TRUE	0.00238934
SOX5	NRP1	1	transfac_pro__M03850	3.25	TRUE	0.00286497
SOX5	NRP2	1	transfac_pro__M03850	3.25	TRUE	0.00280891
SOX5	NT5E	1	transfac_pro__M03850	3.25	TRUE	0.0021359
SOX5	NTN4	1	transfac_pro__M03850	3.25	TRUE	0.0039694
SOX5	NUDT4	1	transfac_pro__M03850	3.25	TRUE	0.00181782
SOX5	PCDH10	1	transfac_pro__M03850	3.25	TRUE	0.00312538
SOX5	PDE4B	1	transfac_pro__M03850	3.25	TRUE	0.00100879
SOX5	PDE4D	1	transfac_pro__M03850	3.25	TRUE	0.00199085
SOX5	PDK4	1	transfac_pro__M03850	3.25	TRUE	0.0021096
SOX5	PELI1	1	transfac_pro__M03850	3.25	TRUE	0.00260512
SOX5	PER2	1	transfac_pro__M03850	3.25	TRUE	0.00165252
SOX5	PIK3R1	1	transfac_pro__M03850	3.25	TRUE	0.0042445
SOX5	PITX1	1	transfac_pro__M03850	3.25	TRUE	0.00198928
SOX5	PLA2G4A	1	transfac_pro__M03850	3.25	TRUE	0.00348717
SOX5	PLEC	1	transfac_pro__M03850	3.25	TRUE	0.00178012
SOX5	PNKD	1	transfac_pro__M03850	3.25	TRUE	0.00212433
SOX5	PPP1R1B	1	transfac_pro__M03850	3.25	TRUE	0.00152416
SOX5	PPP1R3B	1	transfac_pro__M03850	3.25	TRUE	0.00248709
SOX5	PRELP	1	transfac_pro__M03850	3.25	TRUE	0.00193788
SOX5	PSD3	1	transfac_pro__M03850	3.25	TRUE	0.0018098
SOX5	PTN	1	transfac_pro__M03850	3.25	TRUE	0.00236717
SOX5	PTRF	1	transfac_pro__M03850	3.25	TRUE	0.0011295
SOX5	RAMP1	1	transfac_pro__M03850	3.25	TRUE	0.0014435
SOX5	RARG	1	transfac_pro__M03850	3.25	TRUE	0.00343651
SOX5	RASD1	1	transfac_pro__M03850	3.25	TRUE	0.00155379
SOX5	RBM23	1	transfac_pro__M03850	3.25	TRUE	0.00243921
SOX5	RFTN2	1	transfac_pro__M03850	3.25	TRUE	0.00267105
SOX5	RGS3	1	transfac_pro__M03850	3.25	TRUE	0.00173803
SOX5	RHOBTB3	1	transfac_pro__M03850	3.25	TRUE	0.0015046
SOX5	RHOJ	1	transfac_pro__M03850	3.25	TRUE	0.00277741
SOX5	RIN2	1	transfac_pro__M03850	3.25	TRUE	0.00438371
SOX5	RPS6KA5	1	transfac_pro__M03850	3.25	TRUE	0.00367282
SOX5	SAMD11	1	transfac_pro__M03850	3.25	TRUE	0.00253739
SOX5	SASH1	1	transfac_pro__M03850	3.25	TRUE	0.00181992
SOX5	SCARA3	1	transfac_pro__M03850	3.25	TRUE	0.00218208
SOX5	SCGB3A2	1	transfac_pro__M03850	3.25	TRUE	0.00441001
SOX5	SELENBP1	1	transfac_pro__M03850	3.25	TRUE	0.00159514
SOX5	SFRP1	1	transfac_pro__M03850	3.25	TRUE	0.0035921
SOX5	SFRP2	1	transfac_pro__M03850	3.25	TRUE	0.00160805
SOX5	SGK1	1	transfac_pro__M03850	3.25	TRUE	0.00205035
SOX5	SLC12A2	1	transfac_pro__M03850	3.25	TRUE	0.0022623
SOX5	SLC14A1	1	transfac_pro__M03850	3.25	TRUE	0.00398188
SOX5	SLC25A4	1	transfac_pro__M03850	3.25	TRUE	0.00270725
SOX5	SNAI2	1	transfac_pro__M03850	3.25	TRUE	0.00214582
SOX5	SNHG8	1	transfac_pro__M03850	3.25	TRUE	0.00112495
SOX5	SOCS2	1	transfac_pro__M03850	3.25	TRUE	0.00311097
SOX5	SOCS3	1	transfac_pro__M03850	3.25	TRUE	0.00115857
SOX5	SORBS2	1	transfac_pro__M03850	3.25	TRUE	0.00449147
SOX5	SOX5	1	transfac_pro__M03850	3.25	TRUE	#N/A
SOX5	SOX8	1	transfac_pro__M03850	3.25	TRUE	0.00320898
SOX5	SPARC	1	transfac_pro__M03850	3.25	TRUE	0.00116068
SOX5	SRGN	1	transfac_pro__M03850	3.25	TRUE	0.00195755
SOX5	SRPX2	1	transfac_pro__M03850	3.25	TRUE	0.00105422
SOX5	SSFA2	1	transfac_pro__M03850	3.25	TRUE	0.00229763
SOX5	SSPN	1	transfac_pro__M03850	3.25	TRUE	0.00228162
SOX5	SSR3	1	transfac_pro__M03850	3.25	TRUE	0.00167446
SOX5	ST3GAL5	1	transfac_pro__M03850	3.25	TRUE	0.0035864
SOX5	SYNE1	1	transfac_pro__M03850	3.25	TRUE	0.00293148
SOX5	SYNPO	1	transfac_pro__M03850	3.25	TRUE	0.00242551
SOX5	TGFB2	1	transfac_pro__M03850	3.25	TRUE	0.00242999
SOX5	TGIF1	1	transfac_pro__M03850	3.25	TRUE	0.00120886
SOX5	TIPARP	1	transfac_pro__M03850	3.25	TRUE	0.00171705
SOX5	TMX4	1	transfac_pro__M03850	3.25	TRUE	0.00280698
SOX5	TOB1	1	transfac_pro__M03850	3.25	TRUE	0.00334483
SOX5	TSPAN13	1	transfac_pro__M03850	3.25	TRUE	0.00220517
SOX5	TXNIP	1	transfac_pro__M03850	3.25	TRUE	0.00138177
SOX5	UACA	1	transfac_pro__M03850	3.25	TRUE	0.00276186
SOX5	UBL3	1	transfac_pro__M03850	3.25	TRUE	0.00139471
SOX5	UGP2	1	transfac_pro__M03850	3.25	TRUE	0.00144477
SOX5	VAMP5	1	transfac_pro__M03850	3.25	TRUE	0.0015889
SOX5	VIT	1	transfac_pro__M03850	3.25	TRUE	0.00147134
SOX5	WBP5	1	transfac_pro__M03850	3.25	TRUE	0.00189247
SOX5	WWP2	1	transfac_pro__M03850	3.25	TRUE	0.00257006
SOX5	WWTR1	1	transfac_pro__M03850	3.25	TRUE	0.00163731
SOX5	YPEL3	1	transfac_pro__M03850	3.25	TRUE	0.00174384
SOX5	ZBTB10	1	transfac_pro__M03850	3.25	TRUE	0.00174557
SOX5	ZBTB16	1	transfac_pro__M03850	3.25	TRUE	0.00234112
SOX5	ZBTB2	1	transfac_pro__M03850	3.25	TRUE	0.00163209
SOX5	ZBTB38	1	transfac_pro__M03850	3.25	TRUE	0.0020077
SOX5	ZFAND5	1	transfac_pro__M03850	3.25	TRUE	0.00143415
SOX5	ZFP36L1	1	transfac_pro__M03850	3.25	TRUE	0.00118583
SOX5	ZFP36L2	1	transfac_pro__M03850	3.25	TRUE	0.00205496
SOX5	ZNF385B	1	transfac_pro__M03850	3.25	TRUE	0.00285551
SOX5	ZNF503	1	transfac_pro__M03850	3.25	TRUE	0.00185991
SOX5	ZNF608	1	transfac_pro__M03850	3.25	TRUE	0.00595413
SOX8	ARL4C	9	taipale_cyt_meth__SOX8_ACAATNNNNNNATTGT_FL	5.07	TRUE	0.00608034
SOX8	CADM1	17	taipale_cyt_meth__SOX8_ACAATNNNNNNATTGT_FL	5.07	TRUE	0.00970494
SOX8	CHST3	20	taipale_cyt_meth__SOX8_ACAATNNNNNNATTGT_FL	5.07	TRUE	0.0197936
SOX8	CLEC3A	22	taipale_cyt_meth__SOX8_ACAATNNNNNNATTGT_FL	5.07	TRUE	0.0194768
SOX8	COL11A1	17	taipale_cyt_meth__SOX8_ACAATNNNNNNATTGT_FL	5.07	TRUE	0.0264624
SOX8	COL11A2	17	taipale_cyt_meth__SOX8_ACAATNNNNNNATTGT_FL	5.07	TRUE	0.0141442
SOX8	COL9A1	30	taipale_cyt_meth__SOX8_ACAATNNNNNNATTGT_FL	5.07	TRUE	0.0177615
SOX8	COL9A3	17	taipale_cyt_meth__SOX8_ACAATNNNNNNATTGT_FL	5.07	TRUE	0.0155174
SOX8	DIXDC1	10	taipale_cyt_meth__SOX8_ACAATNNNNNNATTGT_FL	5.07	TRUE	0.00573045
SOX8	FABP7	12	taipale_cyt_meth__SOX8_ACAATNNNNNNATTGT_FL	5.07	TRUE	0.0118884
SOX8	FAM101A	23	taipale_cyt_meth__SOX8_ACAATNNNNNNATTGT_FL	5.07	TRUE	0.0216645
SOX8	FGF1	12	taipale_cyt_meth__SOX8_ACAATNNNNNNATTGT_FL	5.07	TRUE	0.00563626
SOX8	FGFR2	15	taipale_cyt_meth__SOX8_ACAATNNNNNNATTGT_FL	5.07	TRUE	0.00659199
SOX8	FGFR3	28	taipale_cyt_meth__SOX8_ACAATNNNNNNATTGT_FL	5.07	TRUE	0.0386709
SOX8	GADD45G	7	taipale_cyt_meth__SOX8_ACAATNNNNNNATTGT_FL	5.07	TRUE	0.00519844
SOX8	IL17B	18	taipale_cyt_meth__SOX8_ACAATNNNNNNATTGT_FL	5.07	TRUE	0.0113504
SOX8	ITM2C	11	taipale_cyt_meth__SOX8_ACAATNNNNNNATTGT_FL	5.07	TRUE	0.0150704
SOX8	LMO3	21	taipale_cyt_meth__SOX8_ACAATNNNNNNATTGT_FL	5.07	TRUE	0.00846504
SOX8	NEDD9	26	taipale_cyt_meth__SOX8_ACAATNNNNNNATTGT_FL	5.07	TRUE	0.0144003
SOX8	NET1	8	taipale_cyt_meth__SOX8_ACAATNNNNNNATTGT_FL	5.07	TRUE	0.00514257
SOX8	NFATC2	19	taipale_cyt_meth__SOX8_ACAATNNNNNNATTGT_FL	5.07	TRUE	0.00715955
SOX8	PLOD2	8	taipale_cyt_meth__SOX8_ACAATNNNNNNATTGT_FL	5.07	TRUE	0.0057691
SOX8	PPP1R1B	27	taipale_cyt_meth__SOX8_ACAATNNNNNNATTGT_FL	5.07	TRUE	0.0311818
SOX8	PPP1R3B	8	taipale_cyt_meth__SOX8_ACAATNNNNNNATTGT_FL	5.07	TRUE	0.0050453
SOX8	PRELP	20	taipale_cyt_meth__SOX8_ACAATNNNNNNATTGT_FL	5.07	TRUE	0.0060854
SOX8	RARG	17	taipale_cyt_meth__SOX8_ACAATNNNNNNATTGT_FL	5.07	TRUE	0.0122773
SOX8	S100A1	15	taipale_cyt_meth__SOX8_ACAATNNNNNNATTGT_FL	5.07	TRUE	0.00716061
SOX8	SCRG1	16	taipale_cyt_meth__SOX8_ACAATNNNNNNATTGT_FL	5.07	TRUE	0.0076177
SOX8	SOD3	18	taipale_cyt_meth__SOX8_ACAATNNNNNNATTGT_FL	5.07	TRUE	0.00542982
SOX8	SORBS2	23	taipale_cyt_meth__SOX8_ACAATNNNNNNATTGT_FL	5.07	TRUE	0.00722842
SOX8	SPARC	26	taipale_cyt_meth__SOX8_ACAATNNNNNNATTGT_FL	5.07	TRUE	0.0211916
SOX8	SYNPO	17	taipale_cyt_meth__SOX8_ACAATNNNNNNATTGT_FL	5.07	TRUE	0.00524967
SOX8	TMEM100	11	taipale_cyt_meth__SOX8_ACAATNNNNNNATTGT_FL	5.07	TRUE	0.00513836
SOX8	ACPL2	8	taipale_cyt_meth__SOX8_ACAATNNNNNNATTGT_FL	4.81	TRUE	0.0114769
SOX8	ATXN1	7	taipale_cyt_meth__SOX8_ACAATNNNNNNATTGT_FL	4.81	TRUE	0.00668245
SOX8	BOC	11	taipale_cyt_meth__SOX8_ACAATNNNNNNATTGT_FL	4.81	TRUE	0.0199683
SOX8	CHAD	7	taipale_cyt_meth__SOX8_ACAATNNNNNNATTGT_FL	4.81	TRUE	0.0127101
SOX8	COL8A1	9	taipale_cyt_meth__SOX8_ACAATNNNNNNATTGT_FL	4.81	TRUE	0.00603895
SOX8	CTGF	7	taipale_cyt_meth__SOX8_ACAATNNNNNNATTGT_FL	4.81	TRUE	0.0094859
SOX8	CXXC5	5	taipale_cyt_meth__SOX8_ACAATNNNNNNATTGT_FL	4.81	TRUE	0.00702341
SOX8	DNAJB1	8	taipale_cyt_meth__SOX8_ACAATNNNNNNATTGT_FL	4.81	TRUE	0.00665814
SOX8	ENHO	3	taipale_cyt_meth__SOX8_ACAATNNNNNNATTGT_FL	4.81	TRUE	0.041569
SOX8	FOS	11	taipale_cyt_meth__SOX8_ACAATNNNNNNATTGT_FL	4.81	TRUE	0.00505419
SOX8	GADD45A	8	taipale_cyt_meth__SOX8_ACAATNNNNNNATTGT_FL	4.81	TRUE	0.00782191
SOX8	GCHFR	4	taipale_cyt_meth__SOX8_ACAATNNNNNNATTGT_FL	4.81	TRUE	0.012543
SOX8	HTRA1	1	taipale_cyt_meth__SOX8_ACAATNNNNNNATTGT_FL	4.81	TRUE	0.0124194
SOX8	KCTD4	1	taipale_cyt_meth__SOX8_ACAATNNNNNNATTGT_FL	4.81	TRUE	0.0122409
SOX8	MPZL2	5	taipale_cyt_meth__SOX8_ACAATNNNNNNATTGT_FL	4.81	TRUE	0.00647217
SOX8	P4HA2	2	taipale_cyt_meth__SOX8_ACAATNNNNNNATTGT_FL	4.81	TRUE	0.0115503
SOX8	PDGFRB	3	taipale_cyt_meth__SOX8_ACAATNNNNNNATTGT_FL	4.81	TRUE	0.00724683
SOX8	PGF	10	taipale_cyt_meth__SOX8_ACAATNNNNNNATTGT_FL	4.81	TRUE	0.00924142
SOX8	SSPN	13	taipale_cyt_meth__SOX8_ACAATNNNNNNATTGT_FL	4.81	TRUE	0.0106363
SOX8	TSC22D3	3	taipale_cyt_meth__SOX8_ACAATNNNNNNATTGT_FL	4.81	TRUE	0.0188442
SOX8	WWP2	17	taipale_cyt_meth__SOX8_ACAATNNNNNNATTGT_FL	4.81	TRUE	0.0408873
SOX8	A2M	4	taipale_cyt_meth__SOX8_ACAATNNNNNNATTGT_FL_meth	4.27	TRUE	0.00571508
SOX8	C11orf71	1	taipale_cyt_meth__SOX8_ACAATNNNNNNATTGT_FL_meth	4.27	TRUE	0.00600711
SOX8	CSRP1	4	taipale_cyt_meth__SOX8_ACAATNNNNNNATTGT_FL_meth	4.27	TRUE	0.00742122
SOX8	ITGA2	2	taipale_cyt_meth__SOX8_ACAATNNNNNNATTGT_FL_meth	4.27	TRUE	0.0117434
SOX8	LIMCH1	9	taipale_cyt_meth__SOX8_ACAATNNNNNNATTGT_FL_meth	4.27	TRUE	0.00612981
SOX8	RIN2	9	taipale_cyt_meth__SOX8_ACAATNNNNNNATTGT_FL_meth	4.27	TRUE	0.00590214
SOX8	SMOC2	11	taipale_cyt_meth__SOX8_ACAATNNNNNNATTGT_FL_meth	4.27	TRUE	0.0202
SOX8	SOX5	2	taipale_cyt_meth__SOX8_ACAATNNNNNNATTGT_FL_meth	4.27	TRUE	0.00575312
SOX8	BDH2	1	taipale_cyt_meth__SOX8_ACAATNNNNNNATTGT_FL_meth	3.81	TRUE	0.0224619
SOX8	CRISPLD1	2	taipale_cyt_meth__SOX8_ACAATNNNNNNATTGT_FL_meth	3.81	TRUE	0.0331373
SOX8	HMGN3	7	taipale_cyt_meth__SOX8_ACAATNNNNNNATTGT_FL_meth	3.81	TRUE	0.0314184
SOX8	KIAA0040	13	taipale_cyt_meth__SOX8_ACAATNNNNNNATTGT_FL_meth	3.81	TRUE	0.0169006
SOX8	LECT1	8	taipale_cyt_meth__SOX8_ACAATNNNNNNATTGT_FL_meth	3.81	TRUE	0.0162175
SOX8	MAGED2	6	taipale_cyt_meth__SOX8_ACAATNNNNNNATTGT_FL_meth	3.81	TRUE	0.0178034
SOX8	PNKD	5	taipale_cyt_meth__SOX8_ACAATNNNNNNATTGT_FL_meth	3.81	TRUE	0.0259707
SOX8	PTPRZ1	2	taipale_cyt_meth__SOX8_ACAATNNNNNNATTGT_FL_meth	3.81	TRUE	0.0201383
SOX8	RAMP1	1	taipale_cyt_meth__SOX8_ACAATNNNNNNATTGT_FL_meth	3.81	TRUE	0.0225996
SOX8	S100B	1	taipale_cyt_meth__SOX8_ACAATNNNNNNATTGT_FL_meth	3.81	TRUE	0.0159185
SOX8	SERTAD4	7	taipale_cyt_meth__SOX8_ACAATNNNNNNATTGT_FL_meth	3.81	TRUE	0.0276851
SOX8	SLC29A1	2	taipale_cyt_meth__SOX8_ACAATNNNNNNATTGT_FL_meth	3.81	TRUE	0.0163748
SOX8	TSPAN6	2	taipale_cyt_meth__SOX8_ACAATNNNNNNATTGT_FL_meth	3.81	TRUE	0.0279616
SOX8	VIT	4	taipale_cyt_meth__SOX8_ACAATNNNNNNATTGT_FL_meth	3.81	TRUE	0.0322549
SOX8	ATF3	4	taipale_cyt_meth__SOX8_ACAATNNNNNNATTGT_FL	3.65	TRUE	0.00266203
SOX8	BCL2	4	taipale_cyt_meth__SOX8_ACAATNNNNNNATTGT_FL	3.65	TRUE	0.00379603
SOX8	BCL9L	5	taipale_cyt_meth__SOX8_ACAATNNNNNNATTGT_FL	3.65	TRUE	0.00187457
SOX8	BMP4	4	taipale_cyt_meth__SOX8_ACAATNNNNNNATTGT_FL	3.65	TRUE	0.00299164
SOX8	C14orf182	4	taipale_cyt_meth__SOX8_ACAATNNNNNNATTGT_FL	3.65	TRUE	0.00427402
SOX8	CYP26B1	5	taipale_cyt_meth__SOX8_ACAATNNNNNNATTGT_FL	3.65	TRUE	0.00179007
SOX8	DACT1	4	taipale_cyt_meth__SOX8_ACAATNNNNNNATTGT_FL	3.65	TRUE	0.00401422
SOX8	DPYSL2	5	taipale_cyt_meth__SOX8_ACAATNNNNNNATTGT_FL	3.65	TRUE	0.00273158
SOX8	ERO1LB	3	taipale_cyt_meth__SOX8_ACAATNNNNNNATTGT_FL	3.65	TRUE	0.00278675
SOX8	ERRFI1	4	taipale_cyt_meth__SOX8_ACAATNNNNNNATTGT_FL	3.65	TRUE	0.00188618
SOX8	EZH2	4	taipale_cyt_meth__SOX8_ACAATNNNNNNATTGT_FL	3.65	TRUE	0.00199514
[truncated: 213 more rows]
