# Supplementary material for: Single‐cell transcriptomics reveals pathogenic dysregulation of previously unrecognised chondral stem/progenitor cells in children with microtia
Source: Clin Transl Med. 2022 Feb 20;12(2):e702. doi: 10.1002/ctm2.702 (PMC8858629; doi:10.1002/ctm2.702)
Supplement: Supplementary file 6 — Supporting Information [file CTM2-12-e702-s004.xlsx]

## Sheet: CSPC_UP
Table S5. Genes differentially expressed of chondral lineage in adults vs children NCs.
gene	p_val	avg_logFC	pct.1	pct.2	p_val_adj
MMP3	8.15507e-200	2.85711	0.174	0.761	2.66981e-195
IL8	1.05816e-144	2.02454	0.031	0.445	3.46422e-140
FST	1.95054e-49	2.00974	0.312	0.563	6.38568e-45
COCH	1.42472e-34	1.8944	0.051	0.214	4.66426e-30
HSPA6	7.85055e-19	1.79854	0.572	0.676	2.57011e-14
CRYAB	1.76573e-38	1.63146	0.387	0.598	5.78064e-34
APOD	3.64263e-59	1.6178	0.482	0.713	1.19252e-54
CXCL2	3.02821e-33	1.58781	0.107	0.298	9.91374e-29
DCN	1.0783e-94	1.4967	0.465	0.787	3.53014e-90
CREM	6.42791e-78	1.4078	0.457	0.706	2.10437e-73
IL6	3.5382e-39	1.30072	0.297	0.526	1.15834e-34
CXCL1	1.75049e-45	1.25451	0.133	0.398	5.73076e-41
SOD2	4.49205e-65	1.22966	0.924	0.979	1.47061e-60
RPS20	7.98451e-231	1.14746	0.981	1	2.61397e-226
ZNF331	2.31992e-65	1.14553	0.317	0.633	7.59495e-61
PLA2G2A	1.09524e-23	1.12279	0.423	0.583	3.5856e-19
PTGDS	1.03603e-32	1.11388	0.024	0.154	3.39174e-28
C11orf96	1.22037e-40	1.11195	0.116	0.335	3.99526e-36
G0S2	3.22666e-12	1.10892	0.456	0.567	1.05635e-07
TNFAIP6	2.9754e-64	1.10343	0.153	0.459	9.74086e-60
GEM	3.00908e-23	0.972435	0.795	0.833	9.85111e-19
CXCL3	1.3543e-30	0.956895	0.197	0.417	4.43371e-26
KLF6	5.1821e-20	0.951691	0.624	0.725	1.69652e-15
CHMP1B	4.02552e-27	0.949212	0.787	0.861	1.31787e-22
FGF2	1.2833e-51	0.932957	0.505	0.697	4.20127e-47
CYP1B1	2.86664e-23	0.921037	0.265	0.427	9.38479e-19
IGFBP6	2.40722e-22	0.912963	0.169	0.33	7.88077e-18
TAC1	1.3368e-38	0.884703	0.008	0.127	4.37641e-34
BMP2	4.31836e-34	0.884084	0.457	0.638	1.41375e-29
ATP1B3	2.97382e-38	0.877206	0.806	0.901	9.73571e-34
RPL13A	6.4946e-172	0.867261	0.999	1	2.1262e-167
KDM6B	1.60804e-36	0.863104	0.559	0.711	5.26441e-32
RPL27A	6.73116e-162	0.859268	0.912	0.997	2.20365e-157
SERPINA1	7.69284e-16	0.854205	0.729	0.763	2.51848e-11
INHBA	7.00514e-39	0.83526	0.051	0.229	2.29334e-34
WTAP	4.01072e-54	0.801916	0.676	0.829	1.31303e-49
RAB21	1.10853e-63	0.793456	0.578	0.781	3.62909e-59
PMAIP1	5.79983e-10	0.790377	0.173	0.269	1.89875e-05
CD44	3.66685e-74	0.786725	0.423	0.725	1.20045e-69
CD55	6.86026e-58	0.78303	0.554	0.78	2.24591e-53
KCNMA1	2.43168e-15	0.780266	0.671	0.671	7.96084e-11
CDKN1A	5.27434e-65	0.772956	0.702	0.873	1.72671e-60
BCAS2	1.86753e-31	0.772517	0.727	0.794	6.11392e-27
TMSB4X	1.614e-34	0.767363	0.373	0.575	5.28393e-30
BIRC3	1.21839e-29	0.76317	0.2	0.399	3.98876e-25
TAF7	1.41508e-75	0.760615	0.733	0.896	4.6327e-71
PHLDA1	2.9403e-30	0.757357	0.539	0.677	9.62595e-26
NEAT1	2.82426e-44	0.742855	0.932	0.98	9.24608e-40
NR4A2	9.261e-16	0.735394	0.825	0.836	3.03186e-11
MT-ND1	1.42061e-68	0.731803	0.994	0.957	4.65078e-64
FOSL1	2.16443e-44	0.730742	0.299	0.558	7.08593e-40
FGFR1	4.43563e-68	0.720143	0.621	0.812	1.45214e-63
AP000688.8	3.43511e-40	0.718303	0.185	0.42	1.12459e-35
LUM	8.72568e-14	0.716406	0.27	0.396	2.85661e-09
SQSTM1	1.12176e-37	0.712618	0.759	0.844	3.67241e-33
IGFBP5	5.2153e-44	0.70905	0.022	0.179	1.70739e-39
PDE4B	1.60401e-26	0.706206	0.397	0.554	5.25121e-22
SOCS3	1.26165e-19	0.705654	0.568	0.697	4.13039e-15
NAF1	7.96679e-24	0.70255	0.423	0.561	2.60817e-19
MT-ND5	5.84477e-66	0.69867	0.986	0.953	1.91346e-61
YBX3	4.35789e-92	0.690295	0.893	0.969	1.42669e-87
ISG20	1.23596e-38	0.689083	0.205	0.43	4.04629e-34
CEBPB	1.8775e-32	0.688911	0.835	0.908	6.14656e-28
RGS2	3.32775e-27	0.685924	0.317	0.512	1.08944e-22
HLA-B	7.92756e-85	0.683085	0.717	0.894	2.59533e-80
IER5	7.93454e-27	0.682488	0.745	0.856	2.59761e-22
GADD45G	9.45274e-14	0.681132	0.37	0.494	3.09464e-09
NRP2	5.97524e-60	0.680428	0.257	0.569	1.95617e-55
ETS2	2.90545e-49	0.676026	0.533	0.728	9.51186e-45
SCGB3A2	1.6395e-08	0.673429	0.11	0.194	0.00053674
ATF4	2.77383e-75	0.672199	0.837	0.908	9.08097e-71
IER2	2.97274e-21	0.66392	0.818	0.89	9.73217e-17
NR4A3	6.64804e-41	0.663544	0.456	0.654	2.17643e-36
FOSL2	4.10415e-41	0.649341	0.505	0.687	1.34362e-36
IGFBP7	5.37164e-35	0.645597	0.217	0.451	1.75857e-30
NFKB1	7.40269e-22	0.64333	0.373	0.512	2.42349e-17
RPL7	7.765e-122	0.640859	0.996	0.995	2.54211e-117
GPX3	2.05095e-47	0.635372	0.451	0.673	6.71439e-43
RPS11	2.09024e-113	0.631425	1	0.997	6.84304e-109
MAT2A	4.30345e-36	0.618569	0.584	0.72	1.40886e-31
LRRFIP1	4.05667e-41	0.616639	0.585	0.732	1.32807e-36
MMP1	3.85085e-34	0.609318	0.014	0.133	1.26069e-29
TSPYL2	2.7809e-32	0.608597	0.747	0.838	9.10412e-28
SIK1	4.91673e-43	0.604806	0.323	0.563	1.60964e-38
PTP4A1	2.10536e-40	0.600842	0.799	0.879	6.89253e-36
MEDAG	1.80791e-60	0.587013	0.022	0.225	5.91873e-56
ICAM1	9.39896e-29	0.584497	0.238	0.439	3.07703e-24
GPRC5A	5.22748e-80	0.57783	0.112	0.445	1.71137e-75
ANXA1	5.38159e-51	0.576122	0.834	0.946	1.76183e-46
HSP90AA1	7.35423e-24	0.571682	0.99	0.998	2.40763e-19
TIPARP	7.21938e-10	0.56864	0.721	0.748	2.36348e-05
RPL23	3.77566e-89	0.56835	0.989	0.992	1.23608e-84
ARID5B	3.06641e-11	0.567018	0.408	0.503	1.00388e-06
STK38L	2.0668e-30	0.566859	0.229	0.428	6.76628e-26
SLPI	9.08563e-20	0.56617	0.555	0.685	2.97445e-15
DNTTIP2	2.50611e-40	0.563818	0.602	0.771	8.2045e-36
NFE2L2	1.07418e-24	0.56316	0.616	0.706	3.51666e-20
PTX3	1.3979e-13	0.563144	0.369	0.495	4.57645e-09
ABL2	4.47895e-69	0.558258	0.068	0.344	1.46632e-64
AKR1C2	1.2195e-31	0.557198	0.073	0.245	3.99241e-27
MT-ND2	1.22299e-59	0.556281	0.999	0.968	4.00381e-55
ZFHX3	1.63719e-42	0.555924	0.212	0.466	5.35982e-38
TGIF1	1.9519e-21	0.555242	0.707	0.791	6.39014e-17
USP36	1.41267e-44	0.554612	0.288	0.535	4.62481e-40
SLC7A2	5.05256e-34	0.554309	0.081	0.261	1.65411e-29
ELL2	3.21597e-31	0.553589	0.665	0.769	1.05284e-26
IFI16	4.966e-32	0.552033	0.3	0.518	1.62577e-27
BTG2	3.42826e-20	0.549209	0.575	0.703	1.12234e-15
ARRDC3	2.78797e-12	0.547159	0.662	0.713	9.12724e-08
PTGES3	1.58952e-31	0.543756	0.884	0.928	5.20378e-27
PRRC2C	1.01692e-46	0.543561	0.809	0.859	3.3292e-42
THAP2	2.32599e-13	0.541982	0.479	0.584	7.61484e-09
SLC3A2	7.74485e-33	0.541795	0.707	0.797	2.53551e-28
RP11-473M20.16	5.36723e-26	0.540407	0.065	0.211	1.75712e-21
BAG1	1.56533e-50	0.540379	0.459	0.668	5.12458e-46
EIF5	1.05234e-40	0.533736	0.926	0.959	3.44515e-36
NFIL3	3.34997e-25	0.532856	0.525	0.676	1.09671e-20
STC1	1.0699e-19	0.530637	0.034	0.135	3.50264e-15
YWHAH	4.42105e-41	0.529381	0.305	0.543	1.44736e-36
MEG3	5.02363e-21	0.529006	0.895	0.887	1.64464e-16
RGCC	1.53465e-23	0.526549	0.239	0.422	5.02413e-19
TFPI2	3.97873e-08	0.525436	0.148	0.234	0.00130256
PTGS2	2.89598e-20	0.523799	0.292	0.459	9.48085e-16
ITPRIP	4.97393e-61	0.521383	0.075	0.336	1.62837e-56
HSPA9	6.11245e-43	0.518541	0.808	0.881	2.00109e-38
FN1	9.87085e-29	0.518402	0.935	0.94	3.23152e-24
CP	1.74627e-52	0.516276	0.243	0.534	5.71693e-48
PRELP	1.80821e-12	0.513321	0.757	0.771	5.9197e-08
TWISTNB	4.49085e-29	0.512341	0.365	0.55	1.47021e-24
CDV3	4.6102e-43	0.510972	0.798	0.878	1.50929e-38
XIST	9.95183e-34	0.508204	0.203	0.422	3.25803e-29
RPL31	6.14184e-59	0.505869	0.972	0.966	2.01072e-54
FNIP2	2.62539e-44	0.502545	0.176	0.424	8.59502e-40
SASH1	4.32174e-22	0.500561	0.253	0.414	1.41485e-17
VPS37B	1.48261e-40	0.498077	0.353	0.583	4.85378e-36
LIF	7.41225e-15	0.494013	0.226	0.356	2.42662e-10
C6orf48	2.744e-40	0.489677	0.66	0.824	8.98331e-36
CDC42SE1	6.54228e-22	0.489169	0.633	0.723	2.14181e-17
GABARAPL1	2.51296e-18	0.486855	0.809	0.858	8.22692e-14
IL11	2.19159e-22	0.485625	0.079	0.216	7.17483e-18
HMGA1	2.70948e-17	0.481078	0.394	0.529	8.87028e-13
WISP2	7.40725e-51	0.480159	0.057	0.275	2.42499e-46
RPL38	1.72344e-75	0.473523	0.993	0.986	5.64219e-71
MALAT1	1.94101e-65	0.473163	1	1	6.35449e-61
NAMPT	6.84426e-18	0.473103	0.667	0.728	2.24067e-13
SLC4A7	8.11635e-36	0.471861	0.239	0.465	2.65713e-31
ADIRF	1.01459e-35	0.470702	0.726	0.864	3.32155e-31
LRIF1	6.85474e-25	0.468854	0.32	0.498	2.24411e-20
NSRP1	2.37375e-21	0.464991	0.654	0.725	7.77118e-17
RANBP2	1.69018e-16	0.464869	0.459	0.58	5.53331e-12
HSPA4L	2.4243e-50	0.464304	0.097	0.343	7.93668e-46
SLC39A14	1.73083e-33	0.462357	0.505	0.657	5.6664e-29
DDX21	1.5754e-27	0.461306	0.772	0.843	5.15754e-23
GPATCH4	2.66666e-31	0.46046	0.29	0.486	8.73011e-27
PRMT10	1.35973e-22	0.456287	0.204	0.372	4.45148e-18
CEBPD	1.69202e-23	0.456189	0.903	0.96	5.53935e-19
MSN	1.0862e-41	0.455588	0.502	0.716	3.55602e-37
HNRNPU	5.67562e-37	0.450709	0.855	0.905	1.85809e-32
FOXO3	8.0069e-33	0.44999	0.496	0.677	2.6213e-28
BAG3	8.82092e-25	0.444136	0.78	0.858	2.88779e-20
AXL	2.56007e-26	0.442349	0.224	0.416	8.38115e-22
N4BP2L1	5.44697e-23	0.438925	0.214	0.382	1.78323e-18
MAFB	1.14583e-11	0.4383	0.434	0.532	3.75121e-07
DDX24	3.8628e-30	0.43602	0.899	0.917	1.2646e-25
KMT2E	4.82981e-28	0.434353	0.686	0.801	1.58118e-23
SRSF3	3.27074e-13	0.434191	0.965	0.956	1.07078e-08
DDX18	1.39782e-19	0.433886	0.559	0.662	4.57619e-15
COMP	4.40347e-21	0.433718	0.056	0.182	1.44161e-16
BRD2	4.37532e-13	0.431896	0.808	0.817	1.43239e-08
PNRC1	5.70396e-12	0.431551	0.975	0.976	1.86736e-07
SERPINE2	2.85335e-09	0.431403	0.841	0.598	9.34128e-05
CHD2	1.1259e-18	0.428625	0.827	0.858	3.68596e-14
TUBA1C	1.79283e-30	0.428557	0.76	0.858	5.86936e-26
MRFAP1	5.75458e-48	0.427619	0.841	0.901	1.88394e-43
SNX9	1.24954e-34	0.427616	0.463	0.642	4.09076e-30
EIF3I	1.73044e-17	0.426914	0.857	0.882	5.66511e-13
FOXC1	6.09104e-17	0.426881	0.59	0.726	1.99409e-12
RPS16	2.40282e-64	0.426811	0.999	0.997	7.86636e-60
PHLDA2	3.93211e-23	0.426493	0.394	0.589	1.28729e-18
DST	1.02886e-20	0.42609	0.487	0.61	3.36827e-16
SFPQ	3.18049e-45	0.42084	0.87	0.943	1.04123e-40
RASSF8	2.54373e-48	0.4204	0.177	0.436	8.32766e-44
PELI1	7.65209e-23	0.418471	0.264	0.433	2.50514e-18
RELB	1.1985e-27	0.417953	0.231	0.424	3.92366e-23
RPL37A	9.11921e-56	0.417629	1	0.998	2.98545e-51
CREB5	8.32981e-56	0.412955	0.06	0.295	2.72701e-51
ODC1	2.21132e-27	0.412353	0.624	0.746	7.23941e-23
LEPR	7.27076e-49	0.407788	0.034	0.22	2.3803e-44

## Sheet: CSPC_DN
gene	p_val	avg_logFC	pct.1	pct.2	p_val_adj
SPARC	3.74381e-220	-1.98608	0.996	0.798	1.22565e-215
COL2A1	1.2524e-169	-1.63431	0.99	0.638	4.10011e-165
ELN	2.1702e-127	-1.4137	0.872	0.436	7.10479e-123
CLEC3A	3.82798e-79	-1.33603	0.744	0.347	1.2532e-74
COL11A1	2.78251e-107	-0.84264	0.89	0.491	9.1094e-103
MT1X	2.87957e-111	-0.827714	0.999	0.934	9.42715e-107
CTGF	1.29064e-71	-0.826706	0.919	0.714	4.22531e-67
BGN	8.60784e-163	-0.825073	1	0.917	2.81803e-158
PPIC	4.93804e-149	-0.81548	0.852	0.301	1.61662e-144
RPS26	1.76286e-137	-0.800531	0.996	0.945	5.77124e-133
CYTL1	1.07338e-77	-0.794833	0.999	0.919	3.51403e-73
ZFP36	6.61618e-62	-0.793149	0.948	0.824	2.16601e-57
LECT1	1.09673e-111	-0.792439	0.787	0.257	3.59048e-107
IL11RA	4.73344e-124	-0.767456	0.811	0.287	1.54963e-119
COL9A1	5.21594e-87	-0.759051	0.54	0.087	1.70759e-82
MT1E	2.98774e-76	-0.742006	0.958	0.7	9.78127e-72
CYR61	1.14482e-54	-0.731943	0.919	0.732	3.74792e-50
COL11A2	6.90885e-92	-0.703679	0.975	0.735	2.26182e-87
ID3	1.57493e-79	-0.698296	0.941	0.745	5.156e-75
CDKN1C	5.4051e-29	-0.697412	0.642	0.446	1.76952e-24
ACSF2	4.65234e-63	-0.695888	0.51	0.131	1.52308e-58
SERF2	2.41272e-176	-0.691426	1	0.982	7.89876e-172
SERPINA5	5.41299e-66	-0.690107	0.569	0.176	1.7721e-61
ITM2A	1.83605e-94	-0.650827	0.902	0.517	6.01086e-90
FBLN7	5.01921e-86	-0.636766	0.636	0.2	1.64319e-81
COL1A2	6.84496e-10	-0.634243	0.589	0.555	2.2409e-05
VKORC1	1.32197e-111	-0.624325	0.925	0.59	4.32788e-107
COL9A2	3.49182e-77	-0.622809	0.99	0.807	1.14315e-72
MGP	8.24197e-85	-0.610468	1	0.998	2.69825e-80
PFN1	7.77363e-39	-0.600775	0.932	0.807	2.54493e-34
MIA	5.14708e-89	-0.599796	0.998	0.904	1.68505e-84
CRISPLD1	4.42301e-61	-0.599057	0.737	0.362	1.448e-56
CTSF	2.68531e-83	-0.589575	0.82	0.445	8.79118e-79
ITM2C	2.49476e-59	-0.587879	0.887	0.602	8.16735e-55
CST3	1.92708e-79	-0.582128	1	0.992	6.30888e-75
TSC22D3	1.61196e-37	-0.581831	0.9	0.745	5.27723e-33
CPXM1	3.1419e-105	-0.58055	0.542	0.034	1.0286e-100
NGFRAP1	1.83915e-95	-0.572008	0.943	0.645	6.021e-91
TMEM14C	1.11437e-96	-0.566024	0.906	0.557	3.64822e-92
SNHG9	3.86459e-90	-0.563703	0.848	0.488	1.26519e-85
S100B	7.41421e-79	-0.560536	0.997	0.798	2.42726e-74
COL9A3	4.23734e-52	-0.555408	0.986	0.765	1.38722e-47
HAPLN1	3.01641e-81	-0.553285	0.992	0.809	9.87513e-77
VIT	1.6908e-55	-0.552998	0.703	0.361	5.53535e-51
SPINT2	4.45927e-68	-0.549182	0.806	0.453	1.45988e-63
CHI3L2	4.84546e-26	-0.548254	0.593	0.352	1.58631e-21
RPS4X	1.73087e-92	-0.537119	1	0.995	5.66653e-88
FAM204A	5.83548e-53	-0.537088	0.728	0.434	1.91042e-48
RPS24	1.5054e-100	-0.533896	1	0.992	4.92837e-96
TSPAN6	4.19099e-78	-0.525566	0.853	0.469	1.37205e-73
C2orf82	1.31316e-75	-0.520817	0.999	0.838	4.29901e-71
RPS28	9.01475e-116	-0.514674	1	0.995	2.95125e-111
RPS15A	6.53172e-119	-0.513286	1	1	2.13836e-114
MEST	4.57731e-76	-0.511616	0.468	0.052	1.49852e-71
PPDPF	9.28183e-84	-0.511578	0.964	0.711	3.03869e-79
CTHRC1	1.73558e-58	-0.504923	0.404	0.058	5.68193e-54
OSTC	4.80157e-78	-0.50318	0.876	0.529	1.57194e-73
LAPTM4A	1.09546e-83	-0.501611	0.981	0.849	3.58631e-79
RPL34	2.84378e-112	-0.501024	1	0.994	9.30998e-108
CD99	2.69665e-83	-0.494407	0.969	0.766	8.82829e-79
RPL32	7.5847e-97	-0.487175	1	0.998	2.48308e-92
MATN3	1.4369e-54	-0.486459	0.341	0.026	4.70414e-50
PRDX4	5.39943e-81	-0.481784	0.899	0.578	1.76766e-76
CHAD	2.34815e-61	-0.476486	0.99	0.781	7.68738e-57
ARF4	5.77704e-58	-0.474374	0.973	0.913	1.89129e-53
COL8A1	3.25134e-38	-0.473674	0.753	0.505	1.06442e-33
TIMP4	4.39256e-40	-0.471252	0.483	0.183	1.43804e-35
ACTG1	1.25996e-36	-0.470051	0.992	0.957	4.12485e-32
COMMD6	2.67833e-80	-0.466835	0.984	0.864	8.7683e-76
MMP2	9.71215e-50	-0.465097	0.894	0.627	3.17956e-45
NDUFB1	6.31704e-72	-0.462071	0.866	0.573	2.06807e-67
RPS8	7.64678e-82	-0.460212	1	0.994	2.5034e-77
IRF1	1.01358e-14	-0.46005	0.807	0.705	3.31825e-10
UQCR11.1	6.73617e-76	-0.458841	0.907	0.593	2.20529e-71
A2M	5.34004e-47	-0.457442	0.847	0.573	1.74822e-42
TCEB2	1.42526e-78	-0.457195	0.966	0.755	4.66602e-74
HMGN3	2.52518e-67	-0.45714	0.788	0.433	8.26692e-63
PPIB	1.39023e-73	-0.454332	0.974	0.803	4.55134e-69
RPS21	4.81771e-108	-0.452634	1	0.985	1.57722e-103
PCOLCE	3.97777e-43	-0.452516	0.778	0.505	1.30224e-38
EID1	3.10365e-66	-0.450216	0.976	0.813	1.01607e-61
LSMD1	5.50641e-63	-0.447895	0.833	0.532	1.80269e-58
RPL12	1.17811e-95	-0.445742	1	0.995	3.85689e-91
MT1M	1.53897e-17	-0.445574	0.752	0.552	5.03827e-13
JUN	1.30313e-19	-0.440502	0.969	0.919	4.26617e-15
RPS10	3.30636e-103	-0.440207	0.999	0.995	1.08244e-98
RPL5	2.4237e-121	-0.438936	1	1	7.93469e-117
RPS12	6.45855e-96	-0.438484	1	1	2.1144e-91
RPL29	1.64728e-63	-0.433898	1	0.994	5.39287e-59
C1orf63	3.3324e-43	-0.430773	0.882	0.693	1.09096e-38
RPL6	8.48057e-93	-0.426903	1	0.997	2.77637e-88
RPL41	8.13775e-123	-0.425579	1	1	2.66414e-118
BDH2	5.40045e-64	-0.424744	0.867	0.54	1.768e-59
RPL35A	7.95215e-94	-0.421876	1	0.997	2.60337e-89
RPS23	5.1432e-75	-0.421862	1	0.997	1.68378e-70
GABARAP	2.09294e-58	-0.420186	0.695	0.355	6.85188e-54
SRPX2	7.903e-47	-0.418691	0.653	0.339	2.58728e-42
ATP5G2	1.77102e-60	-0.415899	0.946	0.696	5.79797e-56
MAGED2	2.45186e-52	-0.41262	0.903	0.7	8.0269e-48
CPXM2	5.45367e-60	-0.411605	0.448	0.087	1.78542e-55
SETD5-AS1	2.58034e-35	-0.409937	0.893	0.761	8.4475e-31

## Sheet: EC_UP
gene	p_val	avg_logFC	pct.1	pct.2	p_val_adj
IL8	9.0389e-166	2.77007	0.122	0.507	2.95915e-161
MMP3	0	2.26028	0.266	0.833	0
CXCL1	7.46903e-79	2.16029	0.191	0.447	2.44521e-74
FST	5.03266e-218	1.90139	0.492	0.824	1.64759e-213
CXCL3	7.30829e-50	1.69974	0.193	0.377	2.39259e-45
CXCL2	4.86907e-74	1.55655	0.087	0.294	1.59404e-69
APOD	3.36615e-211	1.53458	0.449	0.794	1.10201e-206
C11orf96	1.89511e-94	1.32041	0.228	0.505	6.2042e-90
SLC7A2	1.1121e-160	1.30701	0.13	0.477	3.64078e-156
DCN	2.97587e-216	1.2468	0.398	0.798	9.7424e-212
G0S2	1.38283e-25	1.19594	0.573	0.653	4.52709e-21
RPS20	0	1.13882	0.995	1	0
PLA2G2A	8.70736e-101	1.11592	0.569	0.767	2.85062e-96
CREM	2.68577e-233	1.11125	0.58	0.872	8.79267e-229
SOCS3	8.20645e-162	1.11074	0.38	0.708	2.68663e-157
CCL20	3.4103e-20	1.0968	0.067	0.153	1.11646e-15
MT-ND5	4.61321e-300	1.05508	0.99	0.988	1.51027e-295
MMP1	8.90256e-52	1.01185	0.045	0.193	2.91452e-47
COCH	9.97607e-36	0.989693	0.046	0.158	3.26597e-31
RPL13A	0	0.902603	0.999	1	0
KCNMA1	2.80954e-122	0.902361	0.793	0.908	9.19786e-118
NEAT1	1.41126e-131	0.900964	0.811	0.931	4.62017e-127
SOD2	3.82111e-91	0.845806	0.995	0.998	1.25096e-86
BRI3	8.77094e-257	0.82825	0.667	0.909	2.87143e-252
YWHAH	2.13205e-207	0.827947	0.381	0.781	6.97991e-203
TRH	1.27833e-79	0.825211	0.005	0.151	4.18501e-75
RPL27A	0	0.820856	0.981	0.999	0
TNFAIP6	2.62998e-49	0.813838	0.301	0.493	8.61004e-45
ATF4	0	0.812473	0.977	0.997	0
FABP5	1.30832e-47	0.807853	0.723	0.773	4.28317e-43
MT-ND1	3.02093e-290	0.804938	0.997	0.997	9.88992e-286
TNFRSF11B	2.17305e-33	0.792501	0.654	0.715	7.11413e-29
S100A16	2.83927e-116	0.791669	0.269	0.566	9.29519e-112
PTGDS	1.04766e-28	0.757714	0.027	0.11	3.42983e-24
FGF2	2.01161e-151	0.752105	0.726	0.954	6.58561e-147
UPP1	4.04488e-85	0.729723	0.537	0.723	1.32421e-80
CLMP	6.23378e-227	0.725389	0.4	0.765	2.04081e-222
WISP2	2.1187e-203	0.721031	0.056	0.438	6.9362e-199
CEBPD	7.34222e-88	0.713446	0.806	0.892	2.40369e-83
CTSL	3.6878e-57	0.712931	0.624	0.754	1.20731e-52
HLA-B	6.88641e-242	0.711689	0.786	0.959	2.25447e-237
GPX3	8.88163e-177	0.691546	0.479	0.806	2.90767e-172
SERPINA1	3.1097e-101	0.682715	0.856	0.947	1.01805e-96
CD44	1.84924e-202	0.681506	0.878	0.959	6.05403e-198
SOX9	2.08556e-131	0.679002	0.226	0.553	6.82771e-127
RPL23	0	0.672576	0.999	1	0
RASSF8	8.36358e-223	0.671847	0.358	0.763	2.73807e-218
PDK4	1.29918e-40	0.667059	0.105	0.253	4.25325e-36
IL6	4.89102e-08	0.666211	0.537	0.594	0.00160122
YBX3	1.74891e-264	0.652252	0.937	0.996	5.72557e-260
INHBA	3.73597e-41	0.641651	0.168	0.34	1.22308e-36
NRP2	1.08791e-165	0.640391	0.328	0.723	3.56161e-161
NFKBIZ	3.13242e-105	0.636271	0.209	0.484	1.02549e-100
THBD	4.04222e-26	0.636193	0.158	0.282	1.32334e-21
FGFR1	7.16463e-208	0.634206	0.799	0.952	2.34556e-203
MT-ND2	3.36424e-183	0.633573	0.999	0.998	1.10138e-178
SERPINE2	3.93076e-28	0.628007	0.936	0.904	1.28685e-23
RP11-473M20.16	6.70515e-37	0.625975	0.135	0.285	2.19513e-32
FN1	7.92034e-163	0.625667	0.935	0.989	2.59296e-158
RPS11	0	0.60953	1	1	0
SQSTM1	1.54286e-137	0.606295	0.73	0.885	5.051e-133
METRNL	3.92569e-180	0.598638	0.326	0.702	1.28519e-175
PRELP	7.36666e-42	0.593654	0.68	0.787	2.4117e-37
EPS8	9.07667e-161	0.593314	0.366	0.698	2.97152e-156
NOP56	2.88408e-147	0.591123	0.528	0.788	9.4419e-143
PMP22	5.47383e-101	0.591053	0.409	0.67	1.79202e-96
BMP2	2.85843e-80	0.587863	0.736	0.9	9.35793e-76
IER3	4.22312e-13	0.584124	0.821	0.901	1.38256e-08
EIF3B	2.78803e-223	0.583438	0.467	0.827	9.12747e-219
SET	2.22043e-232	0.58095	0.902	0.988	7.26925e-228
CRYAB	8.29842e-20	0.575925	0.465	0.569	2.71674e-15
LPP	2.55156e-72	0.570764	0.361	0.577	8.35331e-68
SMS	1.22996e-121	0.565791	0.398	0.672	4.02665e-117
RGCC	4.27379e-87	0.565236	0.228	0.505	1.39915e-82
PTX3	1.78163e-20	0.563771	0.443	0.537	5.8327e-16
GPATCH4	5.61134e-179	0.562607	0.671	0.9	1.83704e-174
MEG3	4.96431e-120	0.557099	0.833	0.961	1.62522e-115
CEBPB	1.86922e-95	0.556014	0.683	0.839	6.11946e-91
MAP4K4	9.06894e-136	0.553179	0.567	0.829	2.96899e-131
RAB21	2.1674e-157	0.552532	0.656	0.878	7.09564e-153
BIRC3	2.03562e-24	0.551592	0.337	0.454	6.66421e-20
RPL31	3.28678e-278	0.547466	0.989	0.995	1.07603e-273
KPNB1	3.25468e-192	0.544362	0.456	0.783	1.06552e-187
SRM	1.49175e-144	0.541414	0.472	0.743	4.8837e-140
FAM101B	6.33138e-139	0.537877	0.237	0.578	2.07277e-134
MT-ND4L	6.46821e-27	0.537768	0.933	0.916	2.11756e-22
CP	3.47986e-149	0.53554	0.161	0.511	1.13924e-144
PHC2	3.81203e-164	0.53426	0.399	0.73	1.24798e-159
TNFAIP2	4.24223e-68	0.53324	0.199	0.418	1.38882e-63
NFKBIA	9.29871e-07	0.532483	0.88	0.852	0.0304421
TPM3	5.7753e-156	0.530934	0.649	0.873	1.89072e-151
LRP10	2.20535e-127	0.530301	0.531	0.789	7.21988e-123
CDKN1A	4.88922e-95	0.529942	0.88	0.971	1.60063e-90
CD55	7.84916e-75	0.526045	0.877	0.958	2.56966e-70
ISG20	2.09421e-53	0.525789	0.57	0.738	6.85602e-49
GSTO1	4.69135e-100	0.518252	0.737	0.874	1.53585e-95
LRRFIP1	6.63826e-146	0.517825	0.821	0.956	2.17323e-141
EIF5	3.26401e-169	0.516869	0.994	0.998	1.06857e-164
PTGS2	8.08903e-46	0.514287	0.321	0.522	2.64819e-41
FGFBP2	1.4047e-24	0.51228	0.918	0.878	4.59871e-20
DLGAP1-AS1	6.84087e-95	0.510779	0.534	0.74	2.23956e-90
BAG1	3.69667e-166	0.507287	0.707	0.895	1.21022e-161
KLHL21	3.84287e-108	0.502955	0.431	0.702	1.25808e-103
ODC1	2.55193e-126	0.4999	0.77	0.941	8.35452e-122
RPL7	9.51935e-244	0.498218	1	0.999	3.11645e-239
SMOX	1.70078e-75	0.494939	0.505	0.713	5.56802e-71
S100A9	1.03943e-45	0.49434	0.034	0.157	3.40288e-41
ICAM1	9.48574e-34	0.491918	0.47	0.613	3.10544e-29
NT5E	9.45593e-134	0.489188	0.294	0.614	3.09568e-129
CSNK1E	2.54131e-143	0.483239	0.438	0.75	8.31974e-139
LPAR1	3.99703e-160	0.482842	0.171	0.532	1.30855e-155
IER2	2.24285e-54	0.477841	0.518	0.692	7.34265e-50
SLPI	2.7587e-39	0.476485	0.643	0.774	9.03143e-35
FOSL1	5.68085e-91	0.476082	0.728	0.892	1.8598e-86
GPRC5A	8.23374e-135	0.475646	0.144	0.475	2.69556e-130
UGP2	1.47901e-73	0.474979	0.596	0.765	4.84198e-69
MEDAG	1.09258e-80	0.472408	0.075	0.288	3.5769e-76
AP000688.8	2.28476e-43	0.468049	0.349	0.523	7.47985e-39
PPP1R14B	4.7e-76	0.46737	0.546	0.722	1.53869e-71
TPM4	3.29261e-16	0.464651	0.728	0.755	1.07794e-11
MED10	2.45944e-154	0.462563	0.724	0.897	8.05172e-150
CD59	1.01516e-161	0.460644	0.98	0.985	3.32344e-157
LAMB3	8.21505e-07	0.459489	0.16	0.209	0.0268944
SCGB3A2	2.37279e-16	0.458961	0.077	0.156	7.76803e-12
CREB5	6.85977e-88	0.458785	0.17	0.431	2.24575e-83
GLUL	3.48571e-80	0.455765	0.437	0.663	1.14115e-75
KIF5B	6.30122e-149	0.455346	0.585	0.816	2.06289e-144
RPS16	4.45553e-271	0.451606	1	1	1.45865e-266
ROCK1	4.73559e-126	0.451575	0.616	0.819	1.55034e-121
HNRNPU	1.07741e-127	0.447472	0.806	0.931	3.52724e-123
TOMM40	3.11949e-106	0.445641	0.638	0.845	1.02126e-101
LAPTM4B	4.5807e-120	0.443107	0.29	0.6	1.49963e-115
SLC7A5	1.84373e-100	0.44274	0.465	0.736	6.03601e-96
IER5	2.39075e-75	0.438764	0.593	0.778	7.82683e-71
MT-ATP8	1.1785e-41	0.438383	0.474	0.577	3.85816e-37
GADD45GIP1	1.47827e-138	0.437328	0.609	0.808	4.83956e-134
CYP1B1	1.29134e-17	0.433212	0.176	0.274	4.22758e-13
PDE4B	7.30972e-68	0.431892	0.62	0.814	2.39306e-63
ANP32B	1.02692e-108	0.428174	0.576	0.782	3.36192e-104
HMGB2	1.54067e-51	0.426615	0.59	0.711	5.04383e-47
SRSF5	4.64904e-96	0.423985	0.852	0.944	1.522e-91
FAM89A	1.05665e-101	0.421365	0.258	0.536	3.45925e-97
MFGE8	4.51147e-88	0.420902	0.908	0.963	1.47697e-83
AKR1C2	1.48494e-40	0.420648	0.088	0.232	4.86138e-36
HLA-E	1.89678e-114	0.420542	0.881	0.969	6.20969e-110
IFI16	1.03066e-62	0.419416	0.301	0.526	3.37418e-58
RPS2	5.48282e-170	0.416184	1	1	1.79496e-165
CSF1	2.37433e-40	0.41386	0.173	0.333	7.77307e-36
SESN2	1.03971e-79	0.413444	0.427	0.671	3.4038e-75
RTN4	9.35133e-103	0.411429	0.955	0.994	3.06144e-98
ANKRD12	1.90094e-83	0.409803	0.588	0.782	6.2233e-79
TXNIP	5.26802e-74	0.40947	0.152	0.389	1.72464e-69
EVA1B	2.43804e-105	0.40815	0.317	0.601	7.98167e-101
LEPREL1	1.25069e-77	0.405574	0.75	0.868	4.0945e-73

## Sheet: EC_DN
gene	p_val	avg_logFC	pct.1	pct.2	p_val_adj
SPARC	0	-2.21756	0.996	0.752	0
COL2A1	0	-1.84752	0.969	0.722	0
ELN	0	-1.74589	0.872	0.285	0
CTGF	4.17952e-142	-1.18004	0.886	0.673	1.36829e-137
CLEC3A	3.40507e-157	-1.17835	0.824	0.545	1.11475e-152
GADD45A	1.64689e-189	-0.981396	0.953	0.802	5.39158e-185
IL11RA	0	-0.938047	0.868	0.251	0
TSC22D3	1.22897e-189	-0.916986	0.754	0.36	4.0234e-185
CYTL1	5.38602e-175	-0.908732	0.996	0.953	1.76328e-170
COL11A1	4.02314e-253	-0.856443	0.833	0.432	1.3171e-248
ACSF2	8.2868e-155	-0.856216	0.512	0.132	2.71293e-150
CDKN1C	5.50096e-96	-0.849354	0.502	0.233	1.8009e-91
MT1X	6.65744e-170	-0.837156	0.99	0.948	2.17951e-165
PPIC	0	-0.763721	0.865	0.373	0
SERF2	0	-0.740893	1	0.995	0
COL1A2	3.3913e-34	-0.729197	0.432	0.31	1.11025e-29
MMP2	5.33508e-192	-0.675691	0.83	0.456	1.7466e-187
ITM2A	9.97449e-231	-0.675518	0.912	0.613	3.26545e-226
HSPB1	9.99372e-53	-0.657216	0.94	0.833	3.27174e-48
RCAN1	5.86491e-129	-0.653622	0.859	0.622	1.92006e-124
LAPTM4A	1.82056e-272	-0.649596	0.979	0.865	5.96015e-268
CXCL14	8.10061e-35	-0.635308	0.216	0.077	2.65198e-30
RPS4X	6.34157e-261	-0.628376	1	1	2.0761e-256
ZFP36	2.95266e-81	-0.619598	0.808	0.61	9.66643e-77
MDFI	6.64291e-93	-0.607126	0.582	0.329	2.17475e-88
MT1G	1.02188e-24	-0.583899	0.516	0.382	3.34543e-20
COL9A1	2.28341e-171	-0.57932	0.462	0.071	7.47542e-167
GADD45B	2.14021e-105	-0.576169	0.96	0.821	7.00661e-101
BGN	5.39125e-274	-0.575464	0.999	0.98	1.76499e-269
SBDS	1.17781e-207	-0.569707	0.978	0.875	3.85592e-203
TMEM14C	7.36451e-221	-0.565426	0.874	0.529	2.41099e-216
NMB	8.43925e-126	-0.562552	0.819	0.553	2.76284e-121
CTSF	8.17432e-160	-0.561998	0.788	0.514	2.67611e-155
RPL32	0	-0.561375	1	0.999	0
TIMP4	2.46606e-109	-0.560765	0.557	0.248	8.07339e-105
RPL34	0	-0.55576	1	1	0
PPDPF	8.16031e-219	-0.548396	0.983	0.808	2.67152e-214
PCOLCE	1.04938e-131	-0.548292	0.77	0.469	3.43547e-127
LGALS1	4.60041e-67	-0.547213	0.935	0.851	1.50608e-62
NGFRAP1	1.91766e-201	-0.545002	0.919	0.672	6.27805e-197
SNHG9	4.94983e-194	-0.53854	0.903	0.615	1.62048e-189
CPXM1	7.07471e-250	-0.538489	0.525	0.031	2.31612e-245
ID3	2.80186e-47	-0.537567	0.407	0.211	9.17273e-43
FBLN7	1.07203e-128	-0.536203	0.582	0.273	3.5096e-124
CFH	1.76079e-144	-0.534352	0.993	0.916	5.76447e-140
RPS15A	0	-0.5326	1	1	0
LECT1	7.19e-135	-0.531026	0.816	0.495	2.35386e-130
LIMA1	1.58344e-113	-0.526777	0.773	0.497	5.18386e-109
ARF4	9.19642e-220	-0.52441	0.998	0.975	3.01072e-215
COL8A1	2.74739e-127	-0.515329	0.657	0.321	8.99442e-123
COMMD6	2.64089e-216	-0.509571	0.984	0.886	8.64575e-212
VKORC1	5.08349e-192	-0.507404	0.905	0.656	1.66423e-187
MGP	7.24759e-140	-0.505332	1	1	2.37272e-135
ITM2C	1.11879e-100	-0.502995	0.916	0.81	3.66268e-96
SUB1	6.3175e-215	-0.502703	0.996	0.97	2.06822e-210
MAGED2	4.82571e-149	-0.50231	0.866	0.621	1.57984e-144
MEST	2.03068e-199	-0.501665	0.509	0.073	6.64803e-195
BDH2	9.14304e-173	-0.498765	0.87	0.576	2.99325e-168
RPS10	0	-0.496085	1	0.999	0
ILF2	3.45389e-195	-0.489219	0.968	0.871	1.13073e-190
SFRP2	2.84281e-63	-0.487287	0.537	0.309	9.30679e-59
RPL10	5.26368e-302	-0.486271	1	1	1.72322e-297
CALD1	4.68456e-99	-0.478166	0.849	0.637	1.53363e-94
TUBA1A	1.1682e-44	-0.477112	0.672	0.502	3.82446e-40
HSPA1A	2.06371e-64	-0.475804	0.847	0.771	6.75617e-60
WIF1	5.55871e-87	-0.475524	0.966	0.892	1.81981e-82
MIR22HG	1.34336e-132	-0.469251	0.921	0.798	4.39789e-128
CCDC80	2.44499e-99	-0.46865	0.778	0.551	8.0044e-95
MT1M	8.26245e-42	-0.464648	0.815	0.659	2.70496e-37
S100B	2.33543e-126	-0.463469	0.998	0.936	7.64574e-122
RRAD	3.33322e-27	-0.463397	0.505	0.374	1.09123e-22
RPS3	2.38813e-243	-0.463021	1	1	7.81827e-239
RPL5	0	-0.461435	1	1	0
C12orf57	2.07871e-196	-0.457259	0.996	0.95	6.80529e-192
DSTN	7.62199e-135	-0.456895	0.996	0.971	2.49529e-130
VIT	2.8413e-86	-0.454955	0.631	0.393	9.30183e-82
SERPINA5	8.54759e-82	-0.454278	0.578	0.312	2.79831e-77
RPS13	5.00558e-287	-0.452871	1	1	1.63873e-282
CLU	6.80919e-163	-0.45225	1	1	2.22919e-158
LSMD1	8.23043e-167	-0.451073	0.886	0.613	2.69448e-162
PXDC1	7.62675e-46	-0.447157	0.706	0.585	2.49684e-41
RPS8	1.75895e-205	-0.445997	1	0.998	5.75844e-201
PFN1	8.14674e-55	-0.445875	0.988	0.963	2.66708e-50
MRPL44	5.19107e-68	-0.44445	0.731	0.544	1.69945e-63
RPS21	0	-0.444378	1	0.999	0
SEPP1	2.99371e-123	-0.441138	0.829	0.559	9.8008e-119
PDCD6	6.7973e-54	-0.438752	0.974	0.932	2.2253e-49
RPL39	9.35973e-299	-0.437413	1	1	3.06419e-294
RPS28	4.28953e-305	-0.436347	1	0.999	1.40431e-300
ITM2B	8.4236e-145	-0.432597	0.994	0.975	2.75772e-140
RPS12	3.36384e-263	-0.43247	1	0.999	1.10125e-258
HMGN3	2.65297e-151	-0.430904	0.707	0.347	8.68528e-147
RPL30	7.61895e-254	-0.429837	1	1	2.49429e-249
FSTL1	1.55864e-132	-0.427815	0.78	0.497	5.10268e-128
ETS1	2.60258e-114	-0.42726	0.933	0.801	8.52034e-110
SERPINH1	3.28689e-123	-0.424132	0.606	0.272	1.07606e-118
HTRA1	2.37501e-55	-0.414741	0.54	0.385	7.7753e-51
RPS24	5.12492e-208	-0.414402	1	1	1.6778e-203
CST3	1.71117e-92	-0.414262	1	1	5.60202e-88
NGF	1.08884e-99	-0.412042	0.443	0.143	3.56463e-95
UBB	2.89242e-102	-0.409812	0.986	0.967	9.46922e-98
EVA1A	1.43593e-64	-0.409642	0.492	0.248	4.70094e-60
RPS25	1.59617e-159	-0.408626	1	1	5.22555e-155

## Sheet: IC_UP
gene	p_val	avg_logFC	pct.1	pct.2	p_val_adj
IL8	0	3.52862	0.082	0.698	0
CXCL1	0	3.42258	0.16	0.672	0
MMP3	0	2.84026	0.3	0.884	0
CXCL3	1.32901e-218	2.20921	0.075	0.447	4.35092e-214
SLC7A2	0	2.1287	0.407	0.849	0
CCL20	2.09982e-79	1.95683	0.07	0.255	6.87438e-75
TNFRSF11B	0	1.88421	0.657	0.89	0
CXCL2	2.54829e-210	1.70584	0.05	0.408	8.3426e-206
DCN	0	1.51896	0.239	0.779	0
TNFAIP6	2.12609e-179	1.49823	0.352	0.638	6.96038e-175
FST	1.55195e-217	1.47379	0.861	0.931	5.08076e-213
PTX3	6.37615e-108	1.44557	0.38	0.583	2.08742e-103
MMP1	1.53261e-77	1.2937	0.037	0.211	5.01746e-73
APOD	0	1.2927	0.461	0.826	0
C11orf96	6.99443e-260	1.29103	0.166	0.592	2.28984e-255
TNFAIP2	2.00199e-284	1.19616	0.326	0.683	6.5541e-280
CSF1	3.23e-221	1.18533	0.459	0.714	1.05744e-216
PDK4	5.67397e-187	1.17738	0.173	0.503	1.85755e-182
LPP	0	1.13087	0.508	0.858	0
RPS20	0	1.13076	0.999	1	0
LCN2	3.91641e-231	1.12763	0.135	0.515	1.28216e-226
CEBPD	0	1.10557	0.917	0.989	0
CYP1B1	2.57842e-111	1.08913	0.207	0.445	8.44123e-107
SOD2	0	1.07815	0.998	1	0
LAMB3	1.03766e-120	1.05475	0.256	0.497	3.3971e-116
AK3	2.29314e-292	1.01853	0.219	0.63	7.50729e-288
RGCC	4.52856e-149	1.00932	0.269	0.56	1.48256e-144
CHI3L1	3.639e-155	0.928821	0.506	0.75	1.19134e-150
FN1	0	0.901778	0.994	0.999	0
CXCL6	1.22971e-57	0.894412	0	0.106	4.02582e-53
TRH	5.29783e-104	0.892865	0.002	0.188	1.7344e-99
PLA2G2A	2.3347e-129	0.884014	0.789	0.849	7.64334e-125
ICAM1	1.30082e-154	0.880069	0.56	0.754	4.25861e-150
MT-ND5	0	0.878598	0.999	0.999	0
ZFP36L1	2.22697e-195	0.878161	0.764	0.861	7.29064e-191
GPX3	1.10756e-297	0.873519	0.633	0.865	3.62593e-293
MT-ND1	0	0.857338	1	0.999	0
NFKBIA	3.59324e-119	0.84004	0.948	0.946	1.17636e-114
PPP1R14B	6.41159e-301	0.839171	0.732	0.887	2.09903e-296
RPL13A	0	0.828937	1	1	0
CP	0	0.827532	0.204	0.755	0
MFGE8	0	0.826542	0.914	0.987	0
C2orf40	2.62561e-259	0.812408	0.987	0.996	8.59574e-255
WISP2	7.96725e-307	0.80842	0.037	0.495	2.60832e-302
AKR1C2	1.2376e-96	0.786088	0.132	0.364	4.05165e-92
NFKBIZ	0	0.785415	0.237	0.701	0
HSD11B1	1.67926e-170	0.780009	0.132	0.442	5.49755e-166
HLA-C	0	0.779042	0.855	0.974	0
BRI3	0	0.775966	0.894	0.978	0
G0S2	4.44845e-59	0.732939	0.835	0.879	1.45634e-54
MT-ND2	0	0.732549	1	0.999	0
IER3	3.5849e-106	0.723964	0.865	0.925	1.17363e-101
RPL27A	0	0.721832	0.997	1	0
FGFBP2	2.66836e-143	0.719305	0.933	0.929	8.73566e-139
NRP2	0	0.713846	0.3	0.744	0
WTAP	0	0.713488	0.917	0.978	0
ESM1	4.37502e-11	0.70567	0.113	0.168	1.4323e-06
S100A9	1.3314e-75	0.705504	0.063	0.242	4.35873e-71
FHL1	3.61012e-76	0.698191	0.314	0.493	1.18188e-71
LPAR1	0	0.694974	0.283	0.782	0
TNFAIP8	2.03107e-156	0.687343	0.25	0.536	6.64933e-152
PRELP	7.01983e-181	0.682951	0.751	0.874	2.29815e-176
CLMP	0	0.679899	0.814	0.955	0
TXNIP	9.6007e-78	0.673039	0.525	0.681	3.14308e-73
S100A16	2.91872e-127	0.669996	0.419	0.661	9.55531e-123
SERPINE2	2.30152e-62	0.664403	0.995	0.982	7.53472e-58
MT-ATP6	0	0.662974	1	0.999	0
RPS11	0	0.652832	1	1	0
NOS2	1.04109e-116	0.651574	0.009	0.221	3.40832e-112
SMS	8.3398e-297	0.650732	0.7	0.903	2.73029e-292
EVA1B	0	0.650264	0.49	0.86	0
B3GNT7	5.13498e-207	0.649352	0.34	0.642	1.68109e-202
KCNMA1	2.17706e-98	0.645558	0.932	0.96	7.12726e-94
HLA-B	0	0.638295	0.855	0.978	0
RPS2	0	0.625876	1	1	0
SLC39A14	0	0.625309	0.913	0.98	0
ATP2B1	1.13559e-295	0.623859	0.505	0.808	3.7177e-291
BMP2	2.19835e-155	0.62313	0.828	0.948	7.19696e-151
HIST1H1C	2.22495e-156	0.617691	0.44	0.684	7.28404e-152
EPS8	0	0.612567	0.756	0.936	0
FGFR1	0	0.609536	0.91	0.979	0
COCH	5.68234e-59	0.60694	0.017	0.142	1.86028e-54
MAST4	7.47268e-257	0.602954	0.297	0.67	2.44641e-252
LGALS3	0	0.597472	0.994	0.998	0
SOX9	4.85387e-170	0.595781	0.431	0.699	1.58906e-165
MAP4K4	2.81304e-283	0.594922	0.726	0.923	9.20931e-279
CEBPB	3.94269e-157	0.586375	0.874	0.907	1.29076e-152
ATF4	0	0.582338	0.999	0.999	0
MEG3	2.36063e-228	0.582064	0.769	0.932	7.72824e-224
MTURN	0	0.564623	0.549	0.86	0
TAF10	0	0.563699	0.518	0.883	0
FAM129A	6.88686e-169	0.547861	0.409	0.664	2.25462e-164
TNIP1	1.25139e-257	0.541187	0.344	0.695	4.09679e-253
SAV1	2.1897e-243	0.534385	0.626	0.865	7.16863e-239
PTGDS	3.43607e-40	0.533745	0.029	0.127	1.1249e-35
CD82	3.21529e-159	0.52985	0.183	0.483	1.05262e-154
ARRDC3	1.79121e-159	0.528002	0.514	0.727	5.86407e-155
YWHAH	3.83982e-196	0.520936	0.497	0.783	1.25708e-191
UBE2M	0	0.520625	0.314	0.85	0
RASSF8	1.27328e-305	0.519657	0.451	0.84	4.16848e-301
MBD2	0	0.51829	0.448	0.881	0
ELF3	1.26689e-193	0.518108	0.046	0.381	4.14753e-189
HDGF	0	0.517428	0.601	0.862	0
CD44	0	0.51424	0.997	0.999	0
PNRC1	3.36934e-225	0.50822	0.877	0.972	1.10305e-220
RAB21	0	0.507968	0.538	0.889	0
MT-CO3	0	0.506416	1	0.999	0
FAM101B	1.64756e-211	0.506121	0.621	0.836	5.39378e-207
HLA-E	0	0.499839	0.96	0.991	0
NEAT1	1.05981e-40	0.495143	0.933	0.947	3.4696e-36
APLP2	0	0.494124	0.608	0.897	0
CD55	9.79256e-103	0.493889	0.972	0.987	3.20589e-98
SERPINA1	9.76e-140	0.491906	0.976	0.997	3.19523e-135
METTL7A	6.50094e-114	0.486284	0.267	0.498	2.12828e-109
KMT2E	5.11416e-283	0.485249	0.6	0.86	1.67427e-278
IFNGR2	7.01709e-82	0.485198	0.772	0.83	2.29725e-77
DUSP1	6.77414e-77	0.481951	0.584	0.714	2.21772e-72
PPP1R3C	7.82177e-123	0.476894	0.214	0.469	2.56069e-118
LRP10	7.24752e-236	0.474264	0.799	0.938	2.37269e-231
METRNL	6.41368e-241	0.473942	0.389	0.775	2.09971e-236
TMX4	1.79921e-170	0.471892	0.402	0.683	5.89025e-166
MEDAG	1.71569e-86	0.471731	0.152	0.365	5.61684e-82
OGFRL1	5.47639e-276	0.471637	0.578	0.856	1.79286e-271
ELL2	6.19025e-216	0.468546	0.624	0.837	2.02657e-211
SOCS3	9.27234e-130	0.467222	0.286	0.552	3.03558e-125
ZFP36L2	1.47083e-46	0.467033	0.422	0.541	4.81521e-42
ODC1	1.12363e-137	0.463025	0.949	0.943	3.67855e-133
GNAI2	7.40789e-287	0.460809	0.62	0.886	2.42519e-282
SAT1	3.29165e-194	0.459821	1	1	1.07762e-189
PTP4A2	0	0.457639	0.9	0.974	0
PTPN12	2.09537e-298	0.457408	0.469	0.822	6.85983e-294
SAA1	4.30918e-32	0.45673	0.032	0.118	1.41074e-27
CSF3	3.14296e-52	0.456603	0.005	0.108	1.02894e-47
MAP2K2	0	0.456258	0.377	0.831	0
SAMD4B	6.25499e-274	0.453189	0.532	0.818	2.04776e-269
ATP1A1	5.32955e-299	0.451501	0.799	0.953	1.74479e-294
BIRC3	1.43722e-79	0.451425	0.578	0.759	4.70518e-75
NUCKS1	5.27351e-284	0.449179	0.782	0.933	1.72644e-279
RPL23	0	0.444949	1	1	0
YBX3	2.398e-244	0.443653	0.996	0.998	7.85058e-240
NOVA1	3.51037e-203	0.443495	0.278	0.622	1.14922e-198
SDCBP	2.67196e-69	0.440973	0.978	0.944	8.74746e-65
DYNLL1	9.37017e-207	0.440379	0.974	0.982	3.06761e-202
FRZB	7.29733e-22	0.43945	0.998	0.934	2.389e-17
LEPREL1	5.12414e-192	0.439301	0.949	0.975	1.67754e-187
SRSF9	0	0.438593	0.881	0.978	0
ROCK1	3.08927e-262	0.436699	0.742	0.912	1.01137e-257
TFPI	3.24793e-185	0.436323	0.774	0.909	1.06331e-180
ID2	2.97471e-128	0.434156	0.185	0.459	9.7386e-124
FAM46A	4.6534e-102	0.433763	0.152	0.387	1.52343e-97
PHC2	3.77672e-275	0.432525	0.671	0.918	1.23642e-270
PDE4B	7.53884e-184	0.431489	0.79	0.957	2.46806e-179
SERTAD2	8.6638e-240	0.43035	0.489	0.784	2.83636e-235
TMSB4X	4.6797e-88	0.429759	0.541	0.698	1.53204e-83
AZGP1	9.29062e-58	0.428832	0.814	0.846	3.04156e-53
QKI	2.61569e-270	0.426041	0.5	0.813	8.56326e-266
MT-ND4	0	0.424447	1	1	0
NT5E	3.20907e-105	0.422395	0.578	0.719	1.05059e-100
HLA-A	3.92157e-205	0.422055	0.989	0.996	1.28384e-200
RAB32	1.00078e-199	0.42108	0.521	0.784	3.27636e-195
IER5	1.09321e-190	0.417187	0.538	0.802	3.57894e-186
RYK	2.33351e-296	0.414923	0.429	0.787	7.63945e-292
ITPRIPL2	1.62225e-150	0.413841	0.708	0.848	5.31093e-146
CD9	2.01649e-84	0.409551	0.724	0.844	6.60159e-80
PTRF	6.6638e-124	0.408827	0.802	0.879	2.18159e-119
SLPI	1.1914e-69	0.407093	0.732	0.831	3.90042e-65
IL6	2.69609e-37	0.406862	0.35	0.519	8.82646e-33

## Sheet: IC_DN
gene	p_val	avg_logFC	pct.1	pct.2	p_val_adj
SPARC	0	-1.92798	0.986	0.705	0
HMOX1	0	-1.74807	0.857	0.411	0
ELN	0	-1.52719	0.823	0.168	0
COL2A1	0	-1.50764	0.95	0.731	0
MSMP	6.24441e-125	-1.43892	0.521	0.256	2.0443e-120
CXCL14	6.90696e-207	-1.23054	0.409	0.102	2.2612e-202
TALDO1	0	-0.942939	0.944	0.846	0
PDCD6	0	-0.843997	0.999	0.988	0
CLEC3A	7.71737e-254	-0.796223	0.901	0.578	2.52651e-249
TXNRD1	0	-0.774798	0.994	0.909	0
MRPL44	0	-0.772259	0.913	0.567	0
PMEPA1	1.25903e-19	-0.752049	0.664	0.611	4.12182e-15
GCLM	0	-0.706836	0.966	0.744	0
MT1X	1.25296e-174	-0.692475	0.993	0.948	4.10193e-170
PLAUR	9.97497e-283	-0.680898	0.976	0.863	3.26561e-278
IL1RL1	1.14855e-158	-0.668327	0.7	0.365	3.76011e-154
EIF3J	0	-0.664791	1	0.921	0
TNFRSF12A	0	-0.657662	1	0.961	0
SSR3	4.12303e-278	-0.642472	0.967	0.904	1.3498e-273
SUB1	0	-0.619112	0.999	0.986	0
NMB	3.15696e-200	-0.617394	0.824	0.54	1.03353e-195
IL11RA	0	-0.60314	0.725	0.178	0
MEST	0	-0.5954	0.661	0.112	0
SLC3A2	9.39359e-303	-0.592061	0.999	0.976	3.07527e-298
MIR22HG	0	-0.587072	0.94	0.692	0
SERF2	0	-0.586744	1	0.999	0
MT1E	2.01207e-175	-0.583712	0.99	0.881	6.58713e-171
NOP16	0	-0.574431	0.983	0.769	0
PNP	1.63161e-154	-0.571821	0.934	0.802	5.34158e-150
FTL	0	-0.569196	1	0.999	0
PRDX1	0	-0.557512	1	1	0
ILF2	0	-0.548982	0.987	0.874	0
CHIC2	0	-0.547093	0.928	0.689	0
LDHA	8.89965e-83	-0.544869	0.999	0.979	2.91357e-78
TXN	3.92087e-199	-0.544142	1	1	1.28361e-194
RSL24D1	0	-0.542537	0.998	0.984	0
SBDS	0	-0.541343	0.99	0.903	0
HERPUD1	8.32275e-285	-0.541077	0.992	0.936	2.7247e-280
RPL32	0	-0.539464	1	1	0
MYL12A	0	-0.537207	0.999	0.996	0
MT2A	1.76862e-201	-0.533483	1	1	5.79012e-197
GNB2L1	0	-0.525166	1	1	0
COL11A1	3.0127e-159	-0.525091	0.791	0.535	9.86297e-155
EIF4EBP1	3.28788e-160	-0.52156	0.88	0.771	1.07639e-155
RPS8	0	-0.52047	1	1	0
SNHG15	0	-0.515902	0.967	0.723	0
RPS13	0	-0.514678	1	1	0
FTH1	1.27945e-143	-0.51202	1	1	4.18865e-139
RPS3	0	-0.511224	1	1	0
HSPB1	3.67276e-75	-0.502435	0.805	0.591	1.20239e-70
LIMA1	1.28024e-259	-0.497055	0.915	0.601	4.19125e-255
DDX21	7.06723e-291	-0.496657	1	0.96	2.31367e-286
CTGF	6.58494e-30	-0.496565	0.874	0.764	2.15578e-25
RPS15A	0	-0.494201	1	1	0
SARS	0	-0.49335	0.972	0.834	0
GADD45A	1.6489e-40	-0.488393	0.705	0.579	5.39816e-36
ACSF2	0	-0.486963	0.497	0.096	0
LAPTM4A	0	-0.476424	0.993	0.934	0
RPL34	0	-0.472872	1	1	0
CCT2	0	-0.46741	0.984	0.862	0
LMNA	3.63033e-120	-0.467284	0.898	0.756	1.1885e-115
RPS24	0	-0.466061	1	1	0
NDUFAF4	7.95706e-303	-0.463498	0.94	0.706	2.60498e-298
SYPL1	0	-0.458362	0.994	0.971	0
SNHG9	3.12635e-221	-0.458057	0.78	0.488	1.0235e-216
TUBB2A	2.37604e-110	-0.455563	0.967	0.888	7.77869e-106
GAPDH	0	-0.454907	1	1	0
MT1G	1.60414e-71	-0.453673	0.637	0.418	5.25162e-67
RPL5	0	-0.451892	1	1	0
UAP1	3.59185e-132	-0.451341	0.984	0.959	1.1759e-127
MMP2	1.20534e-179	-0.450585	0.775	0.446	3.94605e-175
RPS10	0	-0.448534	1	1	0
TKT	8.98409e-162	-0.446897	0.859	0.743	2.94121e-157
ELK3	1.41655e-244	-0.446177	0.958	0.791	4.63749e-240
LGALS1	1.45113e-129	-0.44415	0.949	0.859	4.75069e-125
COL1A2	1.42159e-15	-0.443367	0.332	0.272	4.654e-11
EMP2	1.54591e-63	-0.442357	0.885	0.772	5.061e-59
NCL	1.5773e-220	-0.439434	1	0.987	5.16376e-216
DNAJA1	1.01907e-215	-0.438652	0.992	0.952	3.33624e-211
RSL1D1	5.2472e-301	-0.438252	0.983	0.878	1.71783e-296
LINC00152	1.49199e-54	-0.438115	0.658	0.481	4.88448e-50
RPL29	0	-0.437364	1	1	0
RPL39	0	-0.436635	1	1	0
RPS4X	0	-0.435459	1	1	0
RCAN1	1.93159e-51	-0.433947	0.82	0.725	6.32365e-47
MYL12B	0	-0.432307	0.999	0.995	0
ZFP36	6.12943e-94	-0.432071	0.82	0.657	2.00665e-89
ARF4	0	-0.428193	0.997	0.967	0
CALD1	1.40681e-137	-0.423528	0.972	0.837	4.60562e-133
HIST1H4C	9.64655e-130	-0.42265	0.798	0.579	3.15809e-125
PFN1	1.0988e-252	-0.422246	1	0.995	3.59724e-248
RAN	0	-0.421517	1	1	0
SDHA	2.82199e-63	-0.421075	0.985	0.924	9.23864e-59
DOK5	8.42569e-175	-0.420415	0.784	0.506	2.7584e-170
LDHB	8.77858e-234	-0.418173	0.979	0.892	2.87393e-229
RPS21	0	-0.417994	1	1	0
NACA	0	-0.41684	1	1	0
BTF3	0	-0.416814	1	1	0
PTPRE	5.50107e-101	-0.413965	0.821	0.67	1.80094e-96
RPS28	0	-0.413524	1	1	0
SF3B14	1.99871e-179	-0.41235	0.997	0.989	6.54338e-175
PPIC	7.57456e-286	-0.412007	0.86	0.519	2.47976e-281
TSC22D3	2.181e-196	-0.411246	0.533	0.197	7.14017e-192
TFAM	2.25923e-279	-0.409631	0.942	0.69	7.39626e-275
PPIB	2.21836e-241	-0.407182	0.994	0.975	7.26247e-237
FHL2	1.43573e-96	-0.406384	0.804	0.648	4.7003e-92
CASP4	2.2093e-161	-0.405751	0.894	0.732	7.2328e-157

## Sheet: LC_UP
gene	p_val	avg_logFC	pct.1	pct.2	p_val_adj
IL8	0	3.9359	0.115	0.799	0
MMP3	0	3.63175	0.162	0.841	0
CXCL1	0	3.36444	0.149	0.67	0
CXCL3	0	2.65655	0.111	0.619	0
CXCL2	0	2.53956	0.065	0.562	0
TNFAIP6	0	2.04749	0.199	0.709	0
MMP1	2.9411e-146	1.95149	0.031	0.257	9.62857e-142
SLC7A2	0	1.90062	0.262	0.747	0
CYP1B1	0	1.88387	0.259	0.725	0
TNFRSF11B	0	1.74337	0.506	0.783	0
STC1	3.70753e-200	1.58101	0.031	0.313	1.21377e-195
IER3	0	1.53633	0.779	0.948	0
PTGS2	0	1.48452	0.139	0.629	0
CCL20	7.43639e-59	1.45317	0.034	0.148	2.43453e-54
C11orf96	7.1418e-240	1.36596	0.068	0.405	2.33808e-235
MT-ND1	0	1.36268	0.999	0.999	0
MT-ND5	0	1.35069	0.991	0.998	0
IL6	2.65783e-258	1.33434	0.345	0.698	8.70121e-254
APOD	1.31912e-230	1.31718	0.359	0.634	4.31854e-226
FST	5.83862e-80	1.3114	0.572	0.671	1.91145e-75
DCN	4.86387e-216	1.19269	0.398	0.672	1.59233e-211
CXCL6	6.21442e-102	1.18116	0.004	0.155	2.03448e-97
AKR1C2	6.17375e-261	1.1358	0.193	0.565	2.02116e-256
SERPINE2	2.92276e-217	1.09619	0.991	0.966	9.56854e-213
PTGDS	2.40673e-37	1.08609	0.028	0.105	7.87916e-33
MT-ND2	0	1.08326	0.999	0.999	0
MT-ATP6	0	1.08243	0.999	0.999	0
RPS20	0	1.06085	0.998	1	0
SERPINA1	1.66742e-260	1.05125	0.671	0.883	5.4588e-256
CEBPD	0	1.03173	0.866	0.959	0
MMP10	1.18139e-93	1.02432	0.019	0.172	3.86765e-89
FN1	0	1.01558	0.914	0.978	0
PPP1R14B	0	1.0023	0.537	0.809	0
MT-CO3	0	0.98524	0.999	0.999	0
TNFAIP2	0	0.971381	0.174	0.616	0
PTX3	2.83556e-108	0.965903	0.34	0.537	9.28306e-104
IL11	1.67639e-35	0.916658	0.108	0.2	5.48817e-31
ATP2B1	0	0.908502	0.402	0.781	0
HSD11B1	2.41415e-240	0.907777	0.096	0.422	7.90345e-236
RASSF8	0	0.894673	0.321	0.836	0
SOD2	0	0.883033	0.999	1	0
MT-ND4	0	0.877264	0.999	0.999	0
FGF2	0	0.872318	0.445	0.853	0
G0S2	4.36856e-53	0.844339	0.796	0.803	1.43018e-48
ZFP36L1	3.27786e-186	0.831989	0.642	0.765	1.0731e-181
CHI3L1	1.91325e-91	0.814133	0.348	0.528	6.26359e-87
NFKBIA	2.0051e-155	0.811288	0.916	0.912	6.56431e-151
TNFAIP8	1.21583e-257	0.795899	0.149	0.493	3.98037e-253
LPP	0	0.78547	0.275	0.659	0
COCH	4.39109e-68	0.773013	0.029	0.153	1.43756e-63
MARCKS	1.15846e-249	0.7679	0.187	0.513	3.79257e-245
CLMP	0	0.765322	0.73	0.914	0
CSF1	1.232e-195	0.763006	0.184	0.46	4.03331e-191
CEBPB	1.04919e-279	0.759155	0.759	0.875	3.43485e-275
UBE2M	0	0.758431	0.213	0.826	0
MAP4K4	0	0.755888	0.65	0.896	0
LPAR1	0	0.752508	0.207	0.719	0
SOX9	8.12295e-265	0.750526	0.217	0.554	2.65929e-260
RPS2	0	0.748665	1	1	0
NRP2	0	0.746494	0.342	0.713	0
WTAP	0	0.744819	0.855	0.953	0
PDPN	0	0.744739	0.578	0.822	0
RPL13A	0	0.736217	1	1	0
SLC39A14	0	0.728921	0.744	0.936	0
FGFR1	0	0.724791	0.85	0.955	0
CP	0	0.724576	0.203	0.619	0
MT-CO2	0	0.720189	0.998	0.998	0
FGF7	4.58859e-186	0.715668	0.044	0.316	1.50221e-181
INHBA	8.87139e-129	0.713694	0.064	0.285	2.90431e-124
NEAT1	1.16665e-112	0.706478	0.887	0.911	3.81937e-108
BMP2	3.25426e-257	0.701626	0.813	0.944	1.06538e-252
LAMB3	9.23175e-130	0.701431	0.145	0.371	3.02229e-125
RAB21	0	0.69778	0.395	0.83	0
NFKBIZ	0	0.693029	0.142	0.578	0
PLA2G2A	8.33962e-16	0.681408	0.406	0.45	2.73023e-11
HLA-C	0	0.679715	0.852	0.94	0
PTP4A2	0	0.672456	0.714	0.948	0
PDK4	4.88674e-88	0.671039	0.104	0.275	1.59982e-83
RPL27A	0	0.668264	0.992	1	0
SCGB3A2	2.00825e-48	0.658224	0.076	0.19	6.57459e-44
TPM4	9.49099e-67	0.65737	0.582	0.675	3.10716e-62
GNAS	0	0.655357	0.904	0.993	0
MAP2K2	0	0.649756	0.259	0.793	0
PNRC1	0	0.647112	0.666	0.886	0
TMX4	4.15188e-243	0.646946	0.314	0.621	1.35924e-238
SMOX	2.17455e-210	0.638902	0.477	0.716	7.11903e-206
MT-ND3	0	0.633499	0.999	0.999	0
ISG20	4.7176e-147	0.63202	0.764	0.858	1.54445e-142
ICAM1	9.95827e-164	0.629455	0.424	0.656	3.26014e-159
CD81	0	0.623101	0.764	0.988	0
MEG3	2.45645e-292	0.617262	0.624	0.852	8.04192e-288
EVA1B	0	0.617196	0.274	0.7	0
PDE4B	0	0.611632	0.706	0.926	0
JUND	0	0.603367	0.399	0.881	0
TOB1	1.5502e-125	0.600614	0.262	0.466	5.07505e-121
HDGF	0	0.595163	0.476	0.813	0
YWHAH	5.18146e-266	0.584369	0.31	0.641	1.69631e-261
S100A9	7.48445e-56	0.579466	0.021	0.122	2.45026e-51
LUM	6.56727e-28	0.57901	0.18	0.271	2.14999e-23
BRI3	0	0.576503	0.741	0.911	0
ID2	1.61205e-195	0.569765	0.126	0.417	5.27754e-191
MT-ND4L	6.62825e-120	0.566199	0.908	0.95	2.16996e-115
NOVA1	1.80701e-230	0.562652	0.293	0.591	5.91578e-226
NAMPT	8.51958e-217	0.562202	0.504	0.719	2.78914e-212
ELL2	0	0.557026	0.492	0.768	0
NUCKS1	0	0.556137	0.704	0.906	0
CHMP1B	1.18347e-93	0.555235	0.484	0.613	3.87444e-89
ATP1A1	0	0.554881	0.669	0.896	0
SRSF9	0	0.553112	0.796	0.958	0
MBD2	0	0.550238	0.256	0.729	0
CD82	2.99605e-239	0.549527	0.115	0.444	9.80848e-235
TNIP1	4.69518e-285	0.548992	0.249	0.588	1.53711e-280
RPS11	0	0.547739	1	1	0
NR4A2	4.24206e-188	0.546982	0.056	0.329	1.38877e-183
GNAI2	0	0.544249	0.409	0.776	0
MT-CYB	0	0.543801	0.999	0.998	0
RND3	6.20929e-127	0.543572	0.613	0.735	2.0328e-122
S100A16	6.36843e-145	0.542454	0.442	0.677	2.0849e-140
APLP2	0	0.537371	0.558	0.849	0
IER5	7.0443e-303	0.537348	0.344	0.691	2.30616e-298
TAF10	0	0.535416	0.407	0.759	0
PHLDA2	5.35278e-81	0.535411	0.522	0.671	1.75239e-76
PRKAR1A	0	0.525545	0.612	0.832	0
MT-CO1	0	0.525488	1	0.998	0
CDKN1A	2.42942e-248	0.523722	0.614	0.844	7.95345e-244
MT-ND6	0	0.523279	0.408	0.733	0
PTP4A1	3.3048e-226	0.521937	0.791	0.891	1.08193e-221
NFIB	7.24406e-230	0.520308	0.418	0.667	2.37156e-225
OGFRL1	0	0.519347	0.334	0.683	0
HLA-E	0	0.5173	0.941	0.98	0
DUSP1	5.52835e-84	0.516576	0.377	0.532	1.80987e-79
ARRDC3	3.08998e-145	0.515098	0.321	0.531	1.0116e-140
ATF4	1.99931e-288	0.512909	0.985	0.99	6.54534e-284
FAM101B	1.09505e-204	0.510857	0.484	0.698	3.58498e-200
MTHFD2L	1.46659e-142	0.508382	0.299	0.516	4.80134e-138
AKR1C1	2.13685e-26	0.507423	0.593	0.649	6.99561e-22
PMAIP1	9.57574e-74	0.507373	0.302	0.457	3.13491e-69
DSE	1.37178e-284	0.502835	0.301	0.631	4.49093e-280
LCN2	2.29734e-97	0.502326	0.082	0.262	7.52103e-93
MAST4	3.75327e-202	0.502088	0.2	0.496	1.22875e-197
SLPI	4.54774e-66	0.502044	0.623	0.728	1.48884e-61
RPS4Y1	1.61046e-114	0.498359	0.152	0.39	5.27233e-110
SAV1	7.6288e-276	0.497938	0.401	0.718	2.49752e-271
METRNL	4.6307e-282	0.497218	0.207	0.592	1.516e-277
DYNLL1	2.02058e-201	0.495809	0.925	0.969	6.61497e-197
AK3	3.55538e-262	0.495359	0.126	0.472	1.16396e-257
EPAS1	1.20562e-300	0.49028	0.414	0.721	3.94695e-296
GOLGA4	1.27157e-232	0.489305	0.595	0.779	4.16285e-228
SNF8	0	0.477957	0.643	0.879	0
QKI	0	0.476586	0.319	0.688	0
XIST	2.22157e-104	0.475559	0.373	0.5	7.27298e-100
UBE2S	0	0.475051	0.58	0.873	0
SOCS3	3.45396e-115	0.474117	0.203	0.409	1.13076e-110
SAMD4B	0	0.472472	0.406	0.723	0
SERTAD2	6.24746e-257	0.47053	0.321	0.625	2.04529e-252
ZFAND5	6.21355e-164	0.467127	0.669	0.803	2.03419e-159
SNX9	0	0.465006	0.639	0.877	0
PHC2	0	0.463239	0.48	0.779	0
EIF3B	7.96836e-296	0.459396	0.548	0.798	2.60868e-291
SOCS2	8.87623e-133	0.45822	0.132	0.361	2.9059e-128
NINJ1	4.62071e-121	0.457215	0.329	0.537	1.51273e-116
HEBP2	6.13999e-298	0.455736	0.382	0.708	2.01011e-293
HNRNPD	0	0.455154	0.747	0.916	0
SDCBP	2.18672e-163	0.454891	0.959	0.952	7.15889e-159
BCL7C	0	0.454544	0.309	0.681	0
UBE2H	3.48702e-243	0.452543	0.564	0.787	1.14158e-238
GOLGB1	8.97916e-233	0.451402	0.47	0.718	2.9396e-228
UGCG	3.866e-203	0.44996	0.366	0.629	1.26565e-198
ABI2	9.26984e-262	0.449085	0.4	0.682	3.03476e-257
MAN1A1	2.94041e-302	0.448727	0.094	0.48	9.62632e-298
RUNX1	4.42634e-253	0.448126	0.266	0.602	1.4491e-248
DYNLT3	3.95346e-237	0.447858	0.577	0.779	1.29428e-232
CD55	1.30764e-119	0.447128	0.975	0.986	4.28095e-115
FOXO3	4.74499e-230	0.446888	0.28	0.582	1.55341e-225
ADAMTS1	9.28003e-61	0.445817	0.1	0.238	3.0381e-56
RBMS1	5.63421e-266	0.444087	0.31	0.635	1.84453e-261
COMP	5.38933e-15	0.444034	0.074	0.127	1.76436e-10
KMT2E	4.31517e-241	0.443724	0.517	0.751	1.4127e-236
CDV3	9.88072e-290	0.439198	0.823	0.941	3.23475e-285
GNB1	0	0.43665	0.37	0.712	0
TWIST1	1.52625e-98	0.435612	0.034	0.199	4.99663e-94
SMC5	1.57449e-238	0.435043	0.311	0.619	5.15458e-234
NFKB1	7.03449e-190	0.433223	0.437	0.663	2.30295e-185
RELB	1.75682e-249	0.432824	0.4	0.684	5.75146e-245
ZFP36L2	7.04446e-39	0.432034	0.289	0.393	2.30622e-34
B3GNT7	1.35731e-139	0.429305	0.196	0.428	4.44355e-135
MT-ATP8	6.03167e-76	0.429009	0.418	0.534	1.97465e-71
TMED2	5.07283e-269	0.426137	0.738	0.876	1.66074e-264
TSPYL2	1.3059e-212	0.422898	0.423	0.685	4.27526e-208
TMSB4X	1.92474e-96	0.422207	0.594	0.723	6.30121e-92
STEAP1	4.22755e-109	0.421325	0.181	0.378	1.38402e-104
UBE2Z	8.23628e-295	0.420075	0.352	0.678	2.69639e-290
YBX3	3.41108e-285	0.420003	0.989	0.998	1.11672e-280
RAPH1	1.71688e-229	0.415754	0.338	0.634	5.62073e-225
ODC1	5.32377e-95	0.414551	0.887	0.909	1.7429e-90
KDM6B	6.13153e-141	0.411495	0.41	0.623	2.00734e-136
PAPPA2	3.51237e-149	0.41149	0.036	0.265	1.14988e-144
NFIL3	4.46347e-192	0.410636	0.15	0.451	1.46125e-187
ACBD3	1.23085e-292	0.409142	0.263	0.627	4.02957e-288
SRRM2	7.5258e-278	0.408985	0.632	0.859	2.4638e-273
CTDSP2	1.58793e-275	0.407204	0.329	0.655	5.19856e-271
LAMC2	3.98057e-37	0.406757	0.206	0.308	1.30316e-32
BIRC3	9.65589e-40	0.406175	0.557	0.625	3.16114e-35
PDGFRA	1.29078e-170	0.40604	0.124	0.394	4.22575e-166

## Sheet: LC_DN
gene	p_val	avg_logFC	pct.1	pct.2	p_val_adj
SPARC	0	-1.78794	0.884	0.334	0
MSMP	1.80869e-285	-1.5587	0.534	0.198	5.9213e-281
CTGF	9.18498e-281	-1.45895	0.676	0.337	3.00698e-276
COL2A1	0	-1.32223	0.74	0.283	0
HMOX1	0	-1.28104	0.93	0.549	0
PDCD6	0	-1.24342	0.997	0.905	0
MT1X	0	-1.06912	0.952	0.804	0
SDHA	0	-1.05399	0.969	0.773	0
LINC00152	0	-1.04929	0.654	0.237	0
CYTL1	0	-1.0358	0.969	0.706	0
TALDO1	0	-0.955646	0.932	0.81	0
MT1E	7.95714e-267	-0.917696	0.864	0.578	2.60501e-262
TAGLN	0	-0.835242	0.636	0.277	0
IL1RL1	0	-0.821021	0.657	0.272	0
FHL2	0	-0.765858	0.839	0.517	0
MRPL44	0	-0.762789	0.78	0.352	0
SSR3	0	-0.762219	0.968	0.845	0
MT2A	1.40647e-267	-0.739155	1	0.999	4.60449e-263
TNFRSF12A	0	-0.728493	0.999	0.924	0
GADD45A	4.6815e-58	-0.721604	0.492	0.343	1.53263e-53
NOP16	0	-0.712721	0.973	0.672	0
DUSP14	0	-0.707806	0.812	0.362	0
EIF3J	0	-0.688904	0.996	0.858	0
SUB1	0	-0.687363	0.998	0.965	0
SNHG15	0	-0.685242	0.96	0.664	0
SRSF7	0	-0.671126	0.953	0.796	0
MIA	0	-0.664146	0.999	0.978	0
NCL	0	-0.64945	0.999	0.981	0
ZFP36	2.20033e-220	-0.642927	0.73	0.451	7.20345e-216
PNP	2.08273e-293	-0.641905	0.915	0.705	6.81846e-289
ANXA1	0	-0.63839	0.995	0.952	0
S100B	0	-0.632819	0.859	0.531	0
RPS8	0	-0.630625	1	0.998	0
MGP	4.62839e-173	-0.622342	0.997	0.957	1.51524e-168
LDHA	6.34817e-192	-0.615221	0.98	0.919	2.07826e-187
C2orf82	0	-0.608745	0.994	0.904	0
RPL32	0	-0.605738	1	1	0
RSL1D1	0	-0.599966	0.991	0.848	0
MYL12A	0	-0.596015	0.997	0.985	0
CLEC3A	0	-0.594765	0.409	0.077	0
SERF2	0	-0.59331	1	0.994	0
RSL24D1	0	-0.590908	0.999	0.973	0
NPM1	0	-0.5904	1	1	0
PFN1	0	-0.590262	0.997	0.984	0
BGN	0	-0.588384	0.996	0.883	0
SF3B14	0	-0.587922	0.995	0.967	0
RPS15A	0	-0.587867	1	1	0
RPS3	0	-0.587263	1	1	0
EVA1A	0	-0.584896	0.578	0.14	0
HERPUD1	1.16057e-237	-0.577241	0.933	0.809	3.79946e-233
NME1	0	-0.573191	0.946	0.8	0
PCOLCE2	0	-0.572618	0.935	0.648	0
RPL29	0	-0.571503	1	1	0
GNB2L1	0	-0.57136	1	1	0
LDHB	0	-0.570517	0.964	0.837	0
EIF4EBP1	1.16042e-248	-0.568541	0.87	0.673	3.79897e-244
RPL5	0	-0.568438	1	1	0
CYR61	1.03079e-197	-0.568425	0.857	0.587	3.37459e-193
ILF2	0	-0.566818	0.983	0.859	0
MYL12B	0	-0.565315	0.997	0.986	0
PPA1	0	-0.563424	0.95	0.731	0
RPL34	0	-0.560863	1	1	0
SLC3A2	2.04185e-289	-0.554365	0.998	0.974	6.68461e-285
ERRFI1	4.68684e-87	-0.552935	0.861	0.707	1.53438e-82
PLAUR	1.25306e-222	-0.548743	0.958	0.846	4.10228e-218
BTF3	0	-0.545268	1	1	0
MIR4435-1HG	8.18993e-199	-0.545154	0.427	0.163	2.68122e-194
TXNRD1	7.56456e-295	-0.540751	0.995	0.954	2.47649e-290
RAN	0	-0.54068	1	0.998	0
ELN	0	-0.539767	0.39	0.053	0
CCT2	0	-0.532564	0.983	0.851	0
TUBA1C	0	-0.531437	0.999	0.996	0
NDUFAF4	0	-0.528048	0.915	0.659	0
GADD45B	1.56936e-250	-0.527952	0.676	0.349	5.13777e-246
CST3	2.53249e-129	-0.523853	0.999	0.997	8.29085e-125
LIMA1	0	-0.518408	0.656	0.265	0
RPS10	0	-0.517006	1	1	0
RPL11	0	-0.512965	1	1	0
NACA	0	-0.511109	1	1	0
SBDS	0	-0.508962	0.979	0.849	0
LECT1	0	-0.508789	0.526	0.115	0
SCRG1	3.02977e-303	-0.504547	0.956	0.675	9.91887e-299
SNAPC1	2.37236e-125	-0.504074	0.698	0.494	7.76662e-121
LINC00665	0	-0.502363	0.669	0.164	0
TM4SF1	3.18998e-245	-0.500083	1	0.972	1.04433e-240
PPDPF	0	-0.499506	0.88	0.574	0
SNRPD1	0	-0.496977	0.995	0.967	0
RPS7	0	-0.496859	1	1	0
PRDX1	0	-0.495906	1	0.999	0
MYC	6.64353e-254	-0.494059	0.712	0.368	2.17496e-249
SLC25A5	0	-0.493723	0.989	0.96	0
SARS	0	-0.49348	0.963	0.772	0
TFAM	0	-0.491426	0.919	0.6	0
RPS13	0	-0.491098	1	1	0
NOP58	0	-0.490195	0.911	0.619	0
ELK3	0	-0.48868	0.887	0.563	0
PYURF	0	-0.486211	0.969	0.822	0
ITM2A	0	-0.485407	0.662	0.236	0
DOK5	1.45398e-255	-0.483003	0.753	0.429	4.76003e-251
RPL30	0	-0.480579	1	1	0
RPS24	0	-0.479946	1	1	0
CNBP	0	-0.478489	0.997	0.949	0
RBP4	0	-0.478314	0.999	0.993	0
HSPB1	3.24472e-183	-0.47821	0.526	0.238	1.06226e-178
DDX21	0	-0.476862	0.999	0.965	0
EIF3M	0	-0.474117	0.982	0.889	0
RPS25	0	-0.471905	1	1	0
MRPL32	0	-0.471753	0.968	0.798	0
PGK1	0	-0.470859	0.921	0.698	0
TIMM13	0	-0.469868	0.909	0.638	0
RPS21	0	-0.469727	1	1	0
TXN	1.57443e-300	-0.46969	1	1	5.15437e-296
PCOLCE	3.2595e-213	-0.468803	0.732	0.441	1.0671e-208
MIR22HG	1.24856e-284	-0.468608	0.861	0.593	4.08754e-280
MRPS6	4.02218e-235	-0.468328	0.865	0.672	1.31678e-230
DMKN	1.08575e-246	-0.466259	0.793	0.508	3.55453e-242
SNRPB	0	-0.465228	0.999	0.981	0
SYPL1	0	-0.465153	0.987	0.924	0
STC2	0	-0.463779	0.437	0.054	0
CYCS	0	-0.462299	0.999	0.983	0
RPL37	0	-0.459803	1	1	0
MTHFD2	1.27141e-284	-0.459553	0.986	0.918	4.16235e-280
RPS4X	0	-0.457803	1	1	0
C1QTNF3	5.70329e-145	-0.452874	0.368	0.147	1.86714e-140
RPS27A	0	-0.452701	1	1	0
RPL35A	0	-0.446582	1	1	0
RPL6	0	-0.446218	1	1	0
DAB2	1.02951e-280	-0.443756	0.972	0.783	3.3704e-276
ARF4	0	-0.443208	0.995	0.934	0
RRP15	0	-0.442829	0.917	0.66	0
BRIX1	0	-0.441052	0.924	0.697	0
FABP5	1.98861e-259	-0.440095	0.888	0.592	6.5103e-255
WFDC3	2.38971e-143	-0.439636	0.637	0.38	7.82342e-139
RPL39	0	-0.438666	1	1	0
SNHG9	5.56334e-301	-0.43859	0.668	0.31	1.82133e-296
TCEB1	0	-0.43837	0.995	0.959	0
BZW1	0	-0.43835	1	0.996	0
PRDX4	0	-0.437824	0.936	0.761	0
RPL24	0	-0.437098	1	1	0
RPF2	0	-0.436136	0.93	0.702	0
CHCHD2	0	-0.433993	1	1	0
RPS28	0	-0.433225	1	1	0
TIMM8A	0	-0.431088	0.789	0.45	0
SQSTM1	5.36795e-157	-0.43057	0.98	0.984	1.75736e-152
RPS23	0	-0.429285	1	1	0
VDAC2	0	-0.428309	0.993	0.937	0
PA2G4	0	-0.427479	0.981	0.897	0
ENO1	0	-0.422621	1	0.986	0
EEF1B2	0	-0.422341	1	0.999	0
TKT	8.7115e-223	-0.421743	0.907	0.799	2.85197e-218
TOMM5	0	-0.421264	0.897	0.62	0
TNFRSF1A	5.57119e-263	-0.420027	0.86	0.621	1.8239e-258
CHAD	2.101e-218	-0.418072	0.924	0.634	6.87824e-214
FRZB	2.72518e-263	-0.417483	0.797	0.42	8.9217e-259
RPL7A	0	-0.416532	1	1	0
EIF3D	0	-0.415035	0.958	0.824	0
EIF2S1	3.84853e-307	-0.414245	0.937	0.75	1.25993e-302
MAP1LC3B	1.64669e-225	-0.414197	0.987	0.928	5.39093e-221
FKBP1A	4.62025e-167	-0.412098	0.902	0.796	1.51258e-162
NOB1	0	-0.411721	0.796	0.452	0
RPL18	0	-0.411648	1	1	0
RPL19	0	-0.411346	1	1	0
LMNA	1.60078e-54	-0.410662	0.759	0.638	5.24063e-50
EIF4A1	0	-0.408854	1	0.999	0
RPL26	0	-0.407461	1	1	0
BUD31	0	-0.407128	0.991	0.938	0
