# Supplementary material for: Single‐cell transcriptomics reveals pathogenic dysregulation of previously unrecognised chondral stem/progenitor cells in children with microtia
Source: Clin Transl Med. 2022 Feb 20;12(2):e702. doi: 10.1002/ctm2.702 (PMC8858629; doi:10.1002/ctm2.702)
Supplement: Supplementary file 7 — Supporting Information [file CTM2-12-e702-s007.xlsx]

## Sheet: CSPC_UP
Table S6. Genes differentially expressed of chondral lineage in male vs femal NCs.
	p_val	avg_logFC	pct.1	pct.2	p_val_adj
DDX3Y	3.43838e-76	1.68569	0.972	0	1.12566e-71
RPS4Y1	4.83484e-60	1.31661	0.802	0	1.58283e-55
MMP3	3.58386e-32	2.15571	0.991	0.639	1.17328e-27
HLA-B	1.0205e-21	0.734456	0.972	0.783	3.34092e-17
RPS26	4.55145e-17	0.697483	0.991	0.886	1.49005e-12
ZFAND5	6.48172e-17	0.923822	0.972	0.932	2.12198e-12
IRAK3	1.09699e-16	0.460841	0.406	0.061	3.59134e-12
ELL2	4.02057e-14	0.716695	0.943	0.73	1.31625e-09
KLF9	4.19311e-14	0.735577	0.896	0.548	1.37274e-09
PER1	6.24911e-14	0.802871	0.811	0.456	2.04583e-09
CEBPB	1.52162e-12	0.64216	0.981	0.886	4.98148e-08
NR4A2	1.24831e-11	0.783925	0.962	0.829	4.08672e-07
CEBPD	5.96845e-11	0.688073	0.972	0.962	1.95395e-06
PDK4	1.46561e-10	1.2154	0.632	0.335	4.7981e-06
KLF4	3.74671e-10	0.574012	0.915	0.673	1.2266e-05
CHMP1B	1.33004e-09	0.712738	0.934	0.81	4.35428e-05
SIK1	2.25145e-09	0.681607	0.745	0.479	7.3708e-05
AKR1C1	6.16686e-09	0.864712	0.481	0.179	0.000201891
SLC19A2	1.09287e-08	0.59981	0.547	0.262	0.000357784
ZNF331	1.32559e-08	0.840593	0.821	0.548	0.000433973
ARID5B	1.74846e-08	0.899452	0.604	0.327	0.000572412
ITGA5	2.04464e-08	0.406247	0.5	0.224	0.000669374
HIF1A	2.31503e-08	0.461247	0.736	0.445	0.000757895
PTX3	2.54985e-08	0.545264	0.764	0.449	0.000834769
RBM39	2.67362e-08	0.462337	0.981	0.913	0.000875289
PNRC1	4.07895e-08	0.44959	0.972	0.977	0.00133537
UBC	4.95705e-08	0.451086	1	1	0.00162284
PTP4A1	8.0591e-08	0.529046	0.953	0.814	0.00263839
CREBRF	8.87212e-08	0.509207	0.717	0.471	0.00290455
BCAS2	9.55548e-08	0.580374	0.915	0.726	0.00312827
USP10	1.42044e-07	0.610868	0.519	0.243	0.00465023
TOB1	1.56015e-07	0.473988	0.915	0.76	0.00510763
HBP1	2.01711e-07	0.410543	0.84	0.612	0.0066036
IFRD1	4.93559e-07	0.533611	0.896	0.791	0.0161581
MT2A	1.49065e-06	0.433001	0.991	0.932	0.0488008

## Sheet: CSPC_DN
	p_val	avg_logFC	pct.1	pct.2	p_val_adj
XIST	2.35313e-42	-1.33219	0.009	0.886	7.70367e-38
RPS4X	1.42575e-12	-0.693558	0.991	0.992	4.66764e-08
HLA-C	7.29513e-10	-0.505395	0.811	0.916	2.38828e-05
RPL14	1.56568e-09	-0.424926	0.991	0.985	5.12572e-05
RPS21	1.58623e-09	-0.515031	0.981	0.97	5.193e-05
RPL37A	1.9379e-09	-0.460443	1	0.996	6.34431e-05
RPL37	6.58295e-09	-0.457366	1	0.989	0.000215512
TOMM7	7.97179e-08	-0.585979	0.896	0.92	0.00260981
RPL31	3.42552e-07	-0.480158	0.934	0.951	0.0112145
APOD	6.95863e-07	-1.29397	0.519	0.73	0.0227812
SNORD3B-1	1.45908e-06	-0.647295	0.057	0.278	0.0477674
RN7SL1	1.48528e-06	-1.17298	0.491	0.707	0.0486252

## Sheet: EC_UP
	p_val	avg_logFC	pct.1	pct.2	p_val_adj
RPS4Y1	1.81302e-167	1.55051	0.964	0	5.93548e-163
DDX3Y	5.49303e-160	1.30318	0.931	0	1.79831e-155
MMP3	1.56989e-72	1.91559	0.996	0.697	5.13952e-68
HLA-B	6.37186e-56	0.650305	1	0.924	2.08602e-51
SAT1	1.48832e-46	0.62527	1	1	4.87247e-42
RPS26	6.13905e-38	0.422457	1	0.991	2.0098e-33
AKR1C1	1.27474e-37	1.34834	0.695	0.278	4.17323e-33
UGP2	4.23633e-35	0.694326	0.935	0.706	1.38689e-30
HSD11B1	1.21154e-34	0.625519	0.615	0.199	3.96633e-30
GJA1	1.90925e-33	0.612744	0.873	0.509	6.25049e-29
NNMT	3.29514e-31	0.605651	0.996	0.905	1.07876e-26
PDK4	3.46285e-30	1.42604	0.611	0.257	1.13367e-25
HMGB2	1.09521e-28	0.586738	0.935	0.792	3.58549e-24
SEPT11	1.15467e-28	0.422846	0.767	0.403	3.78016e-24
SRGN	1.41487e-28	0.763846	0.785	0.481	4.632e-24
CYP4F11	2.25032e-28	0.423074	0.4	0.085	7.3671e-24
CHAD	6.25188e-28	0.533194	0.96	0.801	2.04674e-23
SEMA3C	6.63355e-28	0.478126	0.72	0.371	2.17169e-23
KLF9	7.87326e-28	0.408892	0.622	0.232	2.57755e-23
FN1	6.84304e-27	0.469582	1	0.972	2.24027e-22
HAPLN1	1.02754e-25	0.499958	0.989	0.847	3.36396e-21
SAA1	1.10819e-25	0.506318	0.2	0.005	3.628e-21
FNIP2	1.67895e-25	0.488204	0.869	0.551	5.49654e-21
PNRC1	5.20494e-25	0.458986	0.996	0.984	1.70399e-20
RGCC	3.75435e-24	0.751632	0.64	0.275	1.2291e-19
ELL2	3.79532e-24	0.437138	0.978	0.812	1.24251e-19
CTGF	6.91717e-24	0.711468	0.898	0.602	2.26454e-19
CCL20	2.03108e-23	1.05725	0.447	0.127	6.64934e-19
EMP2	2.05295e-23	0.466044	0.909	0.695	6.72093e-19
WISP2	2.52004e-23	0.538453	0.662	0.32	8.25012e-19
MT1M	5.79872e-23	0.788986	0.865	0.671	1.89839e-18
PTX3	2.48697e-22	0.671998	0.891	0.643	8.14184e-18
C2orf82	1.63465e-21	0.405228	0.989	0.954	5.35152e-17
EPB41L4A-AS1	1.4958e-20	0.472524	0.956	0.87	4.89696e-16
CDH19	2.68916e-20	0.406892	0.633	0.313	8.80377e-16
LDHA	2.3212e-19	0.604648	1	0.981	7.59914e-15
GBP1	3.19201e-19	0.405153	0.538	0.243	1.045e-14
TOB1	3.3172e-19	0.609711	0.749	0.467	1.08599e-14
MT1A	1.56428e-18	0.565911	0.956	0.792	5.12114e-14
MIA	2.70252e-18	0.409563	0.989	0.988	8.84751e-14
ZFP36L1	4.63092e-18	0.427111	0.931	0.773	1.51607e-13
SPARC	9.63154e-18	0.652641	0.92	0.685	3.15317e-13
ARID5B	3.22118e-17	0.4677	0.825	0.577	1.05455e-12
ANKRD28	5.83915e-17	0.441758	0.895	0.621	1.91162e-12
SLC7A2	1.17621e-16	0.63318	0.869	0.683	3.85067e-12
ACTG1	1.59045e-16	0.402845	0.96	0.85	5.20682e-12
TNFAIP6	3.67549e-16	0.727051	0.836	0.627	1.20328e-11
C11orf96	5.07612e-16	0.612763	0.72	0.495	1.66182e-11
TPM4	2.04771e-15	0.713987	0.851	0.63	6.70378e-11
FAM46A	5.94516e-15	0.624253	0.545	0.287	1.94633e-10
GPRC5C	2.77678e-14	0.42613	0.622	0.354	9.09062e-10
RASL11B	4.05346e-14	0.409928	0.382	0.151	1.32702e-09
TXNIP	4.71885e-14	0.461397	0.633	0.375	1.54486e-09
GADD45B	1.38718e-12	0.413618	0.913	0.757	4.54135e-08
TAF1D	3.62494e-12	0.428331	0.971	0.919	1.18673e-07
AK3	1.94861e-11	0.568267	0.633	0.456	6.37935e-07
RP11-381O7.3	6.56343e-11	0.498846	0.382	0.183	2.14873e-06
SERPINE2	1.06673e-10	0.452624	0.96	0.923	3.49226e-06
PTP4A1	2.73066e-10	0.417573	0.964	0.917	8.93963e-06
CYTL1	3.7726e-09	0.521604	0.978	0.912	0.000123507

## Sheet: EC_DN
	p_val	avg_logFC	pct.1	pct.2	p_val_adj
XIST	2.50742e-102	-1.07473	0	0.88	8.2088e-98
HLA-C	4.72092e-48	-0.6798	0.938	0.965	1.54554e-43
RPS4X	1.01912e-41	-0.452342	1	1	3.33641e-37
HMGA1	6.90356e-36	-0.95817	0.767	0.91	2.26009e-31
MT-ND3	1.07658e-33	-0.662045	1	0.988	3.52452e-29
SH3BGRL3	3.61831e-29	-0.599766	0.971	0.954	1.18456e-24
TM4SF1	9.01841e-23	-0.643728	0.982	0.991	2.95245e-18
IER2	1.62082e-22	-0.535606	0.516	0.798	5.30626e-18
LGALS1	4.62514e-20	-0.544844	0.858	0.937	1.51418e-15
BMP2	1.50236e-19	-0.657229	0.931	0.958	4.91841e-15
FOSL1	1.99981e-19	-0.584499	0.895	0.94	6.54699e-15
PLAUR	1.64671e-16	-0.69259	0.702	0.838	5.39099e-12
LINC00152	8.2929e-16	-0.68489	0.367	0.593	2.71493e-11
IER3	1.35181e-15	-0.883117	0.88	0.956	4.42555e-11
EMP3	2.79409e-15	-0.53328	0.902	0.944	9.14731e-11
COL9A2	9.93697e-15	-0.50054	0.924	0.924	3.25317e-10
TXNRD1	4.03512e-14	-0.632734	0.869	0.9	1.32102e-09
PTPRE	5.87209e-14	-0.480846	0.618	0.734	1.9224e-09
ADIRF	1.32904e-12	-0.403098	0.844	0.882	4.35101e-08
CD40	1.36715e-11	-0.443056	0.629	0.741	4.47578e-07
FERMT1	3.72016e-11	-0.627209	0.127	0.329	1.2179e-06
S100A1	1.00471e-10	-0.533234	0.949	0.882	3.28922e-06
ISG20	2.15084e-10	-0.569028	0.68	0.773	7.04142e-06
KCNMA1	2.94666e-10	-0.719169	0.884	0.857	9.64679e-06
LIF	6.11001e-10	-0.754052	0.498	0.643	2.0003e-05
TUBB2B	1.10483e-08	-0.623039	0.607	0.665	0.000361699
ACAN	2.08047e-08	-0.469145	0.756	0.785	0.000681104
SFN	1.88771e-07	-0.527634	0.113	0.264	0.00617997
MRPL44	2.78433e-07	-0.521025	0.451	0.546	0.00911532
HBEGF	7.07165e-07	-0.423887	0.349	0.477	0.0231512
JUN	8.43656e-07	-0.44491	0.662	0.792	0.0276196
S100A9	9.83123e-07	-0.729076	0.087	0.217	0.0321855

## Sheet: IC_UP
	p_val	avg_logFC	pct.1	pct.2	p_val_adj
RPS4Y1	0	1.52659	0.987	0	0
DDX3Y	0	0.729327	0.831	0	0
EIF1AY	0	0.453536	0.706	0	0
ZBTB16	2.25069e-291	0.572505	0.664	0.088	7.36831e-287
MMP3	1.57307e-274	1.64613	1	0.799	5.1499e-270
HLA-B	4.99927e-251	0.639923	0.999	0.974	1.63666e-246
NNMT	2.78393e-247	1.23787	0.993	0.83	9.11402e-243
C2orf82	2.00134e-243	0.558341	1	0.998	6.55197e-239
MIA	2.14658e-222	0.699646	1	0.999	7.02748e-218
PDK4	1.17306e-218	1.78195	0.826	0.38	3.84035e-214
EFHD1	6.6111e-218	0.556006	0.803	0.292	2.16434e-213
HMGB2	6.44951e-210	0.763926	0.983	0.859	2.11144e-205
HAPLN1	3.61904e-206	0.663594	0.999	0.966	1.1848e-201
CHAD	1.94455e-200	0.681314	0.996	0.896	6.36605e-196
SAA1	1.75456e-185	1.30384	0.377	0.019	5.74408e-181
RGCC	4.72559e-168	1.11735	0.817	0.362	1.54706e-163
SOD3	1.52024e-166	0.60272	1	0.999	4.97697e-162
SAT1	3.33504e-160	0.47744	1	1	1.09182e-155
AK3	7.70378e-160	1.1345	0.9	0.671	2.52206e-155
TXNIP	6.77352e-157	1.23271	0.873	0.579	2.21752e-152
CBLB	3.11705e-153	0.491543	0.752	0.325	1.02046e-148
C2orf40	2.94866e-150	0.836909	1	0.993	9.65334e-146
WISP2	6.24792e-150	0.782771	0.794	0.37	2.04545e-145
ZFAND5	7.60656e-149	0.648993	0.971	0.815	2.49023e-144
CFH	1.23796e-140	0.53395	0.995	0.976	4.05283e-136
GPX3	2.40677e-133	0.913346	0.945	0.825	7.87929e-129
GJA1	1.62603e-120	0.458522	0.821	0.466	5.32331e-116
FN1	8.41278e-120	0.430725	0.999	0.998	2.75418e-115
SEMA3C	5.53736e-116	0.470306	0.761	0.404	1.81282e-111
SERPINE2	1.55083e-115	0.730866	0.996	0.977	5.07712e-111
SCRG1	3.81056e-115	0.664713	0.996	0.952	1.2475e-110
IGFBP7	9.84756e-112	0.512169	0.545	0.186	3.22389e-107
CDO1	6.66855e-111	0.572195	0.582	0.222	2.18315e-106
GADD45B	1.35516e-109	0.914362	0.787	0.477	4.43651e-105
FNIP2	9.95565e-109	0.463303	0.778	0.433	3.25928e-104
CCL20	1.05951e-105	1.44332	0.564	0.21	3.46864e-101
CCNG2	7.18206e-104	0.409371	0.694	0.345	2.35126e-99
PTX3	1.7028e-101	1.36816	0.845	0.618	5.57462e-97
CTGF	5.50632e-101	1.00071	0.932	0.7	1.80266e-96
MFGE8	1.09782e-100	0.410542	0.997	0.984	3.59405e-96
ZFP36L1	2.25518e-100	0.573413	0.979	0.895	7.38301e-96
CYTL1	3.24985e-94	0.873411	0.979	0.903	1.06394e-89
FAM46A	8.71861e-91	0.701175	0.649	0.338	2.8543e-86
TNFAIP6	9.04189e-91	0.881469	0.903	0.72	2.96013e-86
APOD	5.89199e-89	0.756168	0.897	0.753	1.92892e-84
FTH1	4.97181e-88	0.443193	1	1	1.62767e-83
NAMPT	7.1709e-87	0.503018	0.906	0.76	2.34761e-82
RBP4	5.52938e-84	0.44358	1	1	1.81021e-79
HSD11B1	2.66274e-83	0.673504	0.776	0.472	8.71729e-79
LUM	2.69355e-82	0.418594	0.493	0.177	8.81815e-78
SRGN	3.78758e-75	0.585709	0.876	0.636	1.23998e-70
TOB1	2.43569e-73	0.489637	0.805	0.567	7.97397e-69
MEDAG	4.01149e-73	0.637006	0.556	0.263	1.31328e-68
ZFP36L2	3.16936e-69	0.688813	0.735	0.48	1.03759e-64
SLC7A2	4.86559e-67	0.457737	0.987	0.961	1.5929e-62
NEAT1	7.97658e-65	0.43374	0.982	0.91	2.61137e-60
MT1X	9.13383e-65	0.693803	0.979	0.912	2.99023e-60
ERRFI1	9.9192e-61	0.514581	0.936	0.836	3.24735e-56
GLRX	1.66261e-54	0.611526	0.533	0.282	5.44305e-50
KLF6	2.78235e-54	0.4885	0.897	0.732	9.10886e-50
PPP1R3C	1.11583e-50	0.445171	0.704	0.477	3.653e-46
DCN	1.93039e-47	0.591049	0.882	0.704	6.31971e-43
CRYAB	2.93593e-43	0.9063	0.584	0.367	9.61163e-39
KRT7	4.37698e-43	0.472117	0.439	0.222	1.43294e-38
GLUL	2.04336e-42	0.40964	0.902	0.777	6.68955e-38
PRELP	2.06419e-39	0.406075	0.934	0.811	6.75774e-35
IL6	7.94428e-39	0.770613	0.741	0.536	2.6008e-34
SFRP2	8.58586e-39	0.402892	0.489	0.288	2.81084e-34
SLPI	3.75129e-37	0.496025	0.912	0.76	1.2281e-32
ACSL4	2.57219e-35	0.401695	0.575	0.395	8.42084e-31
FRZB	2.57988e-32	0.430448	0.973	0.881	8.446e-28

## Sheet: IC_DN
	p_val	avg_logFC	pct.1	pct.2	p_val_adj
MT-ND3	0	-0.724867	0.997	0.999	0
XIST	0	-1.00993	0	0.895	0
HMGA1	9.77295e-265	-1.28723	0.776	0.978	3.19947e-260
RPS4X	2.52441e-221	-0.503316	1	1	8.26442e-217
HLA-C	5.59217e-218	-0.636245	0.972	0.997	1.83076e-213
SH3BGRL3	3.54653e-188	-0.645407	0.987	0.998	1.16106e-183
DDX3X	6.68008e-147	-0.455705	0.796	0.929	2.18692e-142
FOSL1	1.95836e-127	-0.594571	0.846	0.96	6.41126e-123
BMP2	2.58587e-125	-0.798866	0.892	0.982	8.46563e-121
SNHG8	9.32347e-123	-0.522751	0.958	0.983	3.05232e-118
PDLIM4	2.25707e-118	-0.607372	0.74	0.904	7.3892e-114
ISG20	2.05854e-111	-0.795359	0.735	0.906	6.73925e-107
EMP3	1.47844e-109	-0.620906	0.844	0.958	4.84012e-105
TNFRSF12A	5.32086e-106	-0.600341	0.907	0.966	1.74194e-101
PKM	4.88049e-103	-0.446894	0.978	0.993	1.59777e-98
PLAUR	2.76116e-97	-0.726562	0.708	0.875	9.03948e-93
TXNRD1	9.75755e-89	-0.708558	0.821	0.924	3.19443e-84
DRAP1	2.15313e-84	-0.421683	0.904	0.951	7.04892e-80
RHOC	7.4304e-82	-0.408146	0.978	0.99	2.43256e-77
TM4SF1	5.43499e-79	-0.579599	0.987	0.997	1.77931e-74
CD40	5.92502e-75	-0.575361	0.73	0.848	1.93973e-70
IER3	1.62436e-73	-0.882661	0.875	0.949	5.31784e-69
LGALS1	3.06836e-70	-0.448802	0.821	0.923	1.00452e-65
CSF1	1.50923e-67	-0.648282	0.801	0.899	4.94092e-63
NFKBIA	7.44202e-66	-0.525042	0.962	0.981	2.43637e-61
IFNGR2	8.74188e-66	-0.53864	0.883	0.916	2.86192e-61
TAGLN2	2.61887e-59	-0.410424	0.622	0.782	8.57366e-55
AKR1C2	8.00083e-58	-0.786439	0.231	0.499	2.61931e-53
FERMT1	2.53504e-57	-0.581221	0.083	0.327	8.29921e-53
S100A3	2.7632e-57	-0.412924	0.236	0.493	9.04618e-53
TRAF1	2.70189e-56	-0.527095	0.205	0.446	8.84544e-52
IER2	3.50506e-56	-0.451911	0.474	0.694	1.14749e-51
KCNMA1	1.19384e-54	-0.589114	0.928	0.96	3.9084e-50
CD9	1.94632e-51	-0.443272	0.809	0.892	6.37186e-47
TUBB2B	2.70149e-48	-0.461542	0.786	0.858	8.84413e-44
PDCD6	3.59239e-48	-0.454567	0.981	0.984	1.17608e-43
S100A2	6.60458e-31	-0.444349	0.272	0.456	2.16221e-26
ICAM1	7.91144e-31	-0.443764	0.853	0.874	2.59005e-26
CXCL2	2.0159e-30	-0.979334	0.414	0.578	6.59966e-26
LIF	9.23381e-30	-0.606161	0.367	0.543	3.02296e-25
CXCL6	6.613e-27	-1.26037	0.046	0.175	2.16496e-22
TRH	1.11135e-26	-0.934745	0.125	0.281	3.63833e-22
LAMC2	1.6232e-26	-0.460932	0.203	0.353	5.31403e-22
LINC00152	2.25071e-26	-0.400336	0.306	0.449	7.36836e-22
PHLDA2	2.63623e-23	-0.40207	0.453	0.61	8.63048e-19
TFPI2	3.78852e-20	-0.606263	0.247	0.384	1.24028e-15
CXCL3	6.22709e-20	-1.02511	0.471	0.58	2.03862e-15
S100A9	6.80297e-18	-0.515696	0.181	0.309	2.22716e-13
SDHA	9.03926e-18	-0.56918	0.907	0.926	2.95927e-13
ESM1	4.73728e-17	-0.881148	0.083	0.192	1.55089e-12
IGFBP3	7.89052e-17	-0.462578	0.037	0.126	2.5832e-12
CXCL1	1.05272e-13	-0.727999	0.776	0.824	3.44638e-09

## Sheet: LC_UP
	p_val	avg_logFC	pct.1	pct.2	p_val_adj
MMP3	0	1.59687	0.998	0.755	0
RPS4Y1	0	1.56011	0.945	0	0
DDX3Y	0	0.865648	0.774	0	0
HLA-B	0	0.582862	0.998	0.969	0
ZBTB16	1.72313e-293	0.435824	0.367	0.022	5.64118e-289
HAPLN1	9.54924e-284	0.90446	0.94	0.709	3.12623e-279
TSC22D3	1.31099e-240	0.685263	0.413	0.067	4.29192e-236
NNMT	2.9541e-236	0.963398	0.951	0.794	9.67115e-232
PDK4	6.12761e-216	1.2646	0.563	0.198	2.00606e-211
TOB1	2.79187e-203	0.82862	0.78	0.474	9.14003e-199
KLF9	2.39288e-195	0.522903	0.666	0.305	7.83382e-191
ZNF385B	9.85276e-166	0.413571	0.413	0.111	3.2256e-161
HSD11B1	1.401e-161	0.867612	0.752	0.467	4.5866e-157
SAT1	5.63437e-156	0.429172	1	1	1.84458e-151
GALNT15	1.27725e-131	0.475684	0.585	0.287	4.18145e-127
UGP2	7.60729e-130	0.466723	0.844	0.669	2.49047e-125
FN1	4.83811e-123	0.501067	0.992	0.974	1.5839e-118
NEAT1	7.63319e-121	0.528534	0.959	0.866	2.49895e-116
ZFP36L2	2.39189e-119	0.670176	0.638	0.361	7.83058e-115
ZFAND5	4.95194e-108	0.461263	0.911	0.808	1.62116e-103
MAF	5.80105e-107	0.433332	0.453	0.195	1.89915e-102
STC1	1.31078e-106	1.1523	0.489	0.224	4.29123e-102
MEDAG	1.39197e-104	0.542646	0.319	0.098	4.55705e-100
CCL20	3.25581e-104	1.41799	0.365	0.122	1.06589e-99
AKR1C1	1.53853e-100	0.668832	0.804	0.582	5.03684e-96
C11orf96	2.78996e-98	0.629217	0.671	0.413	9.13377e-94
RHOB	8.4471e-98	0.541477	0.456	0.213	2.76541e-93
SOCS2	1.11056e-97	0.454406	0.543	0.274	3.63575e-93
ANKRD28	4.99218e-97	0.425628	0.842	0.683	1.63434e-92
ARID5B	8.32012e-95	0.409953	0.689	0.419	2.72384e-90
CFH	1.22533e-91	0.466668	0.969	0.94	4.0115e-87
NFIL3	5.34829e-87	0.415905	0.633	0.413	1.75092e-82
CDO1	9.39782e-86	0.503668	0.43	0.21	3.07666e-81
NAMPT	3.36889e-80	0.494101	0.853	0.756	1.10291e-75
MT1X	6.75291e-80	0.720697	0.88	0.759	2.21077e-75
SERPINE2	1.54336e-74	0.518281	0.975	0.958	5.05266e-70
CEBPB	6.04477e-74	0.408805	0.954	0.874	1.97894e-69
C2orf82	1.83498e-61	0.411628	0.904	0.871	6.00736e-57
SRGN	8.69499e-60	0.563389	0.598	0.418	2.84657e-55
TNFAIP6	2.24477e-57	0.482188	0.923	0.828	7.34893e-53
KLF2	5.15435e-56	0.466498	0.373	0.198	1.68743e-51
SOX9	6.40183e-54	0.453672	0.688	0.528	2.09583e-49
IGFBP4	1.90496e-50	0.417235	0.18	0.058	6.23645e-46
NOS2	5.07066e-44	0.419608	0.239	0.103	1.66003e-39
GLUL	1.82393e-42	0.417199	0.766	0.683	5.97119e-38
LUM	7.4554e-34	0.450209	0.365	0.218	2.44075e-29
SPARC	1.97727e-23	0.584913	0.405	0.291	6.4732e-19
PTX3	8.99112e-22	0.513046	0.713	0.615	2.94351e-17

## Sheet: LC_DN
	p_val	avg_logFC	pct.1	pct.2	p_val_adj
MT-ND3	0	-0.526302	0.997	1	0
HLA-C	0	-0.623728	0.942	0.991	0
XIST	0	-1.13192	0.001	0.876	0
RPS4X	8.1703e-296	-0.418329	1	1	2.67479e-291
FOSL1	3.46877e-226	-0.673606	0.801	0.966	1.13561e-221
EIF1AX	5.87027e-226	-0.505146	0.889	0.982	1.92181e-221
HMGA1	8.21551e-204	-0.790894	0.78	0.946	2.68959e-199
BMP2	4.09031e-182	-0.683217	0.899	0.984	1.33909e-177
PKM	2.87629e-175	-0.47	0.955	0.992	9.41639e-171
TNFRSF12A	2.1501e-163	-0.591655	0.766	0.95	7.039e-159
NFKBIA	6.52972e-156	-0.574326	0.954	0.981	2.1377e-151
EIF5	3.17713e-154	-0.410224	0.976	0.995	1.04013e-149
VIM	3.47637e-154	-0.557042	0.993	0.996	1.1381e-149
SNHG8	5.42866e-153	-0.519525	0.857	0.947	1.77723e-148
TRAF1	1.18994e-151	-0.656377	0.168	0.522	3.89562e-147
PLAUR	1.89278e-146	-0.780654	0.695	0.861	6.19659e-142
CD40	4.0721e-140	-0.539028	0.652	0.873	1.33313e-135
IER3	1.88979e-138	-0.809231	0.929	0.978	6.18679e-134
SLC25A37	1.38528e-129	-0.499168	0.734	0.906	4.53512e-125
CXCL2	1.42643e-126	-1.16759	0.55	0.782	4.66985e-122
ICAM1	3.99718e-122	-0.607411	0.66	0.854	1.3086e-117
TXNRD1	9.94332e-113	-0.534423	0.906	0.968	3.25524e-108
LIF	1.10175e-109	-0.796909	0.338	0.626	3.60692e-105
TM4SF1	2.63823e-104	-0.540433	0.928	0.979	8.63703e-100
PDLIM4	9.24048e-102	-0.468469	0.664	0.835	3.02515e-97
TPBG	3.2588e-100	-0.400614	0.755	0.904	1.06686e-95
CXCL3	2.41184e-97	-0.939401	0.567	0.792	7.89589e-93
PPP1R15A	4.29882e-94	-0.455245	0.591	0.801	1.40735e-89
UPP1	6.42648e-93	-0.590964	0.435	0.679	2.1039e-88
CXCL1	4.32646e-89	-1.02371	0.68	0.851	1.4164e-84
SPRY2	7.58622e-85	-0.416816	0.794	0.911	2.48358e-80
IFNGR2	7.64589e-83	-0.463783	0.62	0.78	2.50311e-78
IER2	1.10164e-80	-0.432447	0.492	0.718	3.60654e-76
HBEGF	2.0206e-80	-0.404956	0.15	0.393	6.61504e-76
CSF1	5.84174e-78	-0.557441	0.447	0.675	1.91247e-73
PPP1R14B	2.57199e-61	-0.485682	0.714	0.841	8.42017e-57
IL8	7.94973e-58	-0.720907	0.894	0.908	2.60258e-53
FERMT1	1.63407e-55	-0.447116	0.06	0.229	5.3496e-51
PMAIP1	4.02866e-53	-0.517362	0.343	0.525	1.3189e-48
CXCL6	1.61889e-48	-1.0242	0.082	0.246	5.29993e-44
PHLDA2	1.63655e-40	-0.48009	0.622	0.733	5.35773e-36
APOD	1.48707e-34	-0.778158	0.503	0.638	4.86836e-30
PTGDS	3.34992e-32	-1.39299	0.055	0.165	1.0967e-27
TFPI2	2.41098e-28	-0.50438	0.27	0.415	7.89306e-24
KCNMA1	1.94742e-27	-0.508438	0.57	0.672	6.37548e-23
SERPINA1	3.04011e-25	-0.413463	0.885	0.897	9.95272e-21
PTGS2	5.17244e-25	-0.534587	0.548	0.649	1.69335e-20
S100A9	3.70709e-16	-0.445471	0.092	0.173	1.21363e-11
CCL2	9.81848e-14	-0.523439	0.335	0.429	3.21437e-09
SDHA	8.216e-08	-0.490007	0.733	0.778	0.00268975
