# Supplementary material for: Single‐cell transcriptomics reveals pathogenic dysregulation of previously unrecognised chondral stem/progenitor cells in children with microtia
Source: Clin Transl Med. 2022 Feb 20;12(2):e702. doi: 10.1002/ctm2.702 (PMC8858629; doi:10.1002/ctm2.702)
Supplement: Supplementary file 8 — Supporting Information [file CTM2-12-e702-s005.xlsx]

## Sheet: CSPC_UP
Table S7. Genes differentially expressed of chondral lineage in microtia vs NC children after excluding gender factor.
	p_val	avg_logFC	pct.1	pct.2	p_val_adj
IER5	3.34196e-135	1.41751	0.932	0.743	1.09409e-130
N4BP2L1	9.07982e-116	1.22703	0.63	0.213	2.97255e-111
KDM6B	4.67579e-115	1.22147	0.854	0.559	1.53076e-110
GPBP1	3.09174e-112	0.900243	0.902	0.728	1.01217e-107
IER2	1.23709e-107	1.4539	0.948	0.817	4.05e-103
TAF7	3.45728e-104	0.994784	0.887	0.731	1.13184e-99
SRSF2	1.2554e-103	0.934927	0.963	0.891	4.10993e-99
EIF4A2	9.70913e-103	0.714849	0.981	0.96	3.17858e-98
WTAP	1.4943e-101	0.95865	0.867	0.674	4.89205e-97
RAB21	5.14888e-98	0.970074	0.811	0.578	1.68564e-93
UBE2B	2.41183e-96	0.859987	0.914	0.889	7.89586e-92
HNRNPF	1.74451e-95	0.952017	0.91	0.816	5.71118e-91
PTGES3	1.51749e-94	0.976922	0.937	0.882	4.96795e-90
RELB	1.75324e-91	0.854464	0.602	0.23	5.73976e-87
TCP1	2.63957e-91	1.01714	0.924	0.83	8.64141e-87
PCBP1	1.92691e-90	0.765143	0.927	0.834	6.30832e-86
MT-ND1	3.04055e-89	0.613654	0.994	0.994	9.95416e-85
NFKBIZ	3.50974e-89	0.934849	0.79	0.467	1.14902e-84
CSRNP1	1.72775e-87	1.08908	0.825	0.569	5.65631e-83
UBE2D3	8.03495e-87	0.78683	0.962	0.93	2.63048e-82
CLK1	3.08926e-85	0.986749	0.925	0.853	1.01136e-80
NFKB1	2.41909e-83	1.00169	0.681	0.373	7.91961e-79
SFPQ	5.79705e-82	0.654945	0.956	0.869	1.89784e-77
KMT2A	8.04116e-81	0.708108	0.695	0.373	2.63251e-76
HSPA9	2.39701e-80	0.957291	0.886	0.806	7.84732e-76
CYLD	2.53517e-80	0.721944	0.794	0.558	8.29965e-76
PTP4A2	3.80485e-80	0.728936	0.862	0.713	1.24563e-75
MRFAP1	5.5228e-80	0.635299	0.889	0.84	1.80805e-75
PPP2CA	1.06201e-79	0.756255	0.808	0.59	3.47681e-75
HNRNPC	2.32394e-79	0.862585	0.957	0.958	7.6081e-75
MATR3	5.15063e-78	0.643359	0.9	0.846	1.68621e-73
IL8	5.8665e-78	1.87672	0.292	0.031	1.92058e-73
NR1D1	1.15771e-75	1.24384	0.716	0.46	3.79013e-71
NFKB2	5.42945e-75	0.835135	0.586	0.256	1.77749e-70
HSPA4L	1.4937e-73	0.787584	0.4	0.096	4.89008e-69
SRSF6	2.44124e-73	0.66839	0.8	0.616	7.99214e-69
HNRNPU	1.95235e-72	0.872014	0.908	0.855	6.39159e-68
C1orf56	2.4795e-72	0.888925	0.637	0.327	8.11737e-68
BRD2	4.45851e-72	0.693738	0.903	0.806	1.45963e-67
MORF4L2	1.69277e-71	0.701259	0.943	0.926	5.54179e-67
HNRNPH3	7.50266e-71	0.676322	0.951	0.918	2.45622e-66
ICAM1	1.56355e-70	1.13402	0.562	0.237	5.11876e-66
WAC	1.83394e-66	0.633405	0.778	0.602	6.00394e-62
AHCYL1	5.41919e-66	0.665546	0.69	0.453	1.77414e-61
KMT2E	2.27047e-65	0.744146	0.84	0.686	7.43305e-61
NFE2L2	2.52961e-65	0.898269	0.784	0.615	8.28145e-61
MAFG	1.96674e-63	0.771901	0.638	0.362	6.43871e-59
PPP1R18	5.65468e-63	0.795113	0.675	0.409	1.85123e-58
ZBTB10	8.19329e-63	0.683433	0.624	0.335	2.68232e-58
ZC3H12A	1.1204e-62	0.883818	0.743	0.497	3.66796e-58
SRSF3	1.30346e-62	0.685965	0.979	0.965	4.26726e-58
YBX3	3.67487e-62	0.664099	0.941	0.892	1.20308e-57
HNRNPH1	5.71561e-62	0.645729	0.9	0.844	1.87118e-57
HNRNPK	1.27259e-61	0.480414	0.93	0.919	4.16621e-57
YTHDF2	2.81836e-61	0.532352	0.737	0.51	9.22674e-57
ZBTB2	3.95734e-61	0.724082	0.573	0.275	1.29555e-56
FOSL2	9.32058e-61	0.859569	0.729	0.504	3.05137e-56
ARL5B	1.20004e-60	0.811759	0.656	0.408	3.92868e-56
SRSF7	5.01186e-60	0.601862	0.973	0.945	1.64078e-55
YY1	6.88392e-60	0.618386	0.786	0.605	2.25366e-55
ARRDC3	8.51202e-60	1.15805	0.811	0.662	2.78666e-55
FOSL1	3.23959e-59	0.940741	0.597	0.298	1.06058e-54
PIK3IP1	1.07643e-58	0.699379	0.448	0.165	3.52403e-54
SRSF4	2.06348e-58	0.640325	0.651	0.418	6.75542e-54
MARCH7	1.48374e-57	0.539017	0.594	0.319	4.85746e-53
NOP58	1.96881e-57	0.774239	0.849	0.793	6.44548e-53
ZNF140	4.06096e-57	0.476384	0.408	0.135	1.32948e-52
LRIF1	4.52738e-57	0.81035	0.594	0.321	1.48218e-52
SAV1	5.99926e-57	0.656059	0.808	0.632	1.96404e-52
ASH1L	9.58865e-57	0.569646	0.733	0.533	3.13913e-52
MAPKAPK2	2.05119e-56	0.688948	0.649	0.409	6.71517e-52
PRRC2C	2.51638e-56	0.58516	0.854	0.808	8.23812e-52
ITSN2	6.94543e-56	0.587035	0.554	0.27	2.2738e-51
HDGF	2.26088e-55	0.656915	0.663	0.456	7.40165e-51
TNFAIP2	2.70213e-55	0.606092	0.359	0.1	8.84622e-51
PMAIP1	2.7568e-55	0.942369	0.451	0.172	9.02521e-51
HNRNPD	3.16931e-55	0.531737	0.817	0.731	1.03757e-50
BAG3	6.23398e-55	0.782898	0.871	0.779	2.04088e-50
SLC3A2	2.85251e-54	0.700055	0.832	0.707	9.33856e-50
SRSF5	3.52165e-54	0.596079	0.968	0.969	1.15292e-49
SDCBP	3.57656e-54	0.608074	0.919	0.897	1.17089e-49
EIF5	5.34044e-54	0.549907	0.968	0.924	1.74835e-49
G0S2	1.27633e-53	1.44883	0.733	0.456	4.17844e-49
JMJD6	1.33564e-53	0.763106	0.719	0.517	4.37261e-49
MMADHC	1.81483e-53	0.520903	0.802	0.724	5.94139e-49
PRNP	3.11279e-53	0.595036	0.846	0.751	1.01906e-48
COL1A1	5.17623e-53	0.892413	0.325	0.084	1.69459e-48
AHSA2	6.42134e-53	0.675749	0.624	0.374	2.10222e-48
PHF1	7.09298e-53	0.636625	0.667	0.433	2.3221e-48
AZIN1	4.38554e-52	0.615835	0.703	0.512	1.43574e-47
RAP1B	6.6547e-52	0.613648	0.689	0.49	2.17861e-47
BRD4	1.05842e-51	0.54134	0.64	0.404	3.46505e-47
RHEB	2.5333e-51	0.523937	0.884	0.817	8.29351e-47
CXCL2	4.16721e-51	1.81715	0.36	0.107	1.36426e-46
JUNB	4.20495e-51	0.855799	0.976	0.969	1.37662e-46
N4BP2L2	7.27914e-51	0.558309	0.854	0.77	2.38305e-46
YME1L1	9.38188e-51	0.700607	0.903	0.843	3.07144e-46
CSDE1	2.43163e-50	0.483043	0.762	0.63	7.96067e-46
YWHAH	8.09429e-50	0.632506	0.56	0.304	2.64991e-45
TNFAIP3	2.70614e-49	0.530191	0.371	0.123	8.85938e-45
MARCH6	7.98196e-49	0.537751	0.635	0.41	2.61313e-44
BTG2	3.34057e-48	0.824339	0.763	0.575	1.09364e-43
ZCCHC3	4.04982e-48	0.433145	0.435	0.176	1.32583e-43
SPEN	4.60742e-48	0.50165	0.551	0.292	1.50838e-43
CYP1B1	4.9426e-48	1.16663	0.519	0.264	1.61811e-43
MTCH1	5.5247e-48	0.612687	0.773	0.625	1.80868e-43
STRAP	6.17089e-48	0.499029	0.786	0.688	2.02023e-43
STIP1	7.25809e-48	0.598782	0.632	0.42	2.37615e-43
XRCC6	1.05729e-47	0.491387	0.789	0.693	3.46136e-43
PPP2CB	1.39415e-47	0.518042	0.746	0.575	4.56417e-43
C7orf55-LUC7L2	3.55943e-47	0.525917	0.702	0.505	1.16529e-42
CXCL3	4.78099e-47	1.44406	0.462	0.197	1.5652e-42
C6orf48	7.75189e-47	0.578548	0.784	0.659	2.53781e-42
HSPB1	8.2655e-47	0.950388	0.94	0.913	2.70596e-42
EPC1	8.75339e-47	0.514964	0.824	0.733	2.86568e-42
EIF4H	9.03405e-47	0.476048	0.741	0.599	2.95757e-42
IRAK2	1.15891e-46	0.775972	0.476	0.225	3.79404e-42
BCL3	1.52962e-46	0.739716	0.638	0.424	5.00767e-42
MIR24-2	1.75006e-46	0.619462	0.459	0.198	5.72934e-42
USP36	1.10708e-45	0.678245	0.527	0.287	3.62436e-41
PPID	2.03576e-45	0.538352	0.548	0.305	6.66468e-41
SEC23B	2.56669e-45	0.549949	0.384	0.143	8.40284e-41
NDNL2	2.90893e-45	0.537231	0.525	0.285	9.52324e-41
TOPORS	7.63878e-45	0.555368	0.662	0.451	2.50078e-40
CRK	9.77251e-45	0.576397	0.66	0.463	3.19933e-40
HNRNPH2	1.37288e-44	0.553831	0.646	0.456	4.49454e-40
SQSTM1	1.72692e-44	0.891892	0.811	0.759	5.65358e-40
CDKN1A	2.02866e-44	0.759499	0.825	0.701	6.64143e-40
RPS6KA3	2.35818e-44	0.407296	0.484	0.236	7.72019e-40
RAD21	2.57563e-44	0.499941	0.581	0.348	8.4321e-40
PPIG	6.32981e-44	0.572861	0.825	0.766	2.07225e-39
CLK4	1.56956e-43	0.451413	0.56	0.311	5.13842e-39
ARID4B	7.94465e-43	0.602271	0.87	0.816	2.60092e-38
MXD1	1.4857e-42	0.542068	0.444	0.205	4.86389e-38
PNISR	1.66378e-42	0.448827	0.927	0.911	5.44689e-38
ZNF207	4.32619e-42	0.461597	0.786	0.674	1.41631e-37
SLU7	6.92875e-42	0.571128	0.719	0.571	2.26833e-37
YY1AP1	1.46855e-41	0.489468	0.579	0.366	4.80775e-37
ZNF131	1.60518e-41	0.579507	0.652	0.462	5.25505e-37
NFKBIA	2.77851e-41	0.61656	0.968	0.956	9.09629e-37
FBXO33	3.83045e-41	0.446758	0.424	0.182	1.25401e-36
SNX3	3.94074e-41	0.493835	0.841	0.82	1.29012e-36
CCNL1	7.24416e-40	0.700509	0.97	0.943	2.37159e-35
AHSA1	8.72059e-40	0.86888	0.833	0.76	2.85495e-35
CCT4	9.07293e-40	0.584852	0.857	0.812	2.97029e-35
SAMD4B	1.00069e-39	0.434836	0.51	0.281	3.27606e-35
FOXO3	1.8149e-39	0.536484	0.67	0.496	5.94163e-35
GHITM	3.52235e-39	0.433907	0.725	0.578	1.15315e-34
CBX4	3.57315e-39	0.638828	0.571	0.374	1.16978e-34
SRSF1	3.76405e-39	0.495542	0.795	0.718	1.23228e-34
NAMPT	5.8961e-39	0.615765	0.762	0.666	1.93026e-34
STK40	8.70727e-39	0.444756	0.368	0.148	2.85059e-34
CSF1	1.04961e-38	0.442566	0.283	0.084	3.4362e-34
EWSR1	1.4707e-38	0.454527	0.67	0.502	4.81479e-34
SOD2	2.51111e-38	0.970499	0.967	0.924	8.22086e-34
UBQLN1	2.60582e-38	0.48651	0.619	0.431	8.53094e-34
MYNN	2.76191e-38	0.571262	0.53	0.315	9.04194e-34
CUL3	3.42753e-38	0.47029	0.633	0.445	1.1221e-33
PNN	4.46825e-38	0.471555	0.879	0.87	1.46281e-33
MAP3K2	4.66836e-38	0.534003	0.557	0.339	1.52833e-33
CACYBP	8.9666e-38	0.867651	0.735	0.647	2.93549e-33
ZFHX3	9.01313e-38	0.801485	0.44	0.213	2.95072e-33
HNRNPM	9.24243e-38	0.416758	0.851	0.831	3.02579e-33
CCT3	1.21611e-37	0.724718	0.763	0.709	3.98131e-33
NFKBIB	1.27227e-37	0.474243	0.541	0.329	4.16516e-33
EIF4A1	1.58962e-37	0.422194	0.983	0.968	5.2041e-33
EGR1	1.73382e-37	0.923284	0.881	0.817	5.67618e-33
PCF11	2.27946e-37	0.562228	0.733	0.62	7.46251e-33
NFIL3	4.16446e-37	0.666492	0.71	0.525	1.36336e-32
HSPA6	4.88227e-37	1.93302	0.717	0.572	1.59836e-32
RNF103	8.90724e-37	0.460172	0.543	0.338	2.91605e-32
SRSF11	1.09477e-36	0.448658	0.876	0.859	3.58407e-32
CXCL1	1.58354e-36	1.19253	0.365	0.132	5.18419e-32
PAPOLA	1.93787e-36	0.434687	0.794	0.749	6.34421e-32
USP37	2.0564e-36	0.415111	0.306	0.106	6.73226e-32
RLF	2.56682e-36	0.432613	0.532	0.317	8.40325e-32
ANXA5	3.3735e-36	0.575344	0.957	0.981	1.10442e-31
DCP1A	5.08319e-36	0.458922	0.53	0.316	1.66414e-31
ZNF670	6.03938e-36	0.405707	0.403	0.18	1.97717e-31
KDM2A	6.16219e-36	0.53692	0.571	0.363	2.01738e-31
CRY1	9.42868e-36	0.589633	0.622	0.448	3.08676e-31
KIF5B	1.09399e-35	0.450366	0.697	0.555	3.58151e-31
PRPF38B	2.42589e-35	0.416925	0.803	0.727	7.94187e-31
C6orf62	3.15343e-35	0.424212	0.786	0.674	1.03237e-30
IFNGR2	3.44924e-35	0.611148	0.671	0.55	1.12921e-30
DNAJA4	8.43925e-35	0.925875	0.667	0.514	2.76284e-30
MARCH5	9.28298e-35	0.511395	0.695	0.564	3.03906e-30
MOB4	1.14694e-34	0.530079	0.546	0.349	3.75485e-30
ZFP36L1	1.44316e-34	0.628399	0.916	0.914	4.72461e-30
MT-CO3	1.4913e-34	0.401362	0.997	0.995	4.88222e-30
UBE2H	1.62569e-34	0.468858	0.648	0.456	5.32219e-30
TSPYL2	1.66738e-34	0.788123	0.816	0.746	5.45867e-30
ATF3	1.69849e-34	0.797524	0.898	0.849	5.56051e-30
TAC1	1.83233e-34	1.0558	0.116	0.008	5.99868e-30
TNFRSF10B	2.26751e-34	0.444682	0.514	0.306	7.42336e-30
ATF4	2.4077e-34	0.431687	0.856	0.836	7.88234e-30
HSPA1B	2.44278e-34	1.50233	0.91	0.912	7.99718e-30
MCL1	2.58e-34	0.528867	0.906	0.871	8.4464e-30
GNB1	3.76789e-34	0.411453	0.568	0.365	1.23353e-29
ARMCX1	4.05235e-34	0.539926	0.527	0.317	1.32666e-29
HMGA1	8.12422e-34	0.85416	0.595	0.393	2.65971e-29
HNRNPU-AS1	8.24059e-34	0.412485	0.413	0.198	2.69781e-29
TSPYL1	1.22004e-33	0.413687	0.667	0.508	3.99417e-29
DDX5	2.01033e-33	0.473144	0.998	0.998	6.58143e-29
TWISTNB	2.49995e-33	0.528137	0.56	0.364	8.18435e-29
PABPC1	2.62277e-33	0.43958	0.943	0.937	8.58643e-29
CHMP4B	3.39288e-33	0.519233	0.721	0.599	1.11076e-28
DNAJB6	5.72503e-33	0.573233	0.927	0.885	1.87426e-28
KCMF1	9.31355e-33	0.407067	0.533	0.349	3.04907e-28
NAA50	1.08433e-32	0.456344	0.663	0.501	3.54987e-28
BIRC3	1.15492e-32	0.599944	0.411	0.2	3.78096e-28
CSNK1A1	1.15793e-32	0.459709	0.83	0.812	3.79084e-28
MAPRE1	1.30444e-32	0.440036	0.695	0.571	4.27049e-28
REL	1.58919e-32	0.70086	0.77	0.706	5.20269e-28
PSMD11	2.42437e-32	0.403065	0.644	0.486	7.93692e-28
RRAGC	6.78902e-32	0.41832	0.39	0.183	2.22259e-27
SREK1	7.10183e-32	0.420972	0.659	0.52	2.325e-27
MAP2K3	7.62462e-32	0.750534	0.648	0.487	2.49615e-27
GGNBP2	3.68049e-31	0.455962	0.735	0.617	1.20492e-26
CCT2	4.37553e-31	0.566997	0.762	0.725	1.43246e-26
HMGN1	4.62088e-31	0.441257	0.767	0.687	1.51278e-26
RELA	6.40179e-31	0.451642	0.5	0.305	2.09582e-26
AKIRIN1	6.49324e-31	0.427129	0.638	0.488	2.12576e-26
H1FX	8.7821e-31	0.53308	0.81	0.665	2.87509e-26
MMP2	9.5707e-31	0.567072	0.894	0.895	3.13326e-26
LIMS1	1.81968e-30	0.451635	0.648	0.519	5.95728e-26
CDC42SE1	2.0087e-30	0.714395	0.7	0.633	6.57607e-26
PRKAR1A	2.30275e-30	0.410165	0.695	0.602	7.53876e-26
SPG20	3.03323e-30	0.501761	0.673	0.546	9.93019e-26
SOCS2	5.7762e-30	0.460201	0.29	0.111	1.89101e-25
TIFA	1.20703e-29	0.521716	0.73	0.62	3.95157e-25
BAZ1A	1.27925e-29	0.613979	0.794	0.704	4.18801e-25
HNRNPA3	1.68297e-29	0.457104	0.917	0.929	5.50971e-25
TNFAIP6	2.37719e-29	0.813349	0.341	0.153	7.78244e-25
CCT8	2.51196e-29	0.481655	0.733	0.663	8.22365e-25
MRPL18	4.59329e-29	0.84292	0.837	0.818	1.50375e-24
EAPP	9.51767e-29	0.480381	0.689	0.603	3.1159e-24
RP11-73E17.2	1.61123e-28	0.435147	0.521	0.331	5.27485e-24
NR1D2	2.40474e-28	0.439826	0.563	0.398	7.87263e-24
FGFR1	4.51805e-28	0.486748	0.724	0.62	1.47912e-23
QKI	7.16434e-28	0.405649	0.66	0.548	2.34546e-23
NOL8	7.45772e-28	0.512323	0.462	0.275	2.44151e-23
RAB5A	9.33454e-28	0.513227	0.697	0.617	3.05594e-23
COPA	9.47104e-28	0.404953	0.595	0.438	3.10063e-23
HMGN2	1.11789e-27	0.441476	0.849	0.873	3.65976e-23
MSN	2.44513e-27	0.476199	0.641	0.501	8.00488e-23
CCT6A	2.85628e-27	0.445807	0.743	0.67	9.35088e-23
BTG3	3.84174e-27	0.438577	0.863	0.831	1.25771e-22
ZNF10	4.56609e-27	0.524116	0.394	0.215	1.49485e-22
ANKLE2	7.6461e-27	0.450144	0.49	0.32	2.50318e-22
KLF10	8.66054e-27	0.581748	0.902	0.907	2.83529e-22
THAP2	9.08112e-27	0.590558	0.625	0.478	2.97298e-22
ELMSAN1	1.00399e-26	0.455187	0.454	0.268	3.28686e-22
RPS20	1.03453e-26	0.430597	0.949	0.981	3.38684e-22
CCNT1	2.93318e-26	0.426677	0.483	0.315	9.60266e-22
AXL	2.99961e-26	0.545766	0.4	0.223	9.82012e-22
NOP56	3.47571e-26	0.460108	0.684	0.556	1.13788e-21
ZNFX1	8.5202e-26	0.404928	0.543	0.371	2.78934e-21
TGIF1	1.23748e-25	0.652569	0.787	0.706	4.05125e-21
ANKRD12	2.29953e-25	0.495895	0.765	0.709	7.52821e-21
HNRNPA2B1	2.73345e-25	0.470889	0.995	0.997	8.94875e-21
NKIRAS2	2.73541e-25	0.469684	0.294	0.13	8.9552e-21
WBP5	2.90135e-25	0.812331	0.837	0.871	9.49843e-21
HSPH1	2.9389e-25	0.720626	0.881	0.838	9.62137e-21
SF3B14	7.89412e-25	0.401737	0.898	0.907	2.58438e-20
CREM	8.10137e-25	0.80297	0.579	0.457	2.65223e-20
FKBP4	1.78249e-24	0.481834	0.513	0.367	5.83552e-20
MEF2D	3.13369e-24	0.415289	0.595	0.454	1.02591e-19
FNIP2	3.41057e-24	0.408284	0.344	0.175	1.11655e-19
HIVEP2	3.72186e-24	0.403233	0.478	0.308	1.21846e-19
SNX9	3.75835e-24	0.485765	0.586	0.462	1.23041e-19
MAFB	5.65653e-24	0.617391	0.589	0.434	1.85183e-19
IGFBP5	1.64283e-23	0.427895	0.121	0.022	5.37828e-19
ETF1	3.30017e-23	0.442641	0.708	0.639	1.08041e-18
MAP3K13	4.40566e-23	0.533384	0.587	0.477	1.44232e-18
HSP90AA1	5.10926e-23	0.707286	0.994	0.99	1.67267e-18
PPAP2B	5.27346e-23	0.408446	0.222	0.081	1.72642e-18
TMEM66	6.56814e-23	0.427304	0.743	0.673	2.15028e-18
VPS37B	1.03592e-22	0.559685	0.5	0.352	3.3914e-18
CHD1	1.21493e-22	0.430534	0.694	0.6	3.97742e-18
LITAF	1.25036e-22	0.400481	0.663	0.566	4.09342e-18
HSP90AB1	4.01121e-22	0.525912	0.998	1	1.31319e-17
PPP1CB	5.43003e-22	0.536973	0.759	0.719	1.77768e-17
MARCKS	5.61956e-22	0.457005	0.395	0.234	1.83973e-17
PEA15	6.20273e-22	0.456549	0.606	0.485	2.03065e-17
ILK	8.69394e-22	0.482235	0.537	0.41	2.84622e-17
EGR3	1.08088e-21	0.456354	0.521	0.362	3.53858e-17
NR4A3	2.3237e-21	0.564988	0.575	0.456	7.60733e-17
RP11-386I14.4	2.51948e-21	0.415122	0.219	0.082	8.24826e-17
H2AFX	3.12247e-21	0.504586	0.706	0.596	1.02223e-16
SKIL	5.1487e-21	0.503789	0.843	0.832	1.68558e-16
CHD2	6.13073e-21	0.44641	0.841	0.826	2.00708e-16
NAF1	2.64582e-20	0.694955	0.54	0.422	8.66189e-16
JOSD1	4.8626e-20	0.490594	0.637	0.546	1.59192e-15
RND1	6.88594e-20	0.736194	0.484	0.343	2.25432e-15
IER5L	7.42663e-20	0.633135	0.606	0.469	2.43133e-15
PPP1R15A	9.83824e-20	0.4224	0.949	0.921	3.22084e-15
ZBTB1	1.10863e-19	0.560641	0.463	0.322	3.62942e-15
SLC7A2	2.01385e-19	0.432236	0.208	0.081	6.59293e-15
RHOB	2.7353e-19	0.563773	0.878	0.839	8.95483e-15
CKS1B	3.58676e-19	0.50767	0.706	0.669	1.17423e-14
RBM7	4.4319e-19	0.432257	0.752	0.711	1.45092e-14
DNTTIP2	9.20866e-19	0.508046	0.711	0.602	3.01473e-14
IER3	2.57882e-18	0.871703	0.935	0.909	8.44253e-14
CD83	4.60368e-18	0.463072	0.762	0.657	1.50715e-13
HSPA2	4.7835e-18	0.49663	0.708	0.64	1.56602e-13
MSX1	1.25529e-17	0.414961	0.541	0.404	4.10957e-13
PIM1	1.51669e-17	0.551072	0.649	0.526	4.96534e-13
SOCS3	1.78175e-17	0.73698	0.668	0.567	5.83311e-13
ARID5A	2.51035e-17	0.414229	0.289	0.152	8.21838e-13
MLLT11	3.49921e-17	0.437868	0.456	0.319	1.14557e-12
SNAP23	5.32323e-17	0.411878	0.495	0.377	1.74272e-12
IKZF4	5.73546e-17	0.518924	0.4	0.27	1.87767e-12
GEM	6.48711e-17	0.847424	0.824	0.794	2.12375e-12
SLC39A14	6.74315e-17	0.439985	0.575	0.504	2.20757e-12
RRAD	6.76364e-17	0.637683	0.748	0.675	2.21428e-12
UGCG	7.87654e-17	0.420476	0.429	0.305	2.57862e-12
ISG20	1.99634e-16	0.585278	0.337	0.204	6.53563e-12
CNN3	2.58511e-16	0.411806	0.74	0.734	8.46313e-12
NSRP1	9.76459e-16	0.540961	0.679	0.653	3.19673e-11
APOD	2.06895e-15	1.1034	0.59	0.482	6.77332e-11
RGS2	2.69574e-15	0.551079	0.44	0.317	8.82532e-11
GRASP	3.91931e-15	0.401927	0.24	0.12	1.2831e-10
C11orf96	2.10892e-14	0.790028	0.232	0.116	6.90418e-10
NR4A1	2.68603e-14	0.504151	0.914	0.921	8.79353e-10
HSPD1	7.4944e-14	0.591856	0.941	0.964	2.45352e-09
EIF4A3	8.04644e-14	0.447726	0.817	0.772	2.63424e-09
SNHG12	1.37284e-13	0.405313	0.881	0.831	4.49441e-09
SERPINA1	1.51e-13	0.619837	0.51	0.73	4.94345e-09
ZFP36L2	1.51961e-13	0.446633	0.795	0.728	4.97491e-09
BMP2	1.59556e-13	0.663914	0.541	0.457	5.22354e-09
HEXIM1	1.96394e-13	0.473821	0.629	0.562	6.42954e-09
TAP1	5.14152e-13	0.461616	0.432	0.313	1.68323e-08
EFNA1	7.96888e-13	0.525543	0.486	0.382	2.60885e-08
ETS2	1.22969e-12	0.57275	0.578	0.532	4.02577e-08
RGS16	1.53707e-12	0.934484	0.627	0.506	5.03206e-08
PRMT10	1.79562e-12	0.500706	0.308	0.204	5.87849e-08
ADAMTS4	2.67865e-12	0.438667	0.154	0.066	8.76938e-08
HSPE1	4.17893e-12	0.709018	0.949	0.973	1.3681e-07
NCOA7	4.3955e-12	0.761335	0.346	0.24	1.439e-07
PTGS2	1.34218e-11	0.664431	0.395	0.291	4.39404e-07
MAP3K8	1.81653e-11	0.407104	0.648	0.599	5.94695e-07
CHORDC1	2.53329e-11	0.576469	0.684	0.706	8.2935e-07
PHLDA1	3.77594e-11	0.532544	0.594	0.538	1.23617e-06
KLF6	2.04341e-10	0.663599	0.667	0.623	6.68971e-06
CRYAB	2.47795e-10	1.54211	0.443	0.386	8.1123e-06
FAT1	3.0302e-10	0.425071	0.246	0.149	9.92025e-06
SOX4	3.95314e-08	0.526605	0.592	0.561	0.00129418
KLF2	4.00696e-08	0.442038	0.851	0.808	0.0013118
IGFBP6	7.98819e-08	0.408222	0.248	0.169	0.00261517
HSPA1A	2.2309e-07	1.00755	0.944	0.951	0.00730354
ID4	8.29362e-07	0.461051	0.698	0.679	0.0271517

## Sheet: CSPC_DN
	p_val	avg_logFC	pct.1	pct.2	p_val_adj
C2orf82	6.18776e-209	-1.2371	0.754	0.999	2.02575e-204
S100A1	1.58467e-205	-1.50719	0.398	0.953	5.18789e-201
RPL41	2.93891e-202	-0.730399	1	1	9.6214e-198
RPS28	2.21152e-200	-0.878239	0.96	1	7.24006e-196
S100B	1.79177e-194	-1.25049	0.624	0.997	5.86589e-190
RPS10	4.04479e-182	-0.799107	0.927	0.999	1.32418e-177
COL2A1	1.67777e-174	-1.69403	0.617	0.99	5.49267e-170
RPL7A	5.22116e-174	-0.867873	0.943	1	1.7093e-169
RPS26	5.02406e-173	-1.02178	0.886	0.996	1.64478e-168
CHAD	5.84442e-163	-1.01653	0.622	0.99	1.91334e-158
RPL6	4.21035e-160	-0.716666	0.971	1	1.37838e-155
VKORC1	1.04844e-155	-0.828192	0.402	0.924	3.43238e-151
MGP	1.68708e-152	-1.01059	0.989	1	5.52318e-148
RPL30	2.93874e-150	-0.669107	0.995	1	9.62084e-146
SCRG1	6.42683e-148	-1.0064	0.668	0.998	2.10402e-143
RPS23	1.99287e-147	-0.745597	0.99	1	6.52425e-143
BGN	6.29156e-142	-0.789922	0.841	1	2.05973e-137
OST4	1.14218e-140	-0.727112	0.663	0.982	3.73927e-136
SPARC	1.28976e-139	-1.26679	0.838	0.996	4.22243e-135
RPL34	7.96263e-139	-0.681073	0.978	1	2.6068e-134
RPL10	3.04606e-138	-0.635591	0.995	1	9.97218e-134
UQCR11.1	9.38007e-137	-0.698289	0.39	0.907	3.07085e-132
RPL11	2.66599e-136	-0.653856	0.99	1	8.72791e-132
RPL32	1.72383e-135	-0.685196	0.992	1	5.64347e-131
ATP5E	3.63999e-135	-0.737521	0.67	0.977	1.19166e-130
ATP5I	2.52425e-134	-0.714587	0.346	0.88	8.26388e-130
RPL35A	8.9985e-130	-0.588565	0.998	1	2.94593e-125
RPL28	5.25901e-129	-0.719374	0.956	1	1.72169e-124
RPS7	6.0376e-129	-0.60427	0.979	0.999	1.97659e-124
RPS25	1.50271e-128	-0.686274	0.97	1	4.91959e-124
COL11A1	3.16871e-128	-1.02518	0.411	0.891	1.03737e-123
RABAC1	5.21928e-128	-0.693784	0.525	0.954	1.70869e-123
RPS8	4.95746e-127	-0.688185	0.968	1	1.62297e-122
RPL19	2.60907e-125	-0.625334	0.992	1	8.54158e-121
TCEB2	6.70377e-125	-0.660645	0.586	0.965	2.19468e-120
RPL5	2.14699e-124	-0.537317	0.992	1	7.02881e-120
S100A13	2.27118e-124	-0.709463	0.803	0.998	7.43537e-120
RPS12	3.27672e-124	-0.605168	0.998	1	1.07273e-119
RPS15A	1.05595e-123	-0.604272	0.987	1	3.45698e-119
ATP5G2	3.84555e-123	-0.693106	0.498	0.945	1.25896e-118
EEF1D	7.25394e-123	-0.661913	0.768	0.993	2.37479e-118
SERF2	4.2542e-122	-0.580433	0.96	1	1.39274e-117
RAMP1	6.61614e-121	-0.772776	0.194	0.749	2.16599e-116
FRZB	4.86688e-120	-0.670495	0.514	0.958	1.59332e-115
COMMD6	5.53053e-120	-0.66691	0.692	0.983	1.81058e-115
RBP4	8.3479e-120	-0.751088	0.916	1	2.73293e-115
RPL26	7.00279e-118	-0.622841	0.986	1	2.29257e-113
RPL36	5.15001e-117	-0.617446	0.979	1	1.68601e-112
CLU	1.08424e-114	-0.7376	0.989	1	3.54957e-110
MT1X	1.91203e-114	-0.881282	0.91	0.999	6.25961e-110
FBXO2	1.09065e-113	-0.694281	0.443	0.901	3.57056e-109
PPDPF	8.9238e-113	-0.661595	0.605	0.963	2.92147e-108
RPL12	6.47473e-110	-0.546745	0.986	1	2.1197e-105
MIA	4.15388e-109	-0.635766	0.84	0.998	1.3599e-104
RPS24	7.31733e-108	-0.621066	0.975	1	2.39555e-103
NDUFA1	4.12397e-107	-0.57078	0.546	0.934	1.35011e-102
LSMD1	2.02079e-106	-0.631518	0.359	0.833	6.61566e-102
RPLP1	4.03889e-106	-0.524824	0.998	1	1.32225e-101
RPS13	1.43873e-105	-0.524335	0.99	1	4.71011e-101
RPS27	1.03209e-104	-0.473787	0.998	1	3.37886e-100
PFDN5	1.43461e-104	-0.584695	0.883	0.998	4.69662e-100
RPL29	1.43432e-103	-0.618946	0.965	1	4.69567e-99
POLR2L	6.34706e-102	-0.635475	0.486	0.9	2.0779e-97
PRDX2	7.35989e-101	-0.580503	0.452	0.886	2.40948e-96
PRDX4	2.932e-100	-0.562702	0.46	0.898	9.59879e-96
PEBP1	5.06173e-100	-0.59583	0.662	0.979	1.65711e-95
PPIC	1.22118e-98	-0.621898	0.37	0.85	3.9979e-94
PLAC9	4.99585e-98	-0.690741	0.571	0.94	1.63554e-93
PPIB	1.79812e-97	-0.575747	0.681	0.974	5.88668e-93
CD99	2.8358e-97	-0.585779	0.654	0.969	9.28386e-93
ENHO	3.75904e-97	-0.717545	0.181	0.687	1.23064e-92
FGFBP2	5.5724e-97	-0.79746	0.479	0.912	1.82429e-92
SPINT2	7.31171e-97	-0.726741	0.349	0.806	2.39371e-92
RPL13	4.21431e-96	-0.564654	0.983	1	1.37968e-91
PARK7	5.69482e-96	-0.544409	0.633	0.951	1.86437e-91
RPS15	8.41421e-96	-0.547487	0.973	1	2.75465e-91
TMA7	2.46232e-94	-0.501769	0.832	0.982	8.06113e-90
TMEM14C	3.09669e-93	-0.566153	0.489	0.905	1.01379e-88
RPL18	8.06564e-93	-0.517515	0.978	1	2.64053e-88
DDT	1.03308e-92	-0.579353	0.483	0.898	3.3821e-88
COX7C	1.44503e-91	-0.543399	0.77	0.986	4.73075e-87
SH3BGRL3	1.35671e-90	-0.614509	0.625	0.969	4.44158e-86
RPL22	6.57781e-90	-0.488261	0.971	1	2.15344e-85
SSR4	3.30206e-89	-0.570163	0.583	0.935	1.08103e-84
NACA	8.77688e-89	-0.445145	0.992	1	2.87337e-84
ATPIF1	9.027e-89	-0.545532	0.541	0.913	2.95526e-84
ITM2A	4.88859e-87	-0.594305	0.446	0.902	1.60043e-82
FIS1	5.89128e-87	-0.529239	0.408	0.844	1.92869e-82
CTSD	9.51616e-87	-0.532316	0.156	0.639	3.1154e-82
RNASEH2C	3.45575e-86	-0.491156	0.321	0.774	1.13134e-81
RPS5	1.01062e-84	-0.558078	0.922	0.999	3.30857e-80
RPS3	1.22868e-84	-0.488004	0.986	0.999	4.02245e-80
NDUFB2	1.79422e-84	-0.510361	0.506	0.899	5.87392e-80
NDUFA11	4.6627e-84	-0.510436	0.49	0.9	1.52647e-79
COL9A3	5.31477e-83	-0.757413	0.748	0.986	1.73995e-78
ACAN	4.35705e-82	-0.689425	0.663	0.962	1.42641e-77
HMGN3	9.13535e-82	-0.51914	0.344	0.788	2.99073e-77
SMIM4	1.30435e-81	-0.495391	0.229	0.677	4.27018e-77
NDUFA4	8.45016e-81	-0.509741	0.689	0.966	2.76641e-76
A2M	6.1623e-80	-0.696174	0.44	0.848	2.01741e-75
TMEM258	1.21149e-79	-0.491783	0.676	0.955	3.96618e-75
COX7A1	1.3643e-79	-0.522386	0.31	0.746	4.46643e-75
SOD3	2.55553e-79	-0.585197	0.946	0.999	8.36631e-75
IFI27L2	7.14307e-79	-0.491473	0.346	0.781	2.3385e-74
RPL39	1.51503e-78	-0.451106	0.987	1	4.95989e-74
NDUFA13	1.71975e-78	-0.474212	0.394	0.84	5.63011e-74
EID1	6.50396e-78	-0.515545	0.743	0.976	2.12926e-73
NDUFA3	6.7158e-78	-0.445312	0.189	0.632	2.19862e-73
C12orf57	9.73782e-78	-0.459879	0.862	0.995	3.18797e-73
FKBP2	1.41012e-77	-0.48654	0.33	0.765	4.61644e-73
ITM2C	2.61344e-77	-0.658539	0.495	0.886	8.55589e-73
UQCRH	4.32735e-77	-0.436878	0.837	0.984	1.41669e-72
GNB2L1	6.60145e-77	-0.465416	0.949	0.999	2.16118e-72
MYEOV2	7.51613e-77	-0.461875	0.39	0.812	2.46063e-72
PCOLCE2	9.11994e-77	-0.563735	0.629	0.962	2.98569e-72
GUK1	1.91162e-76	-0.537181	0.651	0.924	6.25826e-72
PRELP	4.97876e-76	-0.640037	0.329	0.758	1.62994e-71
SRPX2	1.2319e-75	-0.563296	0.237	0.653	4.03301e-71
CST3	1.73746e-75	-0.534531	0.984	1	5.68809e-71
EDF1	6.91523e-75	-0.489712	0.644	0.962	2.26391e-70
SNHG9	1.34209e-74	-0.57098	0.478	0.847	4.39375e-70
CYTL1	1.36905e-74	-0.700065	0.887	0.999	4.48198e-70
NDUFB7	1.96118e-74	-0.469017	0.325	0.774	6.4205e-70
RPL18A	7.62183e-74	-0.459288	0.967	0.999	2.49523e-69
NDUFB11	1.69854e-73	-0.465061	0.49	0.862	5.56067e-69
CLEC3A	2.37527e-73	-1.11298	0.332	0.745	7.77614e-69
NDUFB1	2.73108e-73	-0.471916	0.521	0.865	8.941e-69
UQCRQ	5.99828e-73	-0.466087	0.516	0.871	1.96372e-68
C1orf122	2.29493e-72	-0.575128	0.314	0.698	7.51315e-68
PNKD	2.5849e-72	-0.45333	0.289	0.73	8.46244e-68
CNPY2	3.45798e-72	-0.463034	0.397	0.811	1.13207e-67
RPL3	3.69532e-72	-0.440342	0.956	0.998	1.20977e-67
TMEM230	9.4301e-72	-0.483304	0.427	0.822	3.08722e-67
RPS3A	1.85945e-71	-0.406026	0.994	1	6.08746e-67
ZSCAN16-AS1	2.53995e-70	-0.428637	0.184	0.624	8.31528e-66
ISLR	2.23318e-69	-0.577869	0.144	0.564	7.31097e-65
MT1E	2.35813e-69	-0.732664	0.686	0.957	7.72005e-65
COX8A	2.96605e-69	-0.46223	0.576	0.901	9.71026e-65
ATRAID	4.92891e-69	-0.427241	0.341	0.754	1.61363e-64
MIR497HG	5.53385e-69	-0.454326	0.149	0.561	1.81167e-64
TSPAN6	6.37153e-68	-0.517641	0.459	0.854	2.08591e-63
ALKBH7	2.52578e-67	-0.459075	0.281	0.699	8.26888e-63
UQCRB	1.25489e-66	-0.448749	0.802	0.993	4.10827e-62
SSR3	5.31757e-66	-0.511672	0.63	0.925	1.74087e-61
PLD3	2.40799e-65	-0.409514	0.295	0.73	7.88329e-61
SNORA76	1.03713e-63	-0.417613	0.154	0.553	3.39537e-59
EFEMP2	2.06404e-63	-0.420789	0.225	0.624	6.75726e-59
C2orf40	4.32318e-63	-0.676512	0.879	0.997	1.41532e-58
ATP5J2	4.39169e-63	-0.44127	0.386	0.776	1.43775e-58
COL11A2	4.48546e-63	-0.543162	0.741	0.975	1.46845e-58
ATP5H	1.0328e-61	-0.412955	0.397	0.778	3.38118e-57
ATP5D	1.97831e-61	-0.414338	0.346	0.758	6.47658e-57
CPQ	4.98875e-61	-0.409917	0.157	0.556	1.63322e-56
ATP5L	1.90824e-60	-0.410855	0.735	0.963	6.2472e-56
MT-ND4L	2.76935e-60	-0.468064	0.729	0.934	9.0663e-56
ATP5G1	3.34085e-60	-0.408972	0.432	0.817	1.09373e-55
RPS14	4.0045e-60	-0.460321	0.975	1	1.31099e-55
ELN	1.00244e-59	-0.59597	0.522	0.872	3.28178e-55
COX5B	4.36341e-59	-0.418158	0.603	0.914	1.42849e-54
RPS19	1.82301e-58	-0.405826	0.983	1	5.96816e-54
HAPLN1	2.52008e-58	-0.402665	0.783	0.992	8.25024e-54
SERPINA5	3.22229e-58	-0.6388	0.195	0.57	1.05491e-53
SLC29A1	5.06638e-58	-0.445968	0.214	0.603	1.65863e-53
RCN3	6.04336e-57	-0.418261	0.317	0.706	1.97848e-52
RCN2	6.3263e-57	-0.46789	0.435	0.805	2.0711e-52
GSTP1	8.08268e-57	-0.435859	0.759	0.978	2.64611e-52
LRP1	2.55533e-56	-0.458493	0.273	0.659	8.36565e-52
TSPO	8.16188e-56	-0.423657	0.692	0.938	2.67204e-51
WWP2	1.13665e-55	-0.446871	0.421	0.823	3.72117e-51
COL9A2	2.30365e-55	-0.475045	0.805	0.99	7.54169e-51
SSR2	2.54119e-55	-0.402434	0.54	0.872	8.31935e-51
FXYD1	3.07682e-55	-0.425308	0.54	0.886	1.00729e-50
EIF3J	1.83104e-54	-0.488673	0.668	0.889	5.99446e-50
PPP1R16A	2.23211e-53	-0.413641	0.119	0.468	7.30747e-49
COX6C	3.85232e-53	-0.411726	0.665	0.931	1.26117e-48
FAM204A	1.28066e-52	-0.521169	0.4	0.728	4.19262e-48
SDHA	5.10633e-52	-1.03491	0.252	0.602	1.67171e-47
MRPS6	7.69154e-51	-0.432149	0.341	0.705	2.51806e-46
CALD1	1.16125e-50	-0.476484	0.456	0.8	3.8017e-46
AZGP1	1.62907e-50	-0.646178	0.238	0.579	5.33324e-46
CYR61	4.94758e-49	-0.683325	0.732	0.918	1.61974e-44
VIT	6.92021e-48	-0.461402	0.352	0.703	2.26554e-43
C1QTNF3	1.0719e-47	-0.475874	0.273	0.649	3.50919e-43
FBLN7	1.52052e-47	-0.419605	0.298	0.635	4.97788e-43
LECT1	3.18275e-47	-0.447238	0.441	0.787	1.04197e-42
METRN	5.85611e-47	-0.403596	0.214	0.56	1.91717e-42
GPRC5C	6.93552e-46	-0.403974	0.537	0.838	2.27055e-41
TALDO1	8.70731e-44	-0.460342	0.351	0.704	2.8506e-39
IL17B	2.20526e-43	-0.412583	0.389	0.749	7.21958e-39
PLOD2	3.32157e-43	-0.435681	0.311	0.635	1.08741e-38
CTH	3.44785e-42	-0.555847	0.625	0.895	1.12876e-37
SOX8	5.35378e-41	-0.407901	0.208	0.538	1.75272e-36
TUBB2A	7.0134e-41	-0.451123	0.643	0.862	2.29605e-36
ETS1	1.53822e-39	-0.489845	0.362	0.642	5.03583e-35
PDCD6	8.11886e-36	-0.504083	0.521	0.8	2.65795e-31
NDUFA4L2	2.1246e-35	-0.434345	0.124	0.399	6.95552e-31
ACSF2	3.95824e-35	-0.495698	0.219	0.51	1.29585e-30
KIAA0040	2.1889e-34	-0.604509	0.319	0.587	7.16602e-30
LDHA	3.42301e-34	-0.487899	0.859	0.955	1.12062e-29
MT2A	2.22126e-33	-0.592129	0.943	0.997	7.27195e-29
MT1G	1.89701e-32	-0.410171	0.117	0.382	6.21043e-28
EMP1	2.84565e-21	-0.540497	0.444	0.633	9.31609e-17
DUSP14	5.85499e-21	-0.446217	0.222	0.419	1.91681e-16
LINC00152	4.04473e-20	-0.462894	0.117	0.308	1.32416e-15
MT1M	8.05077e-20	-0.485683	0.53	0.751	2.63566e-15
CDKN1C	2.07385e-12	-0.416033	0.506	0.644	6.78935e-08

## Sheet: EC_UP
	p_val	avg_logFC	pct.1	pct.2	p_val_adj
NFKBIZ	0	0.980213	0.818	0.209	0
RPS2	1.44164e-291	0.600155	1	1	4.71965e-287
ATF4	4.24076e-279	0.722855	0.993	0.977	1.38834e-274
EEF2	6.43732e-278	0.701317	0.994	0.953	2.10745e-273
RPL7	3.0897e-267	0.612524	1	1	1.01151e-262
FAM129A	2.96403e-258	0.812547	0.659	0.133	9.70365e-254
PHC2	9.599e-250	0.855244	0.835	0.399	3.14252e-245
CD44	1.8826e-248	1.03976	0.935	0.878	6.16327e-244
EIF4A2	3.09704e-245	0.84758	0.98	0.895	1.01391e-240
RELB	7.30177e-239	0.814216	0.808	0.329	2.39045e-234
SOD2	1.70744e-232	1.14299	0.999	0.995	5.58983e-228
CEBPB	1.5644e-230	0.952648	0.957	0.683	5.12155e-226
HMGA1	1.3196e-227	1.12642	0.966	0.794	4.3201e-223
SQSTM1	2.03504e-227	1.10626	0.941	0.73	6.66232e-223
NFKB2	1.01859e-223	0.710583	0.792	0.309	3.33465e-219
UBE2Z	1.68085e-222	0.589267	0.72	0.236	5.50277e-218
IER5	1.55365e-215	0.849261	0.927	0.593	5.08634e-211
RAB21	6.55767e-215	0.731182	0.944	0.656	2.14685e-210
KMT2A	1.14896e-211	0.629738	0.677	0.195	3.76148e-207
CLMP	3.57076e-211	0.81591	0.797	0.4	1.16899e-206
TNIP1	9.5645e-208	0.587736	0.645	0.171	3.13122e-203
NFKBIA	4.99479e-198	1.11545	0.989	0.88	1.6352e-193
SRSF11	2.00826e-197	0.634349	0.944	0.798	6.57464e-193
GBP2	3.46569e-196	0.605902	0.453	0.05	1.1346e-191
DLC1	5.45018e-195	0.628426	0.615	0.161	1.78428e-190
SLC39A14	5.71933e-195	0.784996	0.924	0.712	1.87239e-190
SRSF6	4.25706e-194	0.711636	0.849	0.502	1.39368e-189
FNTA	2.4784e-189	0.561331	0.676	0.237	8.11379e-185
ANKLE2	3.41206e-189	0.658269	0.818	0.435	1.11704e-184
CSF1	1.215e-187	0.99787	0.611	0.173	3.97766e-183
WTAP	2.67431e-185	0.865956	0.981	0.899	8.75517e-181
FOSL1	8.9644e-183	0.916879	0.941	0.728	2.93476e-178
PABPC1	4.19961e-182	0.658709	0.984	0.903	1.37487e-177
G0S2	7.80085e-181	1.88019	0.898	0.573	2.55384e-176
TNFAIP2	3.40102e-177	0.934237	0.622	0.199	1.11342e-172
EIF3B	6.10261e-174	0.630325	0.819	0.467	1.99787e-169
YWHAH	6.36053e-173	1.00982	0.772	0.381	2.08231e-168
SDCBP	4.38248e-171	0.588567	0.989	0.962	1.43474e-166
STK40	2.19948e-167	0.537714	0.767	0.358	7.20066e-163
NFKB1	1.58696e-165	0.687499	0.879	0.553	5.19539e-161
CEBPD	5.3707e-165	1.05045	0.964	0.806	1.75826e-160
SMTN	6.71972e-164	0.664669	0.717	0.328	2.1999e-159
RPS20	1.41327e-162	0.604319	0.998	0.995	4.62675e-158
MRFAP1	2.10945e-162	0.524572	0.975	0.887	6.9059e-158
KLF4	7.58813e-162	0.774523	0.8	0.399	2.4842e-157
BIRC3	9.58004e-162	1.05268	0.726	0.337	3.13631e-157
FGFR1	3.54521e-161	0.650096	0.946	0.799	1.16063e-156
ARHGEF2	1.27407e-159	0.495542	0.675	0.257	4.17106e-155
DGKH	4.66583e-159	0.53197	0.635	0.227	1.5275e-154
MARCH7	3.48791e-156	0.447004	0.621	0.205	1.14187e-151
MT-ND1	4.16703e-156	0.595039	0.996	0.997	1.3642e-151
CSDE1	5.28537e-150	0.475351	0.914	0.708	1.73032e-145
EPS8	1.93687e-149	0.59155	0.731	0.366	6.34092e-145
TNFAIP8	2.84216e-149	0.949371	0.674	0.278	9.30465e-145
LPP	8.07068e-148	0.916204	0.699	0.361	2.64218e-143
SLC15A4	2.6896e-144	0.532374	0.571	0.173	8.8052e-140
PTP4A2	7.31637e-144	0.53198	0.933	0.816	2.39523e-139
IER2	1.03799e-143	0.893681	0.837	0.518	3.39816e-139
OGFRL1	1.71657e-143	0.533334	0.617	0.233	5.61971e-139
VCP	2.79664e-143	0.610724	0.831	0.584	9.15565e-139
RPL23	5.37943e-143	0.469477	0.995	0.999	1.76112e-138
ARSJ	1.2554e-142	0.451032	0.582	0.188	4.10993e-138
NR1D1	2.03032e-141	0.724463	0.602	0.224	6.64686e-137
PRKAR1A	2.46071e-140	0.654939	0.836	0.584	8.05587e-136
GGNBP2	6.23852e-139	0.477139	0.722	0.348	2.04237e-134
SAMD4B	2.4964e-137	0.473468	0.693	0.32	8.17271e-133
LIMS1	6.03503e-137	0.562755	0.852	0.599	1.97575e-132
HDGF	3.36167e-136	0.584146	0.814	0.506	1.10054e-131
ICAM1	5.378e-136	1.07509	0.778	0.47	1.76065e-131
SLK	1.27711e-135	0.433401	0.641	0.247	4.18101e-131
JUN	1.39105e-134	1.09321	0.903	0.663	4.554e-130
HMGN1	7.61866e-133	0.549659	0.842	0.632	2.4942e-128
MAP4K4	1.25482e-132	0.64673	0.842	0.567	4.10804e-128
MAST4	1.47502e-131	0.600742	0.708	0.338	4.82891e-127
PUF60	1.72513e-131	0.485956	0.769	0.427	5.64773e-127
ATP2B1	1.8924e-131	0.513132	0.696	0.337	6.19533e-127
SOCS3	2.56901e-131	0.757743	0.744	0.38	8.41043e-127
ABTB2	5.01641e-131	0.553034	0.693	0.321	1.64227e-126
KIF5B	2.60893e-130	0.514747	0.842	0.585	8.54112e-126
PSMD7	3.05388e-130	0.503986	0.882	0.665	9.99778e-126
IFNGR2	9.92505e-130	0.717924	0.855	0.618	3.24926e-125
RYK	2.13176e-129	0.403063	0.594	0.229	6.97896e-125
CSRNP1	7.0604e-129	0.630146	0.713	0.343	2.31143e-124
SRPK1	7.89688e-129	0.517375	0.844	0.593	2.58528e-124
BRD4	1.88937e-128	0.475218	0.835	0.533	6.18541e-124
PSMD11	5.12681e-128	0.461745	0.86	0.643	1.67842e-123
PLK2	1.10234e-127	0.834932	0.625	0.262	3.60886e-123
PPIG	4.48874e-126	0.524716	0.822	0.551	1.46953e-121
KLF5	1.77723e-125	0.590688	0.654	0.277	5.81831e-121
ISG20	2.47114e-125	0.986164	0.829	0.57	8.09001e-121
SET	3.79262e-125	0.457706	0.969	0.902	1.24163e-120
SRSF4	6.5301e-125	0.423099	0.714	0.352	2.13782e-120
IRAK2	8.27739e-125	0.496298	0.615	0.24	2.70985e-120
KLF2	3.68117e-124	1.21863	0.744	0.428	1.20514e-119
NCK1	5.1705e-124	0.515092	0.763	0.44	1.69272e-119
KCMF1	8.17232e-124	0.443528	0.794	0.46	2.67545e-119
CD59	3.58768e-123	0.558846	0.966	0.98	1.17453e-118
SMS	8.43858e-123	0.633385	0.716	0.398	2.76262e-118
LAMB3	1.34873e-122	1.09212	0.504	0.16	4.41547e-118
CBR3	1.4656e-122	0.670175	0.528	0.165	4.79808e-118
EIF5	1.43493e-120	0.615922	0.986	0.994	4.69768e-116
RPL13A	1.72059e-120	0.510625	0.999	0.999	5.63286e-116
SF1	5.53252e-120	0.465185	0.859	0.626	1.81124e-115
RNF19B	2.70987e-119	0.548101	0.595	0.246	8.87158e-115
SLC25A37	3.51842e-119	0.607202	0.956	0.906	1.15186e-114
HNRNPU	3.7428e-119	0.522117	0.932	0.806	1.22532e-114
PPP1CC	5.21706e-119	0.446228	0.778	0.468	1.70796e-114
ANXA5	1.18911e-118	0.417105	1	1	3.89291e-114
YBX3	1.32276e-116	0.467928	0.994	0.937	4.33044e-112
CYLD	2.91496e-116	0.51608	0.859	0.612	9.54301e-112
DSE	3.40763e-115	0.427802	0.676	0.315	1.11559e-110
MAPKAPK2	3.75817e-115	0.499278	0.805	0.507	1.23035e-110
CCNI	4.14366e-115	0.41598	0.983	0.961	1.35655e-110
DUSP1	7.81487e-115	0.940866	0.75	0.44	2.55843e-110
ANKRD12	1.3726e-114	0.546974	0.837	0.588	4.4936e-110
BRD2	2.75347e-114	0.529759	0.868	0.633	9.01431e-110
RNF114	3.78936e-114	0.443818	0.737	0.411	1.24056e-109
BTG1	5.7484e-114	0.585049	0.996	0.961	1.88191e-109
EIF4G2	1.33263e-113	0.424927	0.958	0.904	4.36278e-109
BTG2	2.08517e-113	0.509794	0.618	0.256	6.82641e-109
MARCKS	8.47747e-113	0.490701	0.478	0.148	2.77535e-108
ARRDC3	2.14639e-112	0.621061	0.68	0.339	7.02685e-108
KDM6B	2.46384e-112	0.679213	0.889	0.672	8.06612e-108
CD82	4.28168e-111	0.511428	0.462	0.142	1.40174e-106
KPNB1	1.01594e-110	0.46333	0.752	0.456	3.32598e-106
TRIM28	4.22775e-109	0.428473	0.633	0.293	1.38408e-104
CXCL2	4.97356e-109	1.58593	0.385	0.087	1.62824e-104
UBA2	7.48453e-109	0.468288	0.854	0.635	2.45029e-104
TAPBP	1.19166e-108	0.435967	0.68	0.375	3.90124e-104
ZC3H12A	1.33974e-108	0.564915	0.639	0.288	4.38603e-104
EIF4H	5.65597e-108	0.412752	0.887	0.696	1.85165e-103
LPAR1	1.18466e-107	0.408993	0.501	0.171	3.87835e-103
TRAF1	7.1145e-107	0.419754	0.338	0.063	2.32915e-102
IL8	9.50071e-107	2.43738	0.442	0.122	3.11034e-102
SAV1	9.52073e-107	0.482213	0.823	0.506	3.1169e-102
HBP1	2.31275e-106	0.42674	0.64	0.296	7.57149e-102
GLS	2.62155e-106	0.510915	0.86	0.614	8.58244e-102
ATP1A1	4.70655e-106	0.43735	0.889	0.653	1.54083e-101
RAP1B	7.87866e-105	0.497846	0.927	0.793	2.57932e-100
RELA	2.39503e-104	0.433979	0.77	0.483	7.84085e-100
IL6ST	2.62704e-104	0.462097	0.833	0.611	8.60039e-100
QKI	2.72439e-104	0.446878	0.77	0.468	8.91912e-100
DFFA	6.92557e-104	0.407171	0.578	0.245	2.26729e-99
PNISR	1.04747e-102	0.455884	0.94	0.833	3.4292e-98
B3GNT7	3.55606e-102	0.508276	0.564	0.242	1.16418e-97
CSNK1E	5.78849e-102	0.48157	0.734	0.438	1.89504e-97
WDR1	1.80623e-101	0.51542	0.798	0.57	5.91325e-97
SOCS2	2.88188e-101	0.423086	0.419	0.121	9.43471e-97
UGCG	8.38964e-101	0.401011	0.628	0.288	2.7466e-96
METRNL	2.43686e-100	0.458278	0.656	0.326	7.9778e-96
JUNB	6.64984e-100	0.835515	0.916	0.737	2.17702e-95
USP47	6.98468e-100	0.420246	0.732	0.43	2.28665e-95
RASSF8	3.67194e-99	0.473994	0.677	0.358	1.20212e-94
CAMK2D	3.69009e-99	0.458639	0.593	0.272	1.20806e-94
UBE2E3	3.87259e-98	0.504431	0.684	0.405	1.26781e-93
HIVEP3	1.84933e-97	0.459456	0.477	0.168	6.05434e-93
ZFP36L2	7.36565e-97	0.701505	0.601	0.284	2.41137e-92
JAK1	1.85347e-96	0.429505	0.836	0.612	6.06788e-92
HNRNPD	5.56954e-95	0.418209	0.91	0.76	1.82335e-90
BCL6	3.70418e-94	0.454267	0.77	0.49	1.21268e-89
G3BP1	1.12729e-93	0.439813	0.838	0.62	3.69052e-89
LRRFIP1	2.02311e-93	0.487399	0.932	0.821	6.62325e-89
NFKBIB	2.08154e-92	0.408229	0.759	0.483	6.81455e-88
WAC	9.27016e-92	0.401116	0.795	0.546	3.03486e-87
UQCRFS1	1.05331e-91	0.42313	0.832	0.647	3.44832e-87
PTBP1	1.27827e-90	0.408182	0.729	0.453	4.1848e-86
UBE2H	2.17704e-90	0.483973	0.855	0.642	7.12719e-86
CDC42	4.94645e-90	0.400101	0.943	0.891	1.61937e-85
CXCL1	6.04461e-90	1.80307	0.515	0.191	1.97888e-85
PTPN2	1.03409e-88	0.42014	0.706	0.437	3.3854e-84
CCT7	2.0538e-87	0.409046	0.804	0.625	6.72374e-83
MEG3	1.42971e-86	0.649133	0.935	0.833	4.68057e-82
TIAM1	4.17393e-86	0.416394	0.642	0.349	1.36646e-81
SNHG12	5.01408e-86	0.935383	0.837	0.778	1.64151e-81
ID2	5.59805e-86	0.515178	0.503	0.205	1.83269e-81
SRM	1.44021e-85	0.568515	0.683	0.472	4.71494e-81
FOSL2	4.97552e-85	0.452877	0.605	0.303	1.62889e-80
PIM1	6.0205e-85	0.548794	0.582	0.276	1.97099e-80
LEPREL1	2.8378e-84	0.690498	0.834	0.75	9.29039e-80
KLHL21	1.21584e-83	0.511796	0.706	0.431	3.98041e-79
MIDN	1.40585e-83	0.485425	0.709	0.432	4.60247e-79
ARHGDIA	1.74775e-83	0.424467	0.709	0.482	5.72178e-79
CYP1B1	2.05662e-83	0.926056	0.451	0.176	6.73297e-79
IFRD1	2.31074e-83	0.427773	0.893	0.67	7.5649e-79
ERN1	4.1111e-83	0.476485	0.824	0.539	1.34589e-78
SOX9	6.26483e-83	0.44128	0.531	0.226	2.05098e-78
NOP56	2.35647e-82	0.50753	0.755	0.528	7.71462e-78
TIFA	4.43872e-82	0.418806	0.696	0.39	1.45315e-77
ITPRIPL2	5.43234e-82	0.450629	0.571	0.294	1.77844e-77
CAV1	1.36186e-81	0.667285	0.927	0.869	4.45846e-77
SESN2	2.89008e-81	0.502833	0.705	0.427	9.46153e-77
SLC4A7	3.19594e-81	0.47132	0.881	0.706	1.04629e-76
SLC43A3	1.06742e-80	0.534745	0.702	0.48	3.49451e-76
HNRNPH1	1.62601e-80	0.483847	0.946	0.884	5.32323e-76
BRI3	7.86959e-79	0.454848	0.831	0.667	2.57635e-74
BMP2	1.84244e-78	0.766955	0.906	0.736	6.03177e-74
CAV2	1.82552e-77	0.48382	0.684	0.464	5.97638e-73
ZFAS1	5.84443e-77	0.403095	0.999	1	1.91335e-72
RHOB	1.31291e-76	1.07591	0.676	0.417	4.29821e-72
SPRY2	7.61552e-76	0.69195	0.881	0.73	2.49317e-71
SVIL	8.49606e-76	0.416324	0.744	0.514	2.78144e-71
HMGN2	1.12595e-74	0.442294	0.885	0.83	3.68612e-70
TRAF4	9.55851e-73	0.414662	0.686	0.433	3.12926e-68
RASD1	5.71691e-72	0.439038	0.529	0.25	1.8716e-67
PDLIM4	1.24206e-71	0.536972	0.8	0.647	4.06627e-67
ATXN10	6.4839e-71	0.412066	0.615	0.382	2.1227e-66
MAFG	4.02468e-69	0.426342	0.584	0.301	1.3176e-64
IMPDH2	6.00792e-69	0.442708	0.777	0.599	1.96687e-64
TPBG	1.22841e-68	0.47153	0.85	0.663	4.02157e-64
GLUL	5.21947e-68	0.473964	0.675	0.437	1.70875e-63
HSPA9	5.43117e-67	0.411961	0.968	0.935	1.77806e-62
CXCL3	3.05767e-66	1.49664	0.447	0.193	1.00102e-61
LMO4	6.98575e-66	0.528357	0.947	0.826	2.28699e-61
CTNNAL1	3.48579e-63	0.421603	0.745	0.592	1.14118e-58
GCLM	4.14342e-63	0.427301	0.851	0.651	1.35647e-58
ACSL3	8.08579e-63	0.434998	0.824	0.683	2.64713e-58
NEAT1	7.33401e-61	0.807606	0.93	0.811	2.40101e-56
MTHFD2	1.20545e-60	0.428053	0.885	0.805	3.94641e-56
CREB5	3.62979e-60	0.469395	0.406	0.17	1.18832e-55
RP11-95P13.1	5.37686e-59	0.829618	0.21	0.042	1.76028e-54
PHLDA1	9.79698e-58	0.581858	0.925	0.832	3.20733e-53
SNHG8	1.1676e-57	0.566969	0.975	0.992	3.82248e-53
TUBB4B	1.26522e-57	0.400395	0.979	0.963	4.14206e-53
PRSS23	5.00295e-55	0.651769	0.508	0.277	1.63786e-50
TCP1	1.49656e-54	0.409829	0.943	0.884	4.89943e-50
COTL1	6.34629e-54	0.45345	0.743	0.6	2.07765e-49
PPAP2B	1.75187e-53	0.40597	0.316	0.115	5.73527e-49
S100A16	1.05924e-52	0.641925	0.487	0.269	3.46774e-48
PIM3	1.75684e-51	0.528339	0.755	0.545	5.75154e-47
MAP2K3	6.88181e-46	0.484503	0.879	0.805	2.25297e-41
SNHG7	8.38273e-45	0.531119	0.819	0.707	2.74434e-40
AXL	8.16089e-44	0.402054	0.589	0.407	2.67171e-39
TGIF1	9.82126e-42	0.45087	0.833	0.684	3.21528e-37
TSC22D1	1.49393e-41	0.73791	0.855	0.726	4.89084e-37
UPP1	9.83619e-40	0.683004	0.675	0.537	3.22017e-35
PMAIP1	8.53564e-37	0.417716	0.401	0.209	2.7944e-32
THAP4	8.7174e-34	0.526247	0.293	0.122	2.8539e-29
IL1RL1	2.68417e-32	1.13535	0.716	0.678	8.78744e-28
CITED2	1.51637e-31	0.427654	0.493	0.316	4.96428e-27
FAT1	4.24311e-30	0.441123	0.316	0.161	1.38911e-25
CHI3L2	5.1538e-28	0.624993	0.792	0.727	1.68725e-23
IER3	2.80598e-27	0.884611	0.929	0.821	9.18623e-23
IL11	6.43351e-23	0.543492	0.296	0.166	2.1062e-18
CREM	1.06121e-22	0.43232	0.698	0.58	3.47418e-18
SERPINA1	1.5598e-22	0.738479	0.841	0.856	5.10649e-18
TNFRSF11B	9.19105e-16	0.967456	0.656	0.654	3.00896e-11
DUSP2	1.46033e-13	0.424272	0.47	0.372	4.78083e-09
LIF	8.55951e-13	0.495049	0.698	0.632	2.80221e-08
KLF6	1.12085e-12	0.406063	0.832	0.79	3.66944e-08
CDO1	1.53808e-11	0.454447	0.366	0.269	5.03537e-07
LOX	1.05938e-09	0.413018	0.568	0.508	3.4682e-05
PTGS2	1.02123e-08	0.548067	0.399	0.321	0.000334332
GEM	1.52038e-06	0.524151	0.718	0.648	0.0497741

## Sheet: EC_DN
	p_val	avg_logFC	pct.1	pct.2	p_val_adj
RPL41	0	-0.488537	1	1	0
RPS28	0	-0.56578	0.999	1	0
SERF2	0	-0.761233	0.995	1	0
C2orf82	0	-1.07116	0.956	1	0
CHAD	0	-1.11925	0.679	0.994	0
MGP	0	-1.29675	0.989	1	0
S100B	0	-1.42008	0.738	0.998	0
MIA	9.19688e-303	-0.82786	0.977	1	3.01088e-298
RPS10	1.27041e-292	-0.547377	1	1	4.15906e-288
RPS21	1.31568e-284	-0.483168	0.997	1	4.30728e-280
COL2A1	1.25552e-275	-1.69994	0.705	0.969	4.11033e-271
CYTL1	2.04523e-272	-1.30156	0.902	0.996	6.69567e-268
VKORC1	3.54158e-256	-0.764844	0.48	0.905	1.15944e-251
RABAC1	2.29154e-252	-0.734011	0.653	0.962	7.50206e-248
FTL	6.72615e-252	-0.747414	0.995	1	2.20201e-247
RPL10	9.07103e-248	-0.517771	1	1	2.96967e-243
CLU	1.3275e-246	-0.815654	0.998	1	4.34598e-242
RPL30	4.39348e-244	-0.512618	1	1	1.43834e-239
SSR3	3.73301e-241	-0.960926	0.615	0.933	1.22211e-236
RPL34	4.88352e-233	-0.506369	1	1	1.59877e-228
PPDPF	8.41215e-232	-0.692261	0.749	0.983	2.75397e-227
OST4	2.21629e-231	-0.68637	0.879	0.992	7.25567e-227
RPL32	2.25618e-230	-0.513153	1	1	7.38629e-226
RPS25	6.25522e-227	-0.614391	0.998	1	2.04783e-222
TMEM14C	4.15554e-222	-0.685251	0.446	0.874	1.36044e-217
SDHA	4.97096e-219	-1.38347	0.67	0.956	1.62739e-214
LSMD1	6.10406e-219	-0.641379	0.46	0.886	1.99835e-214
SPARC	2.08339e-215	-1.26428	0.912	0.996	6.82061e-211
IL11RA	4.47471e-215	-0.717475	0.387	0.868	1.46493e-210
SCRG1	5.44549e-215	-0.928033	0.798	0.997	1.78275e-210
NDUFA1	1.87397e-211	-0.563589	0.738	0.956	6.13499e-207
PLAC9	6.16164e-210	-0.80844	0.645	0.945	2.0172e-205
CD99	1.10643e-209	-0.638112	0.712	0.961	3.62221e-205
GUK1	2.0113e-209	-0.689745	0.775	0.959	6.58459e-205
TMA7	5.17851e-204	-0.470443	0.969	0.998	1.69534e-199
ITM2A	3.03455e-199	-0.7227	0.505	0.912	9.93451e-195
CST3	8.56397e-197	-0.75758	0.996	1	2.80367e-192
MT1X	2.08405e-196	-1.12719	0.906	0.99	6.82276e-192
MAGED2	6.31299e-195	-0.706312	0.505	0.866	2.06675e-190
PFDN5	5.79961e-193	-0.540665	0.981	1	1.89868e-188
TCEB2	3.47898e-190	-0.522884	0.835	0.984	1.13895e-185
PRDX2	8.17864e-190	-0.588676	0.492	0.883	2.67752e-185
IFI27L2	2.45703e-189	-0.598511	0.445	0.851	8.04384e-185
SPINT2	2.70493e-186	-0.783756	0.325	0.773	8.85541e-182
COX7C	5.43554e-186	-0.544606	0.912	0.99	1.77949e-181
FBXO2	9.14503e-185	-0.665992	0.615	0.918	2.9939e-180
RPL11	8.20566e-184	-0.420377	1	1	2.68637e-179
ATP5I	9.72582e-183	-0.531884	0.72	0.945	3.18404e-178
NGFRAP1	3.5719e-182	-0.607032	0.592	0.919	1.16937e-177
COX7A1	4.59473e-181	-0.604114	0.399	0.821	1.50422e-176
C2orf40	5.01619e-178	-1.20665	0.92	0.994	1.6422e-173
UQCR11.1	9.60606e-178	-0.526465	0.665	0.935	3.14483e-173
COMMD6	5.84012e-175	-0.542238	0.86	0.984	1.91194e-170
PDCD6	3.63095e-173	-0.997134	0.847	0.974	1.1887e-168
ITM2B	3.36761e-172	-0.557094	0.958	0.994	1.10249e-167
ATPIF1	2.65059e-170	-0.553581	0.651	0.93	8.67751e-166
SNHG9	1.18854e-169	-0.648363	0.554	0.903	3.89103e-165
UQCRH	9.06188e-169	-0.459377	0.953	0.998	2.96668e-164
BGN	9.44799e-169	-0.536293	0.933	0.999	3.09308e-164
HMGN3	2.78121e-165	-0.533324	0.242	0.707	9.10513e-161
RBP4	4.02947e-165	-0.58242	0.987	0.999	1.31917e-160
SSR4	1.89337e-163	-0.558122	0.81	0.976	6.1985e-159
RNASEH2C	6.29868e-163	-0.509799	0.431	0.809	2.06206e-158
RAMP1	8.57888e-163	-0.731302	0.265	0.699	2.80855e-158
SOD3	2.55564e-158	-0.653594	0.994	1	8.36664e-154
NDUFB1	2.3942e-156	-0.501415	0.579	0.877	7.83812e-152
NDUFB7	1.34394e-153	-0.495985	0.503	0.837	4.3998e-149
C12orf57	2.66935e-152	-0.459965	0.948	0.996	8.73893e-148
COL11A1	3.57125e-152	-0.719759	0.488	0.833	1.16916e-147
ETS1	2.36429e-148	-0.593935	0.758	0.933	7.74021e-144
SMIM4	3.50145e-147	-0.546488	0.488	0.821	1.1463e-142
FXYD1	1.21858e-146	-0.547274	0.654	0.922	3.98938e-142
TSPO	1.24574e-144	-0.573925	0.724	0.929	4.07829e-140
S100A13	3.08934e-142	-0.54388	0.939	0.999	1.01139e-137
PPIC	6.10058e-142	-0.528495	0.54	0.865	1.99721e-137
FKBP2	1.14521e-140	-0.483973	0.399	0.777	3.74919e-136
DDX21	1.22808e-139	-0.480363	0.975	0.988	4.02049e-135
PPIB	3.60761e-138	-0.46459	0.877	0.979	1.18106e-133
CLEC3A	1.34014e-136	-1.18865	0.468	0.824	4.38736e-132
ENHO	6.77738e-136	-0.644455	0.189	0.595	2.21878e-131
NDUFS5	3.76913e-135	-0.463017	0.873	0.985	1.23394e-130
ZSCAN16-AS1	4.31592e-134	-0.441871	0.271	0.678	1.41295e-129
FIS1	1.12389e-131	-0.458859	0.564	0.863	3.67938e-127
PLD3	3.58975e-131	-0.454103	0.304	0.712	1.17521e-126
FGFBP2	4.56989e-131	-0.624712	0.605	0.918	1.49609e-126
EFEMP2	1.2338e-130	-0.474816	0.301	0.69	4.03922e-126
MT-ND4L	1.94874e-130	-0.492078	0.752	0.933	6.3798e-126
TOMM7	2.46338e-130	-0.416753	0.966	1	8.06463e-126
CTSK	1.73699e-128	-0.44384	0.384	0.765	5.68656e-124
SERTAD4-AS1	5.71815e-128	-0.509967	0.215	0.628	1.87201e-123
EIF3J	3.27928e-127	-0.556471	0.881	0.959	1.07357e-122
FCGRT	5.71776e-126	-0.432609	0.577	0.858	1.87188e-121
PRELP	3.10028e-125	-0.603094	0.285	0.68	1.01497e-120
TSPAN6	4.01256e-121	-0.496964	0.404	0.776	1.31363e-116
NDUFB2	1.01099e-118	-0.403529	0.828	0.966	3.30979e-114
TSC22D3	2.4035e-117	-0.816108	0.404	0.754	7.86858e-113
SFRP2	4.21683e-117	-0.61739	0.126	0.537	1.3805e-112
UBB	1.98783e-116	-0.488881	0.952	0.986	6.50776e-112
ITM2C	6.17168e-116	-0.606837	0.692	0.916	2.02048e-111
C19orf60	6.74884e-116	-0.409914	0.36	0.717	2.20943e-111
PRDX4	5.63557e-114	-0.406973	0.752	0.943	1.84497e-109
PDE4DIP	1.05264e-112	-0.442883	0.539	0.834	3.44613e-108
ATP5G2	8.82183e-112	-0.44308	0.652	0.874	2.88809e-107
COX5B	9.47185e-112	-0.414883	0.761	0.932	3.10089e-107
RN7SL1	1.04202e-110	-0.626924	0.531	0.807	3.41135e-106
CTSF	1.10185e-110	-0.514884	0.508	0.788	3.60723e-106
MT1E	3.45962e-109	-0.803151	0.768	0.958	1.13261e-104
FMOD	4.37546e-109	-0.58237	0.592	0.836	1.43244e-104
LAPTM4A	2.26604e-108	-0.406223	0.894	0.979	7.41856e-104
DBI	3.8626e-107	-0.575341	0.868	0.97	1.26454e-102
TPM2	1.77024e-105	-0.438377	0.55	0.837	5.79542e-101
NME3	1.65561e-102	-0.41661	0.186	0.547	5.42012e-98
CTD-2298J14.2	1.57122e-100	-0.402163	0.098	0.46	5.14385e-96
FRZB	3.48149e-99	-0.473615	0.692	0.972	1.13977e-94
CUTA	1.09135e-98	-0.428103	0.607	0.854	3.57285e-94
NDUFA4L2	2.8448e-98	-0.57906	0.091	0.435	9.3133e-94
DDT	5.92358e-96	-0.462111	0.743	0.904	1.93926e-91
LECT1	6.01225e-96	-0.519483	0.538	0.816	1.96829e-91
CHST3	1.69425e-95	-0.46762	0.263	0.584	5.54663e-91
DSTN	1.24768e-93	-0.425813	0.966	0.996	4.08466e-89
PCOLCE	2.57416e-93	-0.509115	0.484	0.77	8.42729e-89
SBDS	1.52896e-91	-0.407411	0.926	0.978	5.00552e-87
COPZ2	1.54637e-88	-0.433372	0.335	0.627	5.06251e-84
ELN	7.70884e-84	-0.679978	0.654	0.872	2.52372e-79
NMB	2.90097e-82	-0.483977	0.569	0.819	9.49718e-78
LIMA1	1.34869e-80	-0.524601	0.535	0.773	4.41534e-76
HSPA1A	5.28044e-80	-0.904692	0.773	0.847	1.72871e-75
CKB	1.68538e-77	-0.46001	0.493	0.766	5.5176e-73
LINC00324	5.11381e-77	-0.54078	0.251	0.553	1.67416e-72
SRPX2	5.74534e-76	-0.41404	0.499	0.743	1.88091e-71
TCEAL2	7.05568e-76	-0.436142	0.577	0.81	2.30989e-71
COL9A3	1.11298e-74	-0.538021	0.905	0.984	3.64369e-70
SERPINA5	1.50699e-74	-0.528259	0.293	0.578	4.93359e-70
HSPB8	2.56568e-74	-0.498869	0.263	0.565	8.39952e-70
FBLN7	1.69413e-72	-0.464528	0.32	0.582	5.54625e-68
KIAA0040	3.33797e-72	-0.56051	0.206	0.483	1.09278e-67
CTGF	4.68939e-71	-0.701887	0.678	0.886	1.53521e-66
PNP	9.33142e-71	-0.4626	0.903	0.943	3.05492e-66
CALD1	4.70099e-69	-0.411485	0.577	0.849	1.53901e-64
NXT1	9.83615e-69	-0.457863	0.732	0.848	3.22016e-64
VIT	8.22971e-67	-0.410074	0.365	0.631	2.69424e-62
C1QTNF3	4.97187e-64	-0.410884	0.36	0.635	1.62769e-59
HTRA1	3.6978e-63	-0.483359	0.308	0.54	1.21059e-58
MT1M	4.89439e-61	-0.809356	0.599	0.815	1.60233e-56
ACSF2	1.26919e-56	-0.693494	0.263	0.512	4.15506e-52
MDFI	2.04631e-55	-0.561076	0.377	0.582	6.6992e-51
EMP2	2.6426e-55	-0.549009	0.638	0.767	8.65136e-51
DUSP14	4.03333e-53	-0.489749	0.508	0.73	1.32043e-48
LDHA	3.51369e-52	-0.533352	0.965	0.988	1.15031e-47
AZGP1	3.68277e-52	-0.44111	0.45	0.678	1.20567e-47
TUBA1A	2.44545e-49	-0.476792	0.449	0.672	8.00592e-45
PLCXD1	5.33447e-49	-0.441361	0.175	0.41	1.7464e-44
CDKN1C	1.19347e-47	-0.74398	0.301	0.502	3.90719e-43
MT1G	2.92791e-47	-0.583872	0.266	0.516	9.58541e-43
CTH	6.04929e-47	-0.443188	0.379	0.607	1.98042e-42
TUBB2A	6.43477e-47	-0.416241	0.858	0.923	2.10661e-42
GPRC5C	1.11102e-41	-0.401648	0.366	0.551	3.63725e-37
PMEPA1	7.64538e-41	-0.599389	0.697	0.783	2.50295e-36
CRYAB	9.64073e-32	-0.474931	0.254	0.465	3.15618e-27
EMP1	2.84246e-31	-0.614244	0.683	0.767	9.30564e-27
MIR4435-1HG	6.29113e-29	-0.481569	0.467	0.624	2.05959e-24
MAEA	1.10338e-24	-0.656805	0.336	0.451	3.61224e-20
HSPB1	5.30084e-20	-0.416896	0.846	0.94	1.73539e-15
ITGA2	1.06203e-19	-0.415447	0.2	0.328	3.47686e-15
CXCL14	8.27728e-17	-0.450298	0.103	0.216	2.70981e-12
COL1A2	1.17033e-06	-0.411224	0.408	0.432	0.0383144

## Sheet: IC_UP
	p_val	avg_logFC	pct.1	pct.2	p_val_adj
IL8	0	3.00179	0.661	0.082	0
CXCL1	0	2.83855	0.666	0.16	0
TNFRSF11B	0	2.10984	0.906	0.657	0
LAMB3	0	1.90137	0.77	0.256	0
TNFAIP2	0	1.86561	0.9	0.326	0
CSF1	0	1.73965	0.92	0.459	0
C11orf96	0	1.62328	0.715	0.166	0
LPP	0	1.5371	0.936	0.508	0
ICAM1	0	1.32338	0.91	0.56	0
SOD2	0	1.23871	1	0.998	0
KLF2	0	1.23528	0.78	0.326	0
CD82	0	1.22574	0.834	0.183	0
DUSP1	0	1.18154	0.93	0.584	0
G0S2	0	1.16622	0.983	0.835	0
NFKBIA	0	1.12825	0.996	0.948	0
IFNGR2	0	1.0922	0.971	0.772	0
TNFAIP8	0	1.04966	0.811	0.25	0
FAM129A	0	1.04013	0.897	0.409	0
MAST4	0	1.03823	0.871	0.297	0
MEG3	0	1.02976	0.973	0.769	0
JUND	0	1.02595	0.969	0.563	0
JUN	0	1.00443	0.898	0.651	0
ISG20	0	0.989517	0.954	0.838	0
YWHAH	0	0.982593	0.882	0.497	0
SLC39A14	0	0.957633	0.997	0.913	0
MTURN	0	0.953547	0.958	0.549	0
B3GNT7	0	0.903474	0.87	0.34	0
TNIP1	0	0.886676	0.906	0.344	0
NFKBIZ	0	0.884015	0.845	0.237	0
CLMP	0	0.869157	0.974	0.814	0
GSN	0	0.860561	0.965	0.809	0
RPS20	0	0.854086	1	0.999	0
WTAP	0	0.844117	0.992	0.917	0
MT-ND1	0	0.823319	0.999	1	0
CD44	0	0.81309	0.999	0.997	0
SDCBP	0	0.809018	0.998	0.978	0
RPS2	0	0.803508	1	1	0
GBP2	0	0.799539	0.717	0.096	0
RNF19B	0	0.796849	0.804	0.28	0
COL6A2	0	0.792677	0.987	0.817	0
CYLD	0	0.781155	0.931	0.621	0
PDPN	0	0.774659	0.962	0.897	0
EIF4A2	0	0.773165	0.985	0.909	0
CEBPB	0	0.767807	0.952	0.874	0
HLA-C	0	0.766549	0.972	0.855	0
MAP4K4	0	0.760502	0.958	0.726	0
ID2	0	0.753989	0.673	0.185	0
RPL13A	0	0.746484	1	1	0
KLF4	0	0.737014	0.849	0.467	0
EVA1B	0	0.73319	0.906	0.49	0
MT-ATP6	0	0.72948	1	1	0
STARD10	0	0.703159	0.86	0.207	0
CEBPD	0	0.686756	0.988	0.917	0
RYK	0	0.669859	0.897	0.429	0
HIVEP3	0	0.662408	0.662	0.16	0
SAMD4B	0	0.657752	0.872	0.532	0
HDGF	0	0.64987	0.915	0.601	0
GLTP	0	0.64588	0.929	0.704	0
MT-ND4	0	0.641578	1	1	0
TAPBP	0	0.640471	0.918	0.595	0
ATP2B1	0	0.639167	0.835	0.505	0
USP13	0	0.638352	0.764	0.19	0
RPL27A	0	0.637725	1	0.997	0
CCNI	0	0.636144	0.998	0.995	0
MOXD1	0	0.631263	0.759	0.222	0
PDGFRA	0	0.622311	0.673	0.202	0
IFNAR2	0	0.618876	0.855	0.398	0
SLC25A37	0	0.617572	0.987	0.965	0
GAREM	0	0.607328	0.679	0.181	0
EEF2	0	0.605363	0.999	0.996	0
SOCS3	0	0.604146	0.733	0.286	0
MT-CO3	0	0.592774	1	1	0
IER5	0	0.591288	0.907	0.538	0
LPAR1	0	0.586676	0.739	0.283	0
MAP2K2	0	0.58543	0.891	0.377	0
RPS11	0	0.574106	1	1	0
KMT2A	0	0.571014	0.773	0.256	0
PRKAR1A	0	0.564855	0.944	0.785	0
ELL2	0	0.564827	0.878	0.624	0
RPL7	0	0.560426	1	1	0
VCP	0	0.55647	0.957	0.853	0
PHC2	0	0.556385	0.944	0.671	0
PTP4A2	0	0.551242	0.982	0.9	0
OGFRL1	0	0.548938	0.889	0.578	0
QKI	0	0.54812	0.886	0.5	0
PSD3	0	0.544721	0.777	0.396	0
UGCG	0	0.544492	0.834	0.477	0
NUCKS1	0	0.534506	0.949	0.782	0
SLC15A4	0	0.533227	0.76	0.29	0
GNAS	0	0.532828	0.999	0.958	0
DGKH	0	0.526221	0.786	0.414	0
MAPKBP1	0	0.523993	0.684	0.171	0
SMTN	0	0.518011	0.817	0.465	0
STK40	0	0.516486	0.871	0.528	0
RAB21	0	0.51134	0.904	0.538	0
SERTAD2	0	0.507742	0.824	0.489	0
UBE2M	0	0.494671	0.834	0.314	0
BRI3	0	0.494299	0.971	0.894	0
AHCYL1	0	0.491611	0.831	0.474	0
FNBP1	0	0.4912	0.817	0.431	0
MBD2	0	0.489247	0.861	0.448	0
UBE2Z	0	0.487531	0.862	0.474	0
EEF1A1	0	0.486993	1	1	0
SLC25A28	0	0.48509	0.735	0.23	0
NFKB2	0	0.483775	0.826	0.409	0
MT-CO2	0	0.4805	1	1	0
ANXA7	0	0.478048	0.918	0.697	0
SIRPA	0	0.477996	0.703	0.203	0
DSE	0	0.477746	0.815	0.431	0
CPE	0	0.476457	0.984	0.872	0
ZC3H12A	0	0.471301	0.717	0.235	0
TWSG1	0	0.459223	0.793	0.407	0
GLTSCR2	0	0.458127	0.947	0.819	0
APLP2	0	0.44749	0.881	0.608	0
ZNRF1	0	0.441696	0.749	0.262	0
CTDSP2	0	0.436617	0.844	0.483	0
TAF10	0	0.433053	0.851	0.518	0
CHMP4B	0	0.41109	0.981	0.914	0
NCK2	0	0.40844	0.776	0.358	0
RELB	6.30487e-307	0.425458	0.829	0.48	2.06409e-302
NOS2	1.28004e-302	1.42238	0.458	0.009	4.19061e-298
ITGAV	2.91624e-302	0.427081	0.78	0.392	9.54719e-298
SLC25A6	7.06847e-299	0.457344	0.984	0.916	2.31408e-294
TUSC1	6.28973e-297	0.468724	0.751	0.33	2.05913e-292
NR1D1	7.15034e-297	0.588592	0.719	0.31	2.34088e-292
SLC43A3	8.45102e-295	0.562939	0.917	0.701	2.76669e-290
TGFBR3	1.75251e-293	0.473701	0.545	0.098	5.73737e-289
KMT2E	1.9298e-293	0.462977	0.87	0.6	6.31778e-289
SLCO3A1	1.17113e-292	0.417688	0.652	0.213	3.83405e-288
PPAP2B	1.24939e-291	0.803023	0.678	0.279	4.09025e-287
BCLAF1	8.83572e-291	0.444838	0.87	0.621	2.89264e-286
PTRF	1.57596e-290	0.692289	0.917	0.802	5.15939e-286
ALCAM	7.63636e-290	0.417061	0.517	0.07	2.49999e-285
RASSF8	4.97459e-287	0.485933	0.836	0.451	1.62858e-282
MYH9	1.4746e-286	0.437159	0.872	0.609	4.82756e-282
TBC1D1	2.38909e-286	0.406525	0.743	0.348	7.82141e-282
EXT2	2.13635e-284	0.409473	0.821	0.506	6.994e-280
ASS1	5.69584e-283	0.531748	0.871	0.623	1.8647e-278
STAT5A	1.84381e-282	0.425002	0.557	0.117	6.03627e-278
PPP1R15B	1.20158e-281	0.551606	0.844	0.595	3.93372e-277
ANKLE2	2.62965e-280	0.457623	0.845	0.554	8.60896e-276
MT-ND2	3.20134e-280	0.464434	0.999	1	1.04805e-275
DLC1	4.44111e-279	0.421154	0.667	0.231	1.45393e-274
APP	3.16265e-275	0.402974	0.911	0.724	1.03539e-270
GNAI2	1.80325e-273	0.429481	0.882	0.62	5.90348e-269
TRIM8	1.44738e-270	0.446054	0.79	0.471	4.73845e-266
SESTD1	1.59386e-268	0.426984	0.757	0.378	5.21799e-264
HMGA1	1.84058e-266	0.615094	0.996	0.956	6.02571e-262
CAV1	2.26855e-266	0.586608	0.997	0.967	7.42679e-262
PHIP	2.6825e-266	0.406136	0.674	0.277	8.78196e-262
RHOB	6.82819e-266	0.819196	0.686	0.295	2.23541e-261
ACSL3	1.04627e-264	0.583853	0.966	0.907	3.42528e-260
CXCL3	1.65953e-263	1.84081	0.499	0.075	5.43296e-259
TRAF1	5.89034e-263	0.591666	0.606	0.197	1.92838e-258
COL6A1	1.80054e-262	0.553794	0.962	0.849	5.89461e-258
CXCL2	6.12699e-262	1.45949	0.47	0.05	2.00585e-257
COLGALT2	3.25075e-261	0.601476	0.551	0.141	1.06423e-256
SAV1	3.15782e-260	0.44629	0.892	0.626	1.03381e-255
SERPINA1	2.5939e-258	0.949446	0.987	0.976	8.4919e-254
ITPRIPL2	6.36684e-255	0.515335	0.897	0.708	2.08438e-250
RAB13	1.12677e-252	0.484212	0.867	0.664	3.68882e-248
UBE2H	3.47901e-251	0.401404	0.864	0.619	1.13896e-246
CX3CL1	1.95003e-250	0.868644	0.506	0.107	6.38401e-246
MXD1	2.35238e-250	0.630011	0.623	0.236	7.70124e-246
CCNL1	3.08286e-250	0.433509	0.915	0.735	1.00927e-245
MT-ND5	1.39833e-249	0.650639	0.998	0.999	4.57786e-245
RIPK2	1.79845e-249	0.457484	0.587	0.181	5.88775e-245
NR3C1	9.58703e-249	0.461938	0.827	0.567	3.1386e-244
OTUD1	1.20643e-248	0.412683	0.462	0.055	3.94963e-244
C6orf48	3.25342e-247	0.423401	0.93	0.779	1.0651e-242
GTF2I	4.57188e-246	0.403586	0.831	0.569	1.49674e-241
RB1CC1	2.39738e-245	0.431225	0.832	0.563	7.84854e-241
CD81	8.23466e-245	0.450512	0.998	0.916	2.69586e-240
JUNB	2.99803e-244	0.619488	0.939	0.799	9.81495e-240
LRRFIP2	3.15993e-243	0.499376	0.867	0.64	1.0345e-238
DYNLT3	4.52266e-240	0.427	0.886	0.718	1.48063e-235
ACADVL	1.78736e-238	0.423533	0.901	0.726	5.85145e-234
PPP1R14B	8.43087e-238	0.806661	0.863	0.732	2.7601e-233
MARCKS	1.96844e-232	0.629193	0.574	0.201	6.44427e-228
BTG2	4.28011e-231	0.512095	0.697	0.338	1.40122e-226
EPS8	1.94991e-230	0.445956	0.922	0.756	6.38363e-226
FGFR1	2.14716e-230	0.482222	0.962	0.91	7.02938e-226
CAV2	1.14959e-228	0.483673	0.902	0.751	3.76353e-224
SPAG9	4.75483e-227	0.545172	0.939	0.862	1.55664e-222
TMX4	1.82987e-225	0.523499	0.728	0.402	5.99064e-221
FOSB	1.01834e-218	0.578429	0.659	0.312	3.33384e-214
FOS	6.67359e-216	0.934493	0.665	0.335	2.1848e-211
GCC2	7.50836e-216	0.41149	0.857	0.642	2.45809e-211
GOLGA4	1.30684e-215	0.416283	0.871	0.672	4.27834e-211
PIM1	1.38583e-213	0.492498	0.64	0.278	4.53693e-209
FNDC3B	1.87692e-213	0.517298	0.944	0.844	6.14466e-209
CYP1B1	4.51249e-211	1.20435	0.557	0.207	1.4773e-206
CSPG4	2.96915e-210	0.478596	0.808	0.621	9.7204e-206
S100A16	5.16909e-210	0.856972	0.73	0.419	1.69226e-205
ELF3	2.5478e-208	0.423581	0.402	0.046	8.34098e-204
ADAMTS9	7.39838e-204	0.459875	0.367	0.027	2.42208e-199
SMS	3.21081e-202	0.492063	0.887	0.7	1.05115e-197
DUSP5	3.7568e-201	0.501697	0.686	0.362	1.2299e-196
DAAM1	5.99268e-199	0.444403	0.66	0.325	1.96188e-194
EDIL3	1.08474e-196	0.401713	0.735	0.439	3.55122e-192
PNRC1	8.14847e-195	0.448682	0.973	0.877	2.66765e-190
SOX9	3.67593e-194	0.607063	0.726	0.431	1.20343e-189
SULT1C4	7.8885e-193	0.418096	0.456	0.112	2.58254e-188
UBALD2	2.85083e-186	0.421003	0.797	0.517	9.33306e-182
GPR56	2.00166e-180	0.427837	0.435	0.109	6.55303e-176
ITGA5	4.91623e-179	0.427196	0.681	0.387	1.60948e-174
TMEM37	1.71987e-169	0.440574	0.312	0.02	5.63051e-165
IER2	1.71662e-166	0.488908	0.863	0.675	5.61986e-162
MARCKSL1	2.4246e-161	0.623008	0.863	0.682	7.93766e-157
EPAS1	3.26387e-161	0.425712	0.788	0.598	1.06853e-156
STEAP1	1.73223e-155	0.442598	0.479	0.182	5.67099e-151
CD83	2.08767e-153	0.425354	0.607	0.306	6.83461e-149
CHI3L1	3.31498e-152	1.05937	0.747	0.506	1.08526e-147
KLF3	6.42142e-151	0.47101	0.728	0.493	2.10224e-146
LAMC2	1.63415e-126	0.708696	0.493	0.211	5.34989e-122
TSC22D1	5.33983e-122	0.567653	0.811	0.628	1.74815e-117
RP11-95P13.1	5.47767e-121	0.674435	0.303	0.059	1.79328e-116
LOX	5.01669e-119	0.752777	0.837	0.778	1.64236e-114
IER3	1.0641e-118	0.569646	0.95	0.865	3.48366e-114
SCUBE3	1.96871e-115	0.488016	0.754	0.596	6.44518e-111
CD40	5.27867e-105	0.424564	0.868	0.786	1.72813e-100
PDLIM4	1.46967e-100	0.410127	0.963	0.954	4.8114e-96
LEPREL1	3.23766e-100	0.495068	0.935	0.949	1.05995e-95
BIRC3	8.85343e-96	0.440216	0.79	0.578	2.89844e-91
CHI3L2	8.95215e-94	0.871977	0.885	0.804	2.93076e-89
VCAM1	1.92524e-90	0.594306	0.177	0.008	6.30284e-86
RRAD	2.50022e-80	0.452076	0.529	0.314	8.18522e-76
CSF3	4.01519e-74	0.483674	0.145	0.005	1.31449e-69
PTGS2	7.3578e-62	0.483034	0.472	0.269	2.4088e-57
ID1	1.87494e-55	0.536337	0.563	0.402	6.13818e-51
AKR1C2	1.99913e-52	0.556649	0.292	0.132	6.54475e-48
INSIG1	8.47114e-51	0.439007	0.524	0.376	2.77328e-46
TIMP3	6.5718e-37	0.49633	0.936	0.924	2.15148e-32
MMP1	1.38408e-33	1.05538	0.131	0.037	4.53121e-29
IGFBP6	4.95598e-29	0.60684	0.403	0.296	1.62249e-24
IGFBP3	6.88672e-29	0.588998	0.256	0.143	2.25458e-24
PRSS23	1.62894e-24	0.480041	0.603	0.547	5.33282e-20
ESM1	1.57415e-22	0.657534	0.202	0.113	5.15346e-18
IL11	2.62204e-19	0.498433	0.24	0.155	8.58402e-15
TIMP1	9.49423e-14	0.565255	0.961	0.981	3.10822e-09
IL23A	5.53771e-13	0.568903	0.222	0.156	1.81294e-08

## Sheet: IC_DN
	p_val	avg_logFC	pct.1	pct.2	p_val_adj
BTF3	0	-0.400332	0.999	1	0
STC2	0	-0.402488	0.13	0.542	0
RPL36AL	0	-0.416836	0.995	1	0
TOMM5	0	-0.419199	0.679	0.922	0
C11orf31	0	-0.420355	0.815	0.964	0
NDUFA1	0	-0.420571	0.909	0.985	0
NDUFB2	0	-0.42657	0.953	0.993	0
RPS21	0	-0.428314	1	1	0
TMA7	0	-0.439021	0.993	1	0
NPM1	0	-0.441258	1	1	0
U2AF1	0	-0.445091	0.97	0.998	0
SUB1	0	-0.447538	0.991	0.999	0
ATP5J2	0	-0.448677	0.932	0.992	0
ZNF593	0	-0.452175	0.715	0.934	0
BRIX1	0	-0.463691	0.609	0.91	0
SMIM4	0	-0.467086	0.517	0.853	0
METAP2	0	-0.472284	0.886	0.982	0
MRPL32	0	-0.482748	0.792	0.971	0
PPIB	0	-0.483218	0.965	0.994	0
NIFK	0	-0.48524	0.67	0.93	0
BZW1	0	-0.486607	0.996	1	0
ATP5I	0	-0.489931	0.893	0.988	0
MRPL36	0	-0.490781	0.717	0.951	0
TIMM13	0	-0.494293	0.729	0.939	0
GPATCH4	0	-0.494506	0.635	0.959	0
TIMM10	0	-0.504809	0.753	0.943	0
RPL22L1	0	-0.505404	0.811	0.976	0
ATPIF1	0	-0.506358	0.613	0.927	0
SNHG9	0	-0.507803	0.367	0.78	0
HSP90AB1	0	-0.508619	0.998	1	0
NHP2L1	0	-0.508873	0.974	0.997	0
RSL1D1	0	-0.526437	0.802	0.983	0
PRDX1	0	-0.526802	0.999	1	0
IL11RA	0	-0.528393	0.291	0.725	0
COA4	0	-0.532183	0.753	0.959	0
RPS10	0	-0.53494	1	1	0
RAN	0	-0.543055	0.996	1	0
MIR22HG	0	-0.54374	0.655	0.94	0
TCEB1	0	-0.557227	0.95	0.997	0
SBDS	0	-0.558421	0.89	0.99	0
TSPO	0	-0.563136	0.788	0.956	0
C2orf82	0	-0.570421	0.989	1	0
MYL12B	0	-0.57888	0.99	0.999	0
RSL24D1	0	-0.579796	0.969	0.998	0
PNO1	0	-0.580222	0.669	0.963	0
ARPC5L	0	-0.581966	0.852	0.979	0
CCT2	0	-0.583109	0.782	0.984	0
SERF2	0	-0.59335	0.999	1	0
NDUFAF4	0	-0.593835	0.549	0.94	0
LIMA1	0	-0.595068	0.599	0.915	0
EIF5B	0	-0.597522	0.863	0.988	0
WDR43	0	-0.60418	0.544	0.936	0
RRP15	0	-0.610827	0.555	0.934	0
SNHG15	0	-0.611317	0.632	0.967	0
REXO2	0	-0.61308	0.813	0.986	0
TFAM	0	-0.633461	0.543	0.942	0
SNRPD1	0	-0.637363	0.953	0.998	0
EIF1AX	0	-0.652205	0.919	0.997	0
PA2G4	0	-0.661531	0.85	0.992	0
HIST1H4C	0	-0.66522	0.404	0.798	0
MYL12A	0	-0.669456	0.986	0.999	0
RN7SL1	0	-0.670176	0.366	0.808	0
SNRPB	0	-0.688688	0.966	1	0
CYCS	0	-0.714908	0.954	0.999	0
GCLM	0	-0.789617	0.739	0.966	0
S100A1	0	-0.805055	0.882	0.993	0
CHAD	0	-0.843794	0.803	0.99	0
MGP	0	-0.845571	0.993	1	0
MIA	0	-0.86462	0.989	1	0
DUSP14	0	-0.869529	0.408	0.907	0
NOP16	0	-0.871707	0.571	0.983	0
MRPL44	0	-0.875856	0.531	0.913	0
MT1G	0	-0.881789	0.186	0.637	0
PLAC9	0	-0.898872	0.687	0.967	0
FTL	0	-0.91405	0.998	1	0
MT2A	0	-0.917239	1	1	0
SLC3A2	0	-0.920497	0.901	0.999	0
NCL	0	-0.93449	0.955	1	0
S100B	0	-0.937321	0.83	0.99	0
SSR3	0	-1.00491	0.77	0.967	0
CLEC3A	0	-1.02406	0.507	0.901	0
TALDO1	0	-1.02434	0.839	0.944	0
EIF3J	0	-1.03548	0.827	1	0
DDX21	0	-1.06201	0.869	1	0
MT1M	0	-1.47193	0.358	0.818	0
CYTL1	0	-1.73443	0.857	0.987	0
MT1X	0	-1.93364	0.794	0.993	0
MT1E	0	-2.17241	0.669	0.99	0
HMOX1	0	-2.53576	0.259	0.857	0
CNBP	1.77682e-306	-0.40539	0.959	0.998	5.81697e-302
ILF2	1.48724e-302	-0.42466	0.911	0.987	4.86893e-298
TRMT10C	1.23012e-301	-0.42866	0.521	0.857	4.02716e-297
KIAA0020	1.92512e-299	-0.403657	0.494	0.862	6.30247e-295
POLR2L	8.5502e-299	-0.439553	0.939	0.994	2.79917e-294
RBP4	1.48506e-297	-0.486742	0.998	1	4.86179e-293
CCT6A	8.11747e-297	-0.426598	0.858	0.984	2.6575e-292
NDUFA4L2	2.24906e-296	-0.457969	0.104	0.474	7.36297e-292
RPF2	2.46972e-295	-0.435499	0.646	0.934	8.08536e-291
EBNA1BP2	1.88025e-292	-0.454991	0.806	0.967	6.15556e-288
TIMM8A	2.16157e-291	-0.443426	0.474	0.813	7.07656e-287
MRTO4	9.52759e-289	-0.424509	0.638	0.933	3.11914e-284
SLC29A1	3.15517e-286	-0.421354	0.307	0.706	1.03294e-281
NOLC1	5.01331e-286	-0.433978	0.513	0.853	1.64126e-281
DKC1	1.68069e-283	-0.447202	0.64	0.927	5.50225e-279
NANS	1.74912e-283	-0.44147	0.603	0.869	5.72626e-279
TXN	4.29564e-281	-0.684509	0.999	1	1.40631e-276
COX7A1	1.52215e-276	-0.40373	0.543	0.848	4.98321e-272
C12orf57	1.76877e-276	-0.421344	0.924	0.987	5.79058e-272
DDX18	7.62881e-276	-0.448993	0.779	0.946	2.49752e-271
MRPS12	5.28382e-273	-0.414756	0.614	0.878	1.72982e-268
PPDPF	3.34389e-271	-0.418453	0.891	0.985	1.09472e-266
MAP1LC3B	1.03758e-268	-0.484062	0.957	0.992	3.39684e-264
SETD5-AS1	5.36746e-268	-0.467856	0.548	0.848	1.7572e-263
VKORC1	5.79428e-264	-0.406252	0.659	0.904	1.89693e-259
C8orf33	3.86294e-262	-0.402821	0.687	0.924	1.26465e-257
PFN1	1.73765e-258	-0.431626	0.992	1	5.68871e-254
PAK1IP1	4.38516e-258	-0.409671	0.534	0.868	1.43561e-253
SCRG1	1.45953e-255	-0.467385	0.97	1	4.7782e-251
SARS	7.933e-254	-0.41459	0.816	0.972	2.59711e-249
LINC00116	1.18587e-252	-0.427278	0.676	0.908	3.88231e-248
GSTO1	7.40343e-248	-0.545001	0.843	0.942	2.42374e-243
HNRNPAB	2.57493e-246	-0.464796	0.865	0.976	8.42979e-242
NME1	4.56715e-244	-0.53413	0.794	0.93	1.49519e-239
LDHA	1.93684e-240	-0.873458	0.97	0.999	6.34084e-236
FAM133B	8.84424e-239	-0.408135	0.713	0.911	2.89543e-234
CCNH	5.61458e-237	-0.433229	0.477	0.776	1.8381e-232
CHST3	5.62215e-235	-0.425512	0.217	0.567	1.84058e-230
ELK3	1.80719e-234	-0.435635	0.793	0.958	5.91638e-230
FABP5	2.27707e-227	-0.661556	0.787	0.946	7.45467e-223
CASP4	3.75439e-227	-0.479803	0.674	0.894	1.22911e-222
NUPR1	1.05583e-224	-0.427473	0.959	0.996	3.45659e-220
SRSF7	6.56448e-217	-0.473654	0.815	0.967	2.14908e-212
MT1A	1.21969e-215	-0.756284	0.548	0.848	3.99301e-211
HNRNPF	9.15022e-212	-0.407046	0.869	0.977	2.9956e-207
RAMP1	8.6362e-209	-0.45237	0.286	0.611	2.82732e-204
HERPUD1	1.77296e-208	-0.44124	0.942	0.992	5.80431e-204
MT-ND4L	2.37083e-207	-0.405615	0.916	0.981	7.76162e-203
MRPS6	1.14243e-204	-0.610037	0.854	0.942	3.7401e-200
MAT2A	4.48004e-204	-0.431706	0.724	0.936	1.46668e-199
COL2A1	3.26963e-202	-1.31505	0.825	0.95	1.07041e-197
TKT	5.93703e-199	-0.497633	0.73	0.859	1.94366e-194
CRYAB	3.14619e-193	-1.00261	0.214	0.547	1.03e-188
CALD1	3.47687e-191	-0.485052	0.796	0.972	1.13826e-186
FST	2.56647e-188	-1.05031	0.637	0.861	8.40212e-184
SNAPC1	6.25923e-188	-0.632287	0.514	0.741	2.04915e-183
TAGLN	1.83538e-185	-0.671919	0.595	0.869	6.00867e-181
RCAN1	7.12971e-181	-0.776887	0.599	0.82	2.33412e-176
NMB	1.25339e-179	-0.484799	0.538	0.824	4.10336e-175
SF3B14	4.051e-172	-0.400414	0.98	0.997	1.32622e-167
EIF4EBP1	2.47868e-163	-0.506041	0.722	0.88	8.11472e-159
SFRP2	1.17268e-158	-0.44021	0.155	0.431	3.8391e-154
DOK5	1.36721e-156	-0.410856	0.555	0.784	4.47596e-152
MYC	3.95419e-154	-0.427026	0.505	0.786	1.29452e-149
PNP	2.22079e-150	-0.605627	0.856	0.934	7.27044e-146
HSPB1	1.26015e-142	-0.433623	0.507	0.805	4.12549e-138
MIR4435-1HG	1.02691e-141	-0.428546	0.158	0.421	3.36191e-137
CST3	1.45964e-138	-0.528396	0.999	1	4.77856e-134
GLIPR1	1.65041e-138	-0.461459	0.765	0.92	5.40312e-134
COL11A1	8.15857e-138	-0.516287	0.576	0.791	2.67095e-133
CXCL14	3.96669e-136	-1.05726	0.152	0.409	1.29862e-131
CYR61	3.01653e-127	-0.425778	0.711	0.931	9.87551e-123
DDIT4	1.21515e-125	-0.567736	0.332	0.565	3.97816e-121
ETS1	6.51853e-123	-0.411617	0.753	0.884	2.13404e-118
CTGF	2.24921e-122	-1.02162	0.659	0.874	7.36347e-118
SPARC	3.02425e-92	-0.805868	0.923	0.986	9.90079e-88
ELN	1.24715e-88	-0.519081	0.637	0.823	4.08291e-84
PMEPA1	3.98883e-86	-1.07184	0.505	0.664	1.30586e-81
ERRFI1	3.46812e-83	-0.631736	0.831	0.941	1.13539e-78
ARID5B	3.11055e-76	-0.413948	0.688	0.819	1.01833e-71
ITGA2	8.29145e-66	-0.475248	0.085	0.22	2.71445e-61
MSMP	4.19176e-65	-1.06775	0.349	0.521	1.3723e-60
C2orf40	1.09916e-60	-0.716143	0.96	0.987	3.59843e-56
NNMT	2.7712e-58	-0.443233	0.722	0.849	9.07236e-54

## Sheet: LC_UP
	p_val	avg_logFC	pct.1	pct.2	p_val_adj
IL8	0	3.55739	0.753	0.115	0
CXCL1	0	3.14042	0.658	0.149	0
CXCL3	0	2.47426	0.603	0.111	0
CXCL2	0	1.9879	0.538	0.065	0
CYP1B1	0	1.97649	0.764	0.259	0
SLC7A2	0	1.6415	0.81	0.262	0
IER3	0	1.58212	0.953	0.779	0
LAMB3	0	1.31818	0.589	0.145	0
MT-ND1	0	1.30492	0.997	0.999	0
CSF1	0	1.15851	0.617	0.184	0
ISG20	0	1.1099	0.927	0.764	0
CLMP	0	1.06725	0.967	0.73	0
MT-ATP6	0	1.05236	0.997	0.999	0
MT-CO3	0	1.04839	0.997	0.999	0
JUND	0	1.03937	0.942	0.399	0
PDPN	0	1.01496	0.876	0.579	0
PPP1R14B	0	1.01233	0.794	0.537	0
MAP4K4	0	1.01203	0.952	0.65	0
TNFAIP2	0	1.0094	0.705	0.174	0
NFKBIA	0	1.00021	0.983	0.916	0
MT-ND5	0	0.990527	0.994	0.991	0
LPP	0	0.988898	0.742	0.275	0
CD82	0	0.974453	0.665	0.115	0
TNFAIP8	0	0.96999	0.635	0.149	0
MT-ND4	0	0.941478	0.997	0.999	0
ATP2B1	0	0.934696	0.819	0.402	0
DUSP1	0	0.922971	0.74	0.377	0
SOD2	0	0.922048	1	0.999	0
CEBPD	0	0.921742	0.971	0.865	0
MEG3	0	0.878923	0.904	0.625	0
IFNGR2	0	0.866275	0.842	0.588	0
HLA-C	0	0.864692	0.966	0.852	0
JUNB	0	0.853915	0.854	0.621	0
RPS2	0	0.849415	1	1	0
SLC39A14	0	0.848831	0.958	0.743	0
ID2	0	0.834872	0.53	0.126	0
MARCKS	0	0.822676	0.59	0.187	0
PTP4A2	0	0.818349	0.965	0.714	0
YWHAH	0	0.805286	0.718	0.31	0
PHC2	0	0.791129	0.901	0.48	0
ICAM1	0	0.785381	0.771	0.424	0
HDGF	0	0.778163	0.872	0.476	0
UBE2M	0	0.778045	0.837	0.213	0
TNIP1	0	0.775228	0.744	0.249	0
MT-CO2	0	0.770174	0.996	0.998	0
CD81	0	0.7645	0.991	0.764	0
WTAP	0	0.753805	0.965	0.855	0
MAST4	0	0.749009	0.679	0.2	0
GNAS	0	0.746082	0.992	0.904	0
FAM129A	0	0.727309	0.732	0.381	0
ACADVL	0	0.727214	0.875	0.606	0
MAP2K2	0	0.727096	0.826	0.259	0
PRKAR1A	0	0.723177	0.884	0.612	0
SPRY2	0	0.713713	0.939	0.777	0
ELL2	0	0.701381	0.818	0.492	0
EVA1B	0	0.699773	0.751	0.275	0
MT-ND2	0	0.698708	0.996	0.999	0
CD44	0	0.698538	0.982	0.976	0
COL6A2	0	0.69684	0.917	0.604	0
OGFRL1	0	0.692608	0.744	0.334	0
DSE	0	0.692346	0.759	0.301	0
RASSF8	0	0.689794	0.766	0.321	0
RAB21	0	0.686663	0.825	0.394	0
SDCBP	0	0.675718	0.991	0.959	0
MTURN	0	0.672003	0.718	0.273	0
RPS20	0	0.666468	0.998	0.998	0
B3GNT7	0	0.661573	0.616	0.196	0
IFNAR2	0	0.66024	0.747	0.326	0
IER5	0	0.655737	0.771	0.344	0
STARD10	0	0.655544	0.684	0.109	0
FGFR1	0	0.650415	0.943	0.85	0
MBD2	0	0.63249	0.769	0.256	0
LPAR1	0	0.626416	0.64	0.207	0
MT-CYB	0	0.612801	0.996	0.999	0
SMTN	0	0.611329	0.738	0.384	0
CCNI	0	0.607623	0.994	0.983	0
RYK	0	0.605352	0.726	0.231	0
SRSF9	0	0.598293	0.95	0.796	0
EPAS1	0	0.596871	0.721	0.415	0
EXT2	0	0.591399	0.787	0.421	0
RPL13A	0	0.58921	1	1	0
ATP1A1	0	0.576074	0.89	0.669	0
UBE2Z	0	0.571583	0.765	0.352	0
NFKBIZ	0	0.565953	0.593	0.142	0
EEF2	0	0.563174	0.998	0.991	0
SAV1	0	0.562987	0.757	0.402	0
GNAI2	0	0.559529	0.779	0.409	0
TWSG1	0	0.558107	0.711	0.331	0
APLP2	0	0.549662	0.847	0.559	0
RBMS1	0	0.549149	0.689	0.309	0
IL6ST	0	0.5464	0.823	0.559	0
HLA-E	0	0.536289	0.97	0.941	0
RELB	0	0.536228	0.755	0.399	0
SAMD4B	0	0.531741	0.733	0.406	0
EIF3B	0	0.531011	0.799	0.547	0
SNX9	0	0.527592	0.882	0.639	0
AKT1	0	0.526694	0.632	0.137	0
MT-ND3	0	0.516881	0.997	0.999	0
CTDSP2	0	0.513932	0.71	0.329	0
TUSC1	0	0.504155	0.625	0.224	0
HEBP2	0	0.500753	0.717	0.382	0
QKI	0	0.496991	0.702	0.319	0
TAPBP	0	0.496469	0.749	0.452	0
TMED2	0	0.496259	0.897	0.738	0
BRI3	0	0.495889	0.896	0.741	0
IRAK1	0	0.4952	0.597	0.156	0
TAF10	0	0.493911	0.738	0.407	0
VCP	0	0.490353	0.928	0.829	0
MTCH1	0	0.489031	0.834	0.584	0
ZNRF1	0	0.488386	0.595	0.142	0
BCL7C	0	0.48758	0.691	0.309	0
GNB1	0	0.484306	0.732	0.37	0
NUCKS1	0	0.479051	0.884	0.704	0
NFKB2	0	0.476053	0.686	0.324	0
KMT2A	0	0.475599	0.59	0.197	0
SIRPA	0	0.469713	0.517	0.105	0
CLPTM1L	0	0.461645	0.67	0.275	0
CTDNEP1	0	0.450067	0.644	0.235	0
EEF1D	0	0.44706	0.99	0.985	0
EEF1A1	0	0.442788	1	1	0
RPL27A	0	0.435149	0.996	0.992	0
RPS11	0	0.43419	0.999	1	0
RPL7	0	0.414799	1	1	0
AK3	4.68803e-308	0.504153	0.518	0.126	1.53477e-303
MGAT4B	7.77504e-308	0.416623	0.496	0.093	2.54539e-303
AHCYL1	8.21531e-307	0.475435	0.66	0.31	2.68953e-302
ZFP36L1	1.07588e-306	0.816146	0.842	0.642	3.52221e-302
RNF19B	1.26458e-304	0.541193	0.529	0.137	4.13998e-300
SNF8	2.08752e-304	0.433055	0.841	0.644	6.83412e-300
G0S2	3.68431e-304	1.25831	0.939	0.795	1.20617e-299
ACTG1	2.73675e-303	0.792486	0.964	0.913	8.95956e-299
MOXD1	1.20949e-301	0.547994	0.562	0.187	3.95962e-297
PNRC1	2.43362e-301	0.53697	0.891	0.666	7.9672e-297
PTEN	2.22226e-300	0.481898	0.688	0.352	7.27523e-296
ALYREF	1.08016e-297	0.424617	0.709	0.336	3.53621e-293
BTG1	1.9224e-294	0.410691	0.995	0.978	6.29357e-290
LAMC2	5.05485e-294	1.10645	0.574	0.206	1.65486e-289
GLTSCR2	2.32723e-293	0.446493	0.884	0.751	7.61888e-289
NFIB	2.79402e-293	0.530763	0.716	0.418	9.14706e-289
CSDE1	1.31097e-290	0.412105	0.916	0.819	4.29184e-286
HNRNPD	3.17483e-290	0.430414	0.898	0.747	1.03938e-285
SLK	1.30478e-286	0.413205	0.574	0.194	4.27158e-282
GOLGA4	1.79652e-286	0.515605	0.806	0.594	5.88146e-282
SESTD1	9.91993e-284	0.491599	0.664	0.323	3.24759e-279
STUB1	6.38583e-283	0.412718	0.704	0.395	2.09059e-278
MAPKBP1	1.88126e-279	0.462318	0.547	0.181	6.15885e-275
ITGB5	7.56263e-279	0.547848	0.625	0.285	2.47585e-274
NFKB1	3.16876e-278	0.468386	0.738	0.437	1.03739e-273
SNX3	1.64831e-277	0.431996	0.823	0.596	5.39622e-273
MLLT4	7.19833e-277	0.418273	0.542	0.171	2.35659e-272
GAREM	4.92757e-276	0.480475	0.452	0.083	1.61319e-271
MAPKAPK2	7.57484e-274	0.416299	0.614	0.246	2.47985e-269
USP13	2.23986e-272	0.449639	0.478	0.114	7.33287e-268
PSMD2	8.95896e-271	0.44364	0.833	0.642	2.93299e-266
RUNX1	7.90353e-270	0.452825	0.623	0.266	2.58746e-265
CPE	4.75905e-266	0.439384	0.901	0.754	1.55802e-261
ALCAM	1.30098e-265	0.435545	0.407	0.05	4.25915e-261
ANXA7	4.93811e-265	0.434798	0.803	0.592	1.61664e-260
PTGS2	3.46644e-262	1.33088	0.511	0.139	1.13484e-257
ZC3H12A	1.28973e-261	0.428185	0.526	0.154	4.22233e-257
ATF4	4.03198e-261	0.435643	0.989	0.985	1.31999e-256
IER2	3.67151e-260	0.625706	0.843	0.578	1.20198e-255
JAK1	9.23688e-258	0.424109	0.895	0.794	3.02397e-253
CYLD	9.72949e-258	0.48458	0.728	0.463	3.18524e-253
BRD4	1.8264e-257	0.405144	0.735	0.455	5.97928e-253
FOXO3	3.42684e-256	0.455748	0.608	0.28	1.12188e-251
UBE2H	1.21035e-255	0.462502	0.799	0.564	3.96245e-251
IMPAD1	8.30837e-255	0.40281	0.695	0.398	2.71999e-250
P4HB	5.67558e-254	0.524736	0.771	0.532	1.85807e-249
SPPL2A	1.99625e-251	0.428768	0.811	0.612	6.53532e-247
MYO1D	6.08285e-248	0.438798	0.657	0.37	1.9914e-243
SLC15A4	1.89688e-244	0.415572	0.607	0.262	6.21e-240
CDCP1	1.77591e-243	0.591709	0.437	0.099	5.81397e-239
SWAP70	4.58813e-243	0.497087	0.716	0.444	1.50206e-238
LRP10	5.51592e-242	0.468049	0.847	0.683	1.8058e-237
PDE4B	2.91634e-241	0.471402	0.913	0.706	9.5475e-237
FAM3C	7.46315e-241	0.405941	0.904	0.793	2.44329e-236
AES	1.24846e-240	0.405958	0.594	0.269	4.0872e-236
GLTP	5.8853e-238	0.435218	0.691	0.43	1.92673e-233
PTRF	2.34523e-236	0.563393	0.816	0.666	7.67782e-232
KMT2E	3.62297e-236	0.429575	0.753	0.517	1.18609e-231
ABI2	5.29506e-234	0.436317	0.67	0.4	1.7335e-229
GTF2I	1.47358e-233	0.428497	0.677	0.416	4.82422e-229
UBALD2	4.71753e-233	0.478708	0.672	0.353	1.54443e-228
APP	5.53495e-231	0.416093	0.775	0.565	1.81203e-226
PDGFRA	1.40508e-230	0.513426	0.455	0.124	4.59995e-226
GNAI1	7.80646e-230	0.421094	0.558	0.228	2.55568e-225
SOCS3	1.4651e-229	0.599562	0.525	0.203	4.79643e-225
GBP2	1.91395e-228	0.415045	0.36	0.043	6.26589e-224
TRPS1	5.81825e-228	0.403143	0.465	0.132	1.90478e-223
MPZL1	3.13914e-226	0.451157	0.754	0.547	1.02769e-221
MYH9	3.42553e-225	0.419285	0.696	0.438	1.12145e-220
RB1CC1	4.57875e-225	0.431367	0.675	0.403	1.49899e-220
PSD3	1.82841e-224	0.413001	0.512	0.181	5.98586e-220
TMX4	2.37973e-223	0.671831	0.614	0.314	7.79077e-219
RAB13	1.95565e-221	0.484015	0.696	0.465	6.40242e-217
ACSL3	4.59789e-221	0.531603	0.875	0.756	1.50526e-216
TACC1	6.03948e-219	0.421903	0.632	0.342	1.97721e-214
CREG1	9.97958e-219	0.481445	0.637	0.358	3.26712e-214
DYNLT3	1.29957e-211	0.439356	0.761	0.576	4.25453e-207
MGAT1	1.76398e-210	0.408162	0.779	0.587	5.77492e-206
RTN3	2.14613e-210	0.430434	0.76	0.571	7.02599e-206
CCNL1	6.7853e-210	0.411872	0.822	0.652	2.22137e-205
ATRX	1.53535e-209	0.401581	0.739	0.528	5.02643e-205
S100A16	1.9436e-209	0.780736	0.718	0.441	6.36295e-205
SLC43A3	6.03329e-201	0.457179	0.714	0.486	1.97518e-196
UGCG	2.19873e-200	0.429314	0.636	0.365	7.19821e-196
BIRC3	3.76863e-196	0.64309	0.779	0.556	1.23377e-191
CTSS	3.00198e-195	0.46546	0.483	0.184	9.82789e-191
NR1D1	3.98504e-195	0.424216	0.461	0.164	1.30462e-190
TNFRSF11B	1.56649e-194	1.7559	0.693	0.506	5.12838e-190
FGF2	6.36594e-193	0.606713	0.723	0.444	2.08408e-188
NINJ1	5.49033e-191	0.531355	0.612	0.329	1.79743e-186
ID1	1.10658e-187	1.11786	0.579	0.293	3.62271e-183
PHLDA1	2.36271e-185	0.460135	0.875	0.706	7.73505e-181
EDIL3	1.05455e-182	0.445501	0.565	0.303	3.45238e-178
ID4	1.27169e-178	0.407664	0.41	0.121	4.16327e-174
STEAP1	9.92255e-176	0.533486	0.45	0.181	3.24845e-171
LEPREL1	1.83912e-174	0.620939	0.84	0.815	6.02092e-170
IL6	5.72007e-173	1.16459	0.656	0.345	1.87264e-168
TMEM158	1.41056e-167	0.576066	0.379	0.107	4.61789e-163
PTP4A1	1.81211e-167	0.458658	0.868	0.791	5.93247e-163
ITPRIPL2	3.61644e-166	0.431906	0.635	0.417	1.18395e-161
BMP2	9.13911e-164	0.581733	0.93	0.813	2.99196e-159
FGFRL1	1.01195e-162	0.412698	0.652	0.442	3.31293e-158
ASS1	2.99588e-162	0.41777	0.666	0.455	9.80791e-158
TRAF1	2.36541e-161	0.534886	0.424	0.158	7.74387e-157
MXD1	2.89811e-145	0.408732	0.397	0.147	9.48785e-141
MTHFD2L	4.75631e-139	0.505015	0.516	0.299	1.55712e-134
PPAP2B	1.53405e-133	0.531325	0.419	0.185	5.02217e-129
FOS	2.64473e-133	0.561091	0.47	0.228	8.65833e-129
SYNJ2	4.52504e-132	0.430562	0.436	0.2	1.48141e-127
HMGA1	3.09435e-131	0.403996	0.986	0.968	1.01303e-126
SMOX	1.18497e-125	0.500583	0.668	0.477	3.87936e-121
CHI3L1	3.74071e-119	1.1238	0.554	0.348	1.22463e-114
TSC22D1	1.84592e-118	0.499151	0.624	0.41	6.04316e-114
PIM3	1.56922e-113	0.440532	0.612	0.411	5.13732e-109
JUN	2.06531e-112	0.445594	0.69	0.524	6.7614e-108
PMAIP1	2.62358e-109	0.454216	0.522	0.302	8.58908e-105
GSN	3.91207e-103	0.445597	0.674	0.55	1.28073e-98
SERPINA1	1.15868e-95	0.891483	0.788	0.671	3.79329e-91
RASD1	9.4446e-89	0.443985	0.404	0.219	3.09197e-84
CXCL6	7.60337e-77	1.09794	0.122	0.004	2.48919e-72
TPM4	7.02104e-73	0.554678	0.688	0.582	2.29855e-68
MMP1	4.29417e-70	1.70109	0.161	0.031	1.40582e-65
ESM1	1.07697e-66	1.00058	0.247	0.099	3.52578e-62
ADAMTS1	5.18472e-57	0.424646	0.235	0.1	1.69737e-52
CHMP1B	1.18949e-52	0.437309	0.586	0.483	3.89414e-48
IL11	2.66345e-44	0.978461	0.218	0.108	8.7196e-40
PHLDA2	4.07736e-35	0.421073	0.618	0.522	1.33485e-30
APOD	7.28058e-33	0.579719	0.449	0.359	2.38352e-28
IL23A	2.80241e-23	0.706669	0.25	0.17	9.17454e-19
IGFBP3	2.6397e-19	0.458595	0.15	0.085	8.64186e-15
LOX	6.49807e-13	0.605778	0.566	0.611	2.12734e-08
CHI3L2	1.82959e-12	0.420365	0.644	0.617	5.98971e-08
CCL2	1.09113e-08	0.576699	0.588	0.571	0.000357214
TFPI2	2.51721e-08	0.480431	0.422	0.392	0.000824083

## Sheet: LC_DN
	p_val	avg_logFC	pct.1	pct.2	p_val_adj
U2AF1	0	-0.401409	0.952	0.996	0
TAF9	0	-0.402865	0.897	0.99	0
RPS28	0	-0.410027	1	1	0
EIF3M	0	-0.410163	0.876	0.982	0
EEF1B2	0	-0.414335	0.997	1	0
ENY2	0	-0.41623	0.921	0.994	0
RPL11	0	-0.416699	1	1	0
RPL34	0	-0.418434	1	1	0
RPL5	0	-0.418707	1	1	0
RPS13	0	-0.42087	1	1	0
GLA	0	-0.426114	0.227	0.609	0
EIF4A1	0	-0.429109	0.998	1	0
RPS15A	0	-0.43168	1	1	0
BUD31	0	-0.433639	0.919	0.991	0
TUBA1C	0	-0.436257	0.998	0.999	0
COX7A1	0	-0.438259	0.296	0.692	0
HSP90AB1	0	-0.440153	0.998	1	0
SSBP1	0	-0.441545	0.919	0.99	0
ATP5J2	0	-0.441717	0.89	0.983	0
CNBP	0	-0.44401	0.935	0.997	0
METAP2	0	-0.445102	0.818	0.968	0
SBDS	0	-0.445158	0.862	0.979	0
NDUFB2	0	-0.446292	0.869	0.982	0
PYURF	0	-0.446451	0.786	0.969	0
FXYD1	0	-0.448599	0.305	0.682	0
GNB2L1	0	-0.450475	0.999	1	0
C8orf33	0	-0.452181	0.64	0.911	0
STC2	0	-0.455926	0.073	0.437	0
RPL29	0	-0.456817	1	1	0
ATPIF1	0	-0.456873	0.426	0.806	0
PSMB5	0	-0.458484	0.892	0.966	0
BTF3	0	-0.460919	0.999	1	0
EBNA1BP2	0	-0.461235	0.786	0.968	0
RPL37	0	-0.462131	1	1	0
RPS7	0	-0.463811	1	1	0
LINC00116	0	-0.46586	0.471	0.822	0
NACA	0	-0.467082	1	1	0
BRIX1	0	-0.470164	0.657	0.924	0
ATP5I	0	-0.471678	0.793	0.97	0
VDAC2	0	-0.474103	0.916	0.992	0
BZW1	0	-0.475466	0.99	1	0
TIMM8A	0	-0.477864	0.423	0.788	0
MYL12A	0	-0.478789	0.986	0.997	0
RPL30	0	-0.481616	1	1	0
SUB1	0	-0.481904	0.973	0.998	0
TIMM13	0	-0.487574	0.652	0.909	0
NIFK	0	-0.491369	0.647	0.922	0
PFN1	0	-0.492383	0.984	0.997	0
RPF2	0	-0.499657	0.637	0.93	0
COA4	0	-0.503882	0.725	0.937	0
HSPD1	0	-0.505115	0.945	0.996	0
NHP2	0	-0.507059	0.863	0.978	0
MT1G	0	-0.507415	0.041	0.319	0
TMA7	0	-0.508067	0.966	0.999	0
MRPL32	0	-0.509082	0.764	0.968	0
SOD1	0	-0.510512	0.904	0.989	0
SNHG9	0	-0.516058	0.222	0.668	0
RPL32	0	-0.520675	1	1	0
TOMM5	0	-0.521095	0.55	0.896	0
RPS21	0	-0.521104	0.998	1	0
RPS8	0	-0.523786	1	1	0
MYL12B	0	-0.524124	0.979	0.997	0
TRMT10C	0	-0.524309	0.483	0.852	0
MRPL36	0	-0.527349	0.665	0.93	0
TIMM10	0	-0.530163	0.706	0.93	0
RPS25	0	-0.53143	1	1	0
CCT2	0	-0.533918	0.825	0.983	0
PNO1	0	-0.536296	0.685	0.953	0
NHP2L1	0	-0.543233	0.973	0.999	0
PPDPF	0	-0.544753	0.565	0.88	0
EIF5B	0	-0.54491	0.828	0.976	0
SF3B14	0	-0.550411	0.957	0.995	0
RSL24D1	0	-0.551335	0.969	0.999	0
RSL1D1	0	-0.556007	0.824	0.991	0
S100A13	0	-0.560247	0.843	0.973	0
PA2G4	0	-0.564886	0.851	0.98	0
TCEB1	0	-0.571962	0.922	0.995	0
SERF2	0	-0.57264	0.991	1	0
SMIM4	0	-0.573132	0.361	0.789	0
WDR43	0	-0.573475	0.567	0.929	0
RAN	0	-0.57663	0.995	1	0
HIST1H4C	0	-0.584613	0.263	0.636	0
RRP15	0	-0.599106	0.554	0.917	0
SNRPD1	0	-0.61126	0.939	0.995	0
NDUFAF4	0	-0.620747	0.598	0.915	0
CLEC3A	0	-0.63077	0.065	0.408	0
SRSF7	0	-0.634106	0.77	0.953	0
RBP4	0	-0.635343	0.982	0.999	0
SNRPB	0	-0.640787	0.966	0.999	0
TFAM	0	-0.655669	0.525	0.919	0
SNHG15	0	-0.659758	0.646	0.959	0
CYCS	0	-0.661556	0.962	0.999	0
C2orf82	0	-0.66206	0.945	0.994	0
NME1	0	-0.669529	0.764	0.945	0
RN7SL1	0	-0.68163	0.386	0.782	0
GCLM	0	-0.686937	0.738	0.958	0
RPS10	0	-0.695117	0.999	1	0
NPM1	0	-0.702135	0.997	1	0
PRDX1	0	-0.713372	0.996	1	0
MRPL44	0	-0.723499	0.384	0.78	0
MIA	0	-0.801617	0.95	0.999	0
DUSP14	0	-0.813124	0.334	0.812	0
PLAC9	0	-0.818301	0.351	0.848	0
NOP16	0	-0.83245	0.609	0.973	0
SLC3A2	0	-0.838753	0.948	0.998	0
TXN	0	-0.854146	0.998	1	0
DDX21	0	-0.885286	0.91	0.999	0
FTL	0	-0.905586	0.995	1	0
FABP5	0	-0.9235	0.531	0.888	0
SSR3	0	-0.932922	0.753	0.967	0
MT2A	0	-0.938202	0.998	1	0
TALDO1	0	-0.939938	0.832	0.933	0
EIF3J	0	-0.994712	0.788	0.995	0
NCL	0	-0.994844	0.953	0.999	0
FRZB	0	-1.0048	0.244	0.797	0
CHAD	0	-1.04378	0.422	0.924	0
LINC00152	0	-1.09331	0.197	0.654	0
S100B	0	-1.12244	0.267	0.859	0
S100A1	0	-1.20589	0.34	0.853	0
PDCD6	0	-1.25257	0.904	0.996	0
COL2A1	0	-1.27272	0.362	0.74	0
SCRG1	0	-1.38855	0.502	0.956	0
SPARC	0	-1.40605	0.511	0.884	0
MT1E	0	-1.8133	0.408	0.864	0
MGP	0	-1.83131	0.882	0.997	0
MT1X	0	-1.8514	0.602	0.952	0
CYTL1	0	-2.02164	0.558	0.969	0
HMOX1	0	-2.69124	0.26	0.93	0
ITM2A	1.36133e-307	-0.441865	0.279	0.662	4.45671e-303
GPATCH4	3.75396e-307	-0.436171	0.66	0.939	1.22897e-302
ILF2	3.51445e-302	-0.401638	0.889	0.983	1.15056e-297
KIAA0020	3.53015e-297	-0.439039	0.534	0.851	1.1557e-292
MRTO4	8.46215e-290	-0.419267	0.681	0.933	2.77034e-285
MAP1LC3B	8.05348e-287	-0.506069	0.919	0.987	2.63655e-282
NOP58	1.81204e-286	-0.429509	0.646	0.91	5.93225e-282
NDUFAF2	6.44522e-283	-0.420189	0.819	0.955	2.11004e-278
APEX1	2.67835e-281	-0.455562	0.39	0.737	8.7684e-277
RPS27L	1.44913e-280	-0.503788	0.765	0.944	4.74416e-276
SNRPD2	1.71053e-280	-0.401686	0.903	0.973	5.59993e-276
ANXA1	2.95338e-280	-0.485222	0.944	0.995	9.66876e-276
TKT	8.18276e-279	-0.497214	0.746	0.907	2.67887e-274
NMB	2.25438e-277	-0.518332	0.291	0.649	7.38038e-273
GSTO1	1.18248e-273	-0.589738	0.823	0.943	3.87119e-269
REXO2	2.43956e-273	-0.43454	0.711	0.917	7.98664e-269
RPL22L1	2.0247e-272	-0.402146	0.767	0.953	6.62846e-268
SETD5-AS1	5.9737e-270	-0.445245	0.41	0.746	1.95567e-265
PAK1IP1	1.60339e-266	-0.420416	0.548	0.845	5.24917e-262
NOP56	4.61639e-266	-0.456208	0.662	0.913	1.51131e-261
AKIRIN2	2.29011e-265	-0.458671	0.547	0.829	7.49738e-261
ZNF593	6.60192e-264	-0.415631	0.71	0.91	2.16134e-259
MIR22HG	1.01698e-259	-0.442938	0.58	0.861	3.32938e-255
FTH1	2.78318e-258	-0.545068	1	1	9.11156e-254
NOLC1	1.62442e-255	-0.402533	0.527	0.833	5.31801e-251
MIR4435-1HG	2.65244e-255	-0.594847	0.126	0.427	8.68356e-251
HSPB1	2.71147e-250	-0.54889	0.195	0.527	8.8768e-246
PLA2G2A	4.22015e-250	-0.719709	0.113	0.406	1.38159e-245
PCOLCE2	2.49671e-246	-0.474703	0.721	0.935	8.17374e-242
CTGF	4.12401e-244	-1.09992	0.339	0.676	1.35012e-239
DKC1	1.24064e-242	-0.405514	0.636	0.889	4.0616e-238
LIMA1	2.40856e-239	-0.448082	0.319	0.656	7.88515e-235
SOD3	6.61038e-239	-0.565776	0.98	1	2.1641e-234
FGFBP2	3.92232e-229	-0.495582	0.218	0.537	1.28409e-224
LECT1	5.92491e-227	-0.412852	0.208	0.527	1.9397e-222
SRGN	1.13746e-222	-0.413244	0.214	0.54	3.7238e-218
MRPS6	3.16626e-219	-0.475495	0.672	0.865	1.03657e-214
MT1A	2.48543e-213	-0.652383	0.292	0.605	8.13678e-209
MT1M	2.05875e-212	-0.565717	0.129	0.402	6.73995e-208
C1QTNF3	4.87302e-206	-0.486933	0.108	0.369	1.59533e-201
WFDC3	5.74932e-201	-0.539875	0.327	0.637	1.88221e-196
PGD	1.21372e-192	-0.404672	0.373	0.64	3.97348e-188
SNAPC1	1.9414e-192	-0.678005	0.448	0.698	6.35575e-188
LDHA	3.1166e-192	-0.640023	0.901	0.98	1.02031e-187
C2orf40	5.88483e-192	-1.18426	0.807	0.95	1.92658e-187
MYC	1.4019e-186	-0.408966	0.41	0.712	4.58953e-182
ELN	1.22055e-183	-0.417731	0.136	0.391	3.99584e-179
GLIPR1	1.25942e-182	-0.567268	0.572	0.821	4.1231e-178
SQSTM1	9.18327e-181	-0.482191	0.983	0.98	3.00642e-176
TUBB2A	1.05086e-167	-0.439018	0.648	0.865	3.4403e-163
FST	3.25302e-163	-0.705016	0.29	0.571	1.06497e-158
CRYAB	3.55852e-162	-0.537368	0.076	0.281	1.16499e-157
TAGLN	5.78373e-152	-0.432429	0.355	0.636	1.89348e-147
CST3	1.73378e-147	-0.518322	0.996	0.999	5.67606e-143
HERPUD1	1.55971e-146	-0.454073	0.845	0.933	5.10618e-142
PNP	3.49997e-133	-0.478306	0.826	0.915	1.14582e-128
FHL2	5.62208e-130	-0.427875	0.718	0.84	1.84056e-125
CLU	1.30337e-112	-0.475434	0.997	1	4.26697e-108
ZFP36	2.84075e-105	-0.47505	0.558	0.73	9.30005e-101
COL9A3	5.85349e-85	-0.528468	0.693	0.888	1.91632e-80
MSMP	1.70913e-57	-0.728897	0.372	0.534	5.59536e-53
PMEPA1	1.09092e-55	-0.708612	0.195	0.327	3.57146e-51
GADD45A	7.13345e-07	-0.443441	0.456	0.492	0.0233535
